# Supplementary material for: Crystal structure, spectroscopic characterization and DFT study of two new linear fused-ring chalcones
Source: Acta Crystallogr E Crystallogr Commun. 2018 Sep 14;74(Pt 10):1427–32. doi: 10.1107/S2056989018012641 (PMC6176429; doi:10.1107/S2056989018012641)
Supplement: Supplementary file 1 [file e-74-01427-sup1.cif]

##############################################################################
#                                                                            #
# This CIF contains the data in a paper accepted for publication in          #
# Acta Crystallographica Section E. It conforms to the requirements of       #
# Notes for Authors for Acta Crystallographica Section E, and has been       #
# peer reviewed under the auspices of the IUCr Commission on Journals.       #
#                                                                            #
# Full details of the Crystallographic Information File format               #
# are given in the paper "The Crystallographic Information File (CIF):       #
# a New Standard Archive File for Crystallography" by S. R. Hall, F. H.      #
# Allen and I. D. Brown [Acta Cryst. (1991), A47, 655-685].                  #
#                                                                            #
# The current version of the core CIF dictionary is obtainable from          #
# ftp://ftp.iucr.org/pub/cif_core.dic.                                       #
#                                                                            #
# Software is freely available for graphical display of the structure(s)     #
# in this CIF. For information consult the CIF software page                 #
# http://www.iucr.org/resources/cif/software.                                #
#                                                                            #
# This file may be used for bona fide research purposes within the           #
# scientific community so long as proper attribution is given to the journal # 
# article from which it was obtained.                                        #
#                                                                            #
##############################################################################
data_I
_database_code_depnum_ccdc_archive 'CCDC 1817220'
_audit_creation_method     'SHELXL-2014/7'
_chemical_name_systematic
;
(<i>E</i>)-1-(Anthracen-9-yl)-3-(4-nitrophenyl)prop-2-en-1-one
;
_chemical_name_common     ?
_chemical_formula_moiety     'C23 H15 N O3'
_chemical_formula_sum     'C23 H15 N O3'
_chemical_formula_iupac     'C23 H15 N O3'
_chemical_formula_weight     353.36
_chemical_melting_point     ?
_shelx_space_group_comment
;
The symmetry employed for this shelxl refinement is uniquely defined
by the following loop, which should always be used as a source of
symmetry information in preference to the above space-group names.
They are only intended as comments.
;
_space_group_crystal_system     monoclinic
_space_group_name_H-M_alt     'P 21/c'
_space_group_name_Hall     '-P 2ybc'
loop_
    _symmetry_equiv_pos_as_xyz
    'x, y, z'
    '-x, y+1/2, -z+1/2'
    '-x, -y, -z'
    'x, -y-1/2, z-1/2'
_cell_length_a     12.9197(14)
_cell_length_b     12.7282(13)
_cell_length_c     10.9016(12)
_cell_angle_alpha     90
_cell_angle_beta     105.212(2)
_cell_angle_gamma     90
_cell_volume     1729.9(3)
_cell_formula_units_Z     4
_cell_measurement_reflns_used     4370
_cell_measurement_theta_min     2.29
_cell_measurement_theta_max     29.15
_cell_measurement_temperature     100(2)
_exptl_crystal_description     'block'
_exptl_crystal_colour     'bronze'
_exptl_crystal_size_max     0.506
_exptl_crystal_size_mid     0.234
_exptl_crystal_size_min     0.118
_exptl_crystal_density_diffrn     1.357
_exptl_crystal_density_meas     ?
_exptl_crystal_density_method     ?
_exptl_crystal_F_000     736
_exptl_absorpt_coefficient_mu     0.090
_exptl_absorpt_correction_type     multi-scan
_exptl_absorpt_process_details
;
(<i>SADABS</i>; Bruker, 2009)
;
_shelx_estimated_absorpt_T_min     0.956
_shelx_estimated_absorpt_T_max     0.989
_exptl_absorpt_correction_T_min     ?
_exptl_absorpt_correction_T_max     ?
_exptl_special_details     ?
_diffrn_ambient_temperature     100(2)
_diffrn_radiation_type     MoK\a
_diffrn_radiation_wavelength     0.71073
_diffrn_measurement_device_type
;
Bruker SMART APEXII DUO CCD area-detector diffractometer
;
_diffrn_measurement_method     '\f and \w scans'
_diffrn_detector_area_resol_mean     ?
_diffrn_reflns_number     36707
_diffrn_reflns_av_R_equivalents     0.0758
_diffrn_reflns_theta_min     1.633
_diffrn_reflns_theta_max     29.616
_diffrn_reflns_theta_full     25.242
_diffrn_measured_fraction_theta_max     0.999
_diffrn_measured_fraction_theta_full     1.000
_diffrn_reflns_limit_h_min     -17
_diffrn_reflns_limit_h_max     17
_diffrn_reflns_limit_k_min     -17
_diffrn_reflns_limit_k_max     17
_diffrn_reflns_limit_l_min     -15
_diffrn_reflns_limit_l_max     15
_refine_special_details     ?
_reflns_number_total     4862
_reflns_number_gt     3416
_reflns_threshold_expression     'I > 2\s(I)'
_refine_ls_structure_factor_coef     Fsqd
_refine_ls_matrix_type     full
_refine_ls_R_factor_all     0.0789
_refine_ls_R_factor_gt     0.0508
_refine_ls_wR_factor_gt     0.1181
_refine_ls_wR_factor_ref     0.1356
_refine_ls_goodness_of_fit_ref     1.029
_refine_ls_restrained_S_all     1.029
_refine_ls_number_reflns     4862
_refine_ls_number_parameters     244
_refine_ls_number_restraints     0
_refine_ls_hydrogen_treatment     constr
_refine_ls_weighting_scheme     calc
_refine_ls_weighting_details
              'w=1/[\s^2^(Fo^2^)+(0.0515P)^2^+0.7203P] where P=(Fo^2^+2Fc^2^)/3'
_atom_sites_solution_hydrogens     geom
_atom_sites_solution_primary     ?
_atom_sites_solution_secondary     ?
_refine_ls_shift/su_max     0.000
_refine_ls_shift/su_mean     0.000
_refine_diff_density_max     0.318
_refine_diff_density_min     -0.217
_refine_ls_extinction_method     none
_refine_ls_extinction_coef     .
loop_
    _atom_type_symbol
    _atom_type_description
    _atom_type_scat_dispersion_real
    _atom_type_scat_dispersion_imag
    _atom_type_scat_source
    'C' 'C' 0.0033 0.0016
                         'International Tables Vol C Tables 4.2.6.8 and 6.1.1.4'
    'H' 'H' 0.0000 0.0000
                         'International Tables Vol C Tables 4.2.6.8 and 6.1.1.4'
    'N' 'N' 0.0061 0.0033
                         'International Tables Vol C Tables 4.2.6.8 and 6.1.1.4'
    'O' 'O' 0.0106 0.0060
                         'International Tables Vol C Tables 4.2.6.8 and 6.1.1.4'
_computing_data_collection
;
APEX2 (Bruker, 2009)
;
_computing_cell_refinement
;
SAINT (Bruker, 2009)
;
_computing_data_reduction
;
SAINT (Bruker, 2009)
;
_computing_structure_solution
;
SHELXTL (Sheldrick, 2008)
;
_computing_structure_refinement
;
SHELXL2014 (Sheldrick, 2015)
;
_computing_molecular_graphics
;
SHELXTL (Sheldrick, 2008)
;
_computing_publication_material
;
SHELXTL (Sheldrick, 2008) and PLATON (Spek, 2009)
;
loop_
    _atom_site_type_symbol
    _atom_site_label
    _atom_site_fract_x
    _atom_site_fract_y
    _atom_site_fract_z
    _atom_site_U_iso_or_equiv
    _atom_site_adp_type
    _atom_site_calc_flag
    _atom_site_occupancy
    _atom_site_disorder_assembly
    _atom_site_disorder_group
    N N1 0.00262(10) 0.72156(11) 0.47682(13) 0.0289(3) Uani d 1 . .
    O O1 0.34795(9) 0.19601(9) 0.21866(10) 0.0300(3) Uani d 1 . .
    O O2 -0.04488(12) 0.76881(11) 0.38140(13) 0.0508(4) Uani d 1 . .
    O O3 0.00316(10) 0.74898(9) 0.58507(12) 0.0361(3) Uani d 1 . .
    C C1 0.48427(11) 0.19570(11) 0.50953(13) 0.0199(3) Uani d 1 . .
    C C2 0.54467(12) 0.27977(12) 0.47617(14) 0.0245(3) Uani d 1 . .
    H H2A 0.5135 0.3220 0.4041 0.029 Uiso calc 1 . .
    C C3 0.64652(13) 0.30025(13) 0.54624(15) 0.0288(3) Uani d 1 . .
    H H3A 0.6852 0.3569 0.5229 0.035 Uiso calc 1 . .
    C C4 0.69550(13) 0.23788(13) 0.65380(15) 0.0288(3) Uani d 1 . .
    H H4A 0.7668 0.2527 0.7015 0.035 Uiso calc 1 . .
    C C5 0.64081(12) 0.15728(13) 0.68864(14) 0.0254(3) Uani d 1 . .
    H H5A 0.6744 0.1160 0.7607 0.030 Uiso calc 1 . .
    C C6 0.53356(11) 0.13328(11) 0.61891(13) 0.0210(3) Uani d 1 . .
    C C7 0.47693(12) 0.04993(11) 0.65304(13) 0.0230(3) Uani d 1 . .
    H H7A 0.5107 0.0074 0.7238 0.028 Uiso calc 1 . .
    C C8 0.37195(12) 0.02766(11) 0.58571(13) 0.0221(3) Uani d 1 . .
    C C9 0.31336(13) -0.05676(12) 0.62076(15) 0.0274(3) Uani d 1 . .
    H H9A 0.3468 -0.0999 0.6911 0.033 Uiso calc 1 . .
    C C10 0.21033(14) -0.07675(13) 0.55522(16) 0.0316(4) Uani d 1 . .
    H H10A 0.1728 -0.1338 0.5797 0.038 Uiso calc 1 . .
    C C11 0.15852(13) -0.01261(13) 0.45023(15) 0.0298(4) Uani d 1 . .
    H H11A 0.0860 -0.0261 0.4062 0.036 Uiso calc 1 . .
    C C12 0.21207(12) 0.06794(12) 0.41231(14) 0.0248(3) Uani d 1 . .
    H H12A 0.1766 0.1097 0.3415 0.030 Uiso calc 1 . .
    C C13 0.32097(11) 0.09053(11) 0.47751(13) 0.0211(3) Uani d 1 . .
    C C14 0.37944(11) 0.17191(11) 0.44012(12) 0.0190(3) Uani d 1 . .
    C C15 0.33164(11) 0.22957(11) 0.31720(13) 0.0213(3) Uani d 1 . .
    C C16 0.26653(11) 0.32348(11) 0.31726(13) 0.0218(3) Uani d 1 . .
    H H16A 0.2392 0.3604 0.2398 0.026 Uiso calc 1 . .
    C C17 0.24430(11) 0.35893(11) 0.42279(13) 0.0216(3) Uani d 1 . .
    H H17A 0.2735 0.3206 0.4988 0.026 Uiso calc 1 . .
    C C18 0.17937(11) 0.45104(11) 0.43267(13) 0.0206(3) Uani d 1 . .
    C C19 0.12077(12) 0.50663(12) 0.32612(14) 0.0231(3) Uani d 1 . .
    H H19A 0.1205 0.4830 0.2434 0.028 Uiso calc 1 . .
    C C20 0.06347(11) 0.59521(12) 0.33999(14) 0.0227(3) Uani d 1 . .
    H H20A 0.0246 0.6333 0.2676 0.027 Uiso calc 1 . .
    C C21 0.06365(11) 0.62771(11) 0.46145(14) 0.0224(3) Uani d 1 . .
    C C22 0.11872(11) 0.57411(12) 0.56955(14) 0.0231(3) Uani d 1 . .
    H H22A 0.1169 0.5971 0.6519 0.028 Uiso calc 1 . .
    C C23 0.17660(11) 0.48568(11) 0.55348(13) 0.0219(3) Uani d 1 . .
    H H23B 0.2152 0.4478 0.6262 0.026 Uiso calc 1 . .
loop_
    _atom_site_aniso_label
    _atom_site_aniso_U_11
    _atom_site_aniso_U_22
    _atom_site_aniso_U_33
    _atom_site_aniso_U_12
    _atom_site_aniso_U_13
    _atom_site_aniso_U_23
    N1 0.0239(6) 0.0261(7) 0.0346(7) 0.0008(5) 0.0039(5) -0.0038(6)
    O1 0.0371(6) 0.0323(6) 0.0197(5) 0.0029(5) 0.0058(5) -0.0037(4)
    O2 0.0567(9) 0.0465(8) 0.0415(8) 0.0285(7) -0.0007(6) 0.0012(6)
    O3 0.0371(7) 0.0314(6) 0.0393(7) 0.0031(5) 0.0091(5) -0.0098(5)
    C1 0.0212(7) 0.0207(7) 0.0181(6) 0.0018(5) 0.0057(5) -0.0020(5)
    C2 0.0256(7) 0.0262(7) 0.0215(7) -0.0016(6) 0.0058(6) 0.0005(6)
    C3 0.0261(8) 0.0314(8) 0.0290(8) -0.0067(6) 0.0076(6) -0.0013(6)
    C4 0.0219(7) 0.0364(9) 0.0262(8) -0.0004(6) 0.0030(6) -0.0051(6)
    C5 0.0230(7) 0.0318(8) 0.0195(7) 0.0049(6) 0.0020(6) -0.0003(6)
    C6 0.0224(7) 0.0214(7) 0.0193(6) 0.0036(6) 0.0054(5) -0.0023(5)
    C7 0.0280(8) 0.0219(7) 0.0188(6) 0.0050(6) 0.0056(6) 0.0014(5)
    C8 0.0273(7) 0.0195(7) 0.0204(7) 0.0025(6) 0.0082(6) -0.0028(5)
    C9 0.0381(9) 0.0223(7) 0.0238(7) -0.0002(6) 0.0116(6) 0.0004(6)
    C10 0.0408(9) 0.0252(8) 0.0328(8) -0.0094(7) 0.0165(7) -0.0029(7)
    C11 0.0281(8) 0.0312(8) 0.0310(8) -0.0069(7) 0.0090(6) -0.0065(7)
    C12 0.0252(7) 0.0257(7) 0.0230(7) 0.0003(6) 0.0053(6) -0.0021(6)
    C13 0.0231(7) 0.0209(7) 0.0202(7) 0.0002(6) 0.0074(5) -0.0028(5)
    C14 0.0225(7) 0.0177(6) 0.0168(6) 0.0028(5) 0.0051(5) -0.0023(5)
    C15 0.0203(7) 0.0228(7) 0.0195(7) -0.0038(6) 0.0029(5) -0.0004(5)
    C16 0.0232(7) 0.0217(7) 0.0188(6) -0.0006(6) 0.0025(5) 0.0023(5)
    C17 0.0217(7) 0.0214(7) 0.0196(6) -0.0011(5) 0.0017(5) 0.0019(5)
    C18 0.0202(7) 0.0200(7) 0.0215(7) -0.0021(5) 0.0051(5) 0.0010(5)
    C19 0.0230(7) 0.0254(7) 0.0205(7) -0.0022(6) 0.0049(6) 0.0007(6)
    C20 0.0204(7) 0.0235(7) 0.0224(7) -0.0001(6) 0.0025(5) 0.0039(6)
    C21 0.0184(7) 0.0191(7) 0.0292(7) -0.0022(5) 0.0053(6) -0.0012(6)
    C22 0.0215(7) 0.0241(7) 0.0233(7) -0.0054(6) 0.0050(6) -0.0027(6)
    C23 0.0220(7) 0.0217(7) 0.0201(7) -0.0021(6) 0.0022(5) 0.0019(5)
_geom_special_details
;
 All esds (except the esd in the dihedral angle between two l.s. planes)
 are estimated using the full covariance matrix.  The cell esds are taken
 into account individually in the estimation of esds in distances, angles
 and torsion angles; correlations between esds in cell parameters are only
 used when they are defined by crystal symmetry.  An approximate (isotropic)
 treatment of cell esds is used for estimating esds involving l.s. planes.
;
loop_
    _geom_bond_atom_site_label_1
    _geom_bond_atom_site_label_2
    _geom_bond_site_symmetry_2
    _geom_bond_distance
    _geom_bond_publ_flag
    N1 O2 . 1.2187(18) ?
    N1 O3 . 1.2289(17) ?
    N1 C21 . 1.4650(19) ?
    O1 C15 . 1.2246(17) ?
    C1 C14 . 1.4002(19) ?
    C1 C2 . 1.427(2) ?
    C1 C6 . 1.4354(19) ?
    C2 C3 . 1.362(2) ?
    C2 H2A . 0.9500 ?
    C3 C4 . 1.420(2) ?
    C3 H3A . 0.9500 ?
    C4 C5 . 1.355(2) ?
    C4 H4A . 0.9500 ?
    C5 C6 . 1.428(2) ?
    C5 H5A . 0.9500 ?
    C6 C7 . 1.394(2) ?
    C7 C8 . 1.392(2) ?
    C7 H7A . 0.9500 ?
    C8 C9 . 1.423(2) ?
    C8 C13 . 1.435(2) ?
    C9 C10 . 1.359(2) ?
    C9 H9A . 0.9500 ?
    C10 C11 . 1.422(2) ?
    C10 H10A . 0.9500 ?
    C11 C12 . 1.361(2) ?
    C11 H11A . 0.9500 ?
    C12 C13 . 1.429(2) ?
    C12 H12A . 0.9500 ?
    C13 C14 . 1.404(2) ?
    C14 C15 . 1.5104(19) ?
    C15 C16 . 1.462(2) ?
    C16 C17 . 1.335(2) ?
    C16 H16A . 0.9500 ?
    C17 C18 . 1.462(2) ?
    C17 H17A . 0.9500 ?
    C18 C23 . 1.398(2) ?
    C18 C19 . 1.4006(19) ?
    C19 C20 . 1.379(2) ?
    C19 H19A . 0.9500 ?
    C20 C21 . 1.387(2) ?
    C20 H20A . 0.9500 ?
    C21 C22 . 1.386(2) ?
    C22 C23 . 1.388(2) ?
    C22 H22A . 0.9500 ?
    C23 H23B . 0.9500 ?
loop_
    _geom_angle_atom_site_label_1
    _geom_angle_atom_site_label_2
    _geom_angle_atom_site_label_3
    _geom_angle_site_symmetry_1
    _geom_angle_site_symmetry_3
    _geom_angle
    _geom_angle_publ_flag
    O2 N1 O3 . . 123.65(14) ?
    O2 N1 C21 . . 118.06(13) ?
    O3 N1 C21 . . 118.28(13) ?
    C14 C1 C2 . . 122.73(13) ?
    C14 C1 C6 . . 118.98(13) ?
    C2 C1 C6 . . 118.28(13) ?
    C3 C2 C1 . . 120.88(14) ?
    C3 C2 H2A . . 119.6 ?
    C1 C2 H2A . . 119.6 ?
    C2 C3 C4 . . 120.78(15) ?
    C2 C3 H3A . . 119.6 ?
    C4 C3 H3A . . 119.6 ?
    C5 C4 C3 . . 120.16(14) ?
    C5 C4 H4A . . 119.9 ?
    C3 C4 H4A . . 119.9 ?
    C4 C5 C6 . . 121.15(14) ?
    C4 C5 H5A . . 119.4 ?
    C6 C5 H5A . . 119.4 ?
    C7 C6 C5 . . 121.66(13) ?
    C7 C6 C1 . . 119.58(13) ?
    C5 C6 C1 . . 118.75(13) ?
    C8 C7 C6 . . 121.44(13) ?
    C8 C7 H7A . . 119.3 ?
    C6 C7 H7A . . 119.3 ?
    C7 C8 C9 . . 121.72(14) ?
    C7 C8 C13 . . 119.59(13) ?
    C9 C8 C13 . . 118.70(14) ?
    C10 C9 C8 . . 121.11(15) ?
    C10 C9 H9A . . 119.4 ?
    C8 C9 H9A . . 119.4 ?
    C9 C10 C11 . . 120.31(15) ?
    C9 C10 H10A . . 119.8 ?
    C11 C10 H10A . . 119.8 ?
    C12 C11 C10 . . 120.51(15) ?
    C12 C11 H11A . . 119.7 ?
    C10 C11 H11A . . 119.7 ?
    C11 C12 C13 . . 120.88(14) ?
    C11 C12 H12A . . 119.6 ?
    C13 C12 H12A . . 119.6 ?
    C14 C13 C12 . . 122.58(13) ?
    C14 C13 C8 . . 118.97(13) ?
    C12 C13 C8 . . 118.45(13) ?
    C1 C14 C13 . . 121.37(13) ?
    C1 C14 C15 . . 119.12(12) ?
    C13 C14 C15 . . 119.35(12) ?
    O1 C15 C16 . . 121.13(13) ?
    O1 C15 C14 . . 118.98(13) ?
    C16 C15 C14 . . 119.89(12) ?
    C17 C16 C15 . . 122.05(13) ?
    C17 C16 H16A . . 119.0 ?
    C15 C16 H16A . . 119.0 ?
    C16 C17 C18 . . 126.28(13) ?
    C16 C17 H17A . . 116.9 ?
    C18 C17 H17A . . 116.9 ?
    C23 C18 C19 . . 118.68(13) ?
    C23 C18 C17 . . 118.64(13) ?
    C19 C18 C17 . . 122.67(13) ?
    C20 C19 C18 . . 120.74(14) ?
    C20 C19 H19A . . 119.6 ?
    C18 C19 H19A . . 119.6 ?
    C19 C20 C21 . . 118.83(13) ?
    C19 C20 H20A . . 120.6 ?
    C21 C20 H20A . . 120.6 ?
    C22 C21 C20 . . 122.48(14) ?
    C22 C21 N1 . . 118.42(13) ?
    C20 C21 N1 . . 119.10(13) ?
    C21 C22 C23 . . 117.73(13) ?
    C21 C22 H22A . . 121.1 ?
    C23 C22 H22A . . 121.1 ?
    C22 C23 C18 . . 121.51(13) ?
    C22 C23 H23B . . 119.2 ?
    C18 C23 H23B . . 119.2 ?
loop_
    _geom_torsion_atom_site_label_1
    _geom_torsion_atom_site_label_2
    _geom_torsion_atom_site_label_3
    _geom_torsion_atom_site_label_4
    _geom_torsion_site_symmetry_1
    _geom_torsion_site_symmetry_2
    _geom_torsion_site_symmetry_3
    _geom_torsion_site_symmetry_4
    _geom_torsion
    _geom_torsion_publ_flag
    C14 C1 C2 C3 . . . . -179.96(14) ?
    C6 C1 C2 C3 . . . . 0.0(2) ?
    C1 C2 C3 C4 . . . . 0.5(2) ?
    C2 C3 C4 C5 . . . . -0.5(2) ?
    C3 C4 C5 C6 . . . . -0.1(2) ?
    C4 C5 C6 C7 . . . . 179.32(14) ?
    C4 C5 C6 C1 . . . . 0.6(2) ?
    C14 C1 C6 C7 . . . . 0.7(2) ?
    C2 C1 C6 C7 . . . . -179.32(13) ?
    C14 C1 C6 C5 . . . . 179.43(13) ?
    C2 C1 C6 C5 . . . . -0.6(2) ?
    C5 C6 C7 C8 . . . . 179.20(14) ?
    C1 C6 C7 C8 . . . . -2.1(2) ?
    C6 C7 C8 C9 . . . . -179.44(14) ?
    C6 C7 C8 C13 . . . . 1.0(2) ?
    C7 C8 C9 C10 . . . . 179.07(15) ?
    C13 C8 C9 C10 . . . . -1.3(2) ?
    C8 C9 C10 C11 . . . . -0.5(2) ?
    C9 C10 C11 C12 . . . . 1.5(2) ?
    C10 C11 C12 C13 . . . . -0.6(2) ?
    C11 C12 C13 C14 . . . . 179.01(14) ?
    C11 C12 C13 C8 . . . . -1.3(2) ?
    C7 C8 C13 C14 . . . . 1.5(2) ?
    C9 C8 C13 C14 . . . . -178.08(13) ?
    C7 C8 C13 C12 . . . . -178.19(13) ?
    C9 C8 C13 C12 . . . . 2.2(2) ?
    C2 C1 C14 C13 . . . . -178.15(13) ?
    C6 C1 C14 C13 . . . . 1.9(2) ?
    C2 C1 C14 C15 . . . . 6.6(2) ?
    C6 C1 C14 C15 . . . . -173.44(12) ?
    C12 C13 C14 C1 . . . . 176.75(13) ?
    C8 C13 C14 C1 . . . . -2.9(2) ?
    C12 C13 C14 C15 . . . . -8.0(2) ?
    C8 C13 C14 C15 . . . . 172.35(12) ?
    C1 C14 C15 O1 . . . . 86.18(17) ?
    C13 C14 C15 O1 . . . . -89.21(17) ?
    C1 C14 C15 C16 . . . . -94.21(16) ?
    C13 C14 C15 C16 . . . . 90.40(16) ?
    O1 C15 C16 C17 . . . . 177.30(14) ?
    C14 C15 C16 C17 . . . . -2.3(2) ?
    C15 C16 C17 C18 . . . . -179.35(13) ?
    C16 C17 C18 C23 . . . . -171.08(14) ?
    C16 C17 C18 C19 . . . . 8.2(2) ?
    C23 C18 C19 C20 . . . . 1.5(2) ?
    C17 C18 C19 C20 . . . . -177.79(13) ?
    C18 C19 C20 C21 . . . . -0.8(2) ?
    C19 C20 C21 C22 . . . . -0.4(2) ?
    C19 C20 C21 N1 . . . . -179.78(13) ?
    O2 N1 C21 C22 . . . . 179.39(15) ?
    O3 N1 C21 C22 . . . . 0.2(2) ?
    O2 N1 C21 C20 . . . . -1.2(2) ?
    O3 N1 C21 C20 . . . . 179.62(14) ?
    C20 C21 C22 C23 . . . . 1.0(2) ?
    N1 C21 C22 C23 . . . . -179.68(13) ?
    C21 C22 C23 C18 . . . . -0.3(2) ?
    C19 C18 C23 C22 . . . . -1.0(2) ?
    C17 C18 C23 C22 . . . . 178.37(13) ?
loop_
    _geom_hbond_atom_site_label_D
    _geom_hbond_atom_site_label_H
    _geom_hbond_atom_site_label_A
    _geom_hbond_site_symmetry_A
    _geom_hbond_distance_DH
    _geom_hbond_distance_HA
    _geom_hbond_distance_DA
    _geom_hbond_angle_DHA
    _geom_hbond_publ_flag
    C17 H17A O1 4_566 0.95 2.35 3.2279(18) 154 yes
    C20 H20A O3 4_575 0.95 2.45 3.336(2) 156 yes
    C23 H23B O1 4_566 0.95 2.53 3.3763(18) 148 yes
    C3 H3A Cg1 3_666 0.95 2.78 3.6179(19) 148 yes
_shelx_hkl_file
;
  -1   0   0 0.86508 0.32535   3
  -1   0   0 0.73576 0.32772   5
  -1   0   0 0.51659 0.29960   1
  -1   0   0 1.08193 0.40648   2
   1   0   0 1.20439 0.33750   2
  -1   0   0 0.36004 0.32243   4
   2   0   0 3681.55 288.958   2
  -2   0   0 3949.00 289.039   1
  -2   0   0 4354.46 289.066   3
  -2   0   0 3661.53 289.121   4
  -2   0   0 3899.78 289.094   2
  -2   0   0 4011.31 289.065   5
   3   0   0 -0.7280 0.40634   2
  -3   0   0 1.01445 0.84380   4
  -3   0   0 -0.6821 0.56730   5
  -3   0   0 0.02272 0.67971   2
  -3   0   0 -0.4194 0.55482   3
  -3   0   0 0.14798 0.69017   1
  -4   0   0 143.979 11.4232   5
  -4   0   0 140.311 11.3664   1
  -4   0   0 141.403 11.6341   4
   4   0   0 114.150 11.1961   4
  -4   0   0 161.965 11.6698   2
  -4   0   0 154.511 11.3931   3
   4   0   0 131.488 11.2091   2
  -5   0   0 0.49242 0.87684   3
  -5   0   0 0.08297 0.98728   5
  -5   0   0 -0.2190 0.90365   4
   5   0   0 0.27147 0.73696   2
  -5   0   0 0.61225 0.96588   2
  -5   0   0 -0.8992 0.86024   1
   5   0   0 -0.8134 0.68455   4
  -6   0   0 3.69148 1.63636   2
  -6   0   0 3.74038 1.72910   5
  -6   0   0 7.11847 1.76508   3
   6   0   0 5.19023 1.56709   2
   6   0   0 5.82753 1.81220   4
  -6   0   0 8.09862 2.30964   4
  -6   0   0 4.24509 1.55282   1
  -7   0   0 2.21195 1.46370   5
   7   0   0 0.96995 1.15275   4
  -7   0   0 0.04560 1.16384   1
  -7   0   0 0.80539 1.51094   4
   7   0   0 -0.2815 0.82427   2
  -7   0   0 0.67735 1.27384   2
  -7   0   0 0.25722 1.18057   3
   8   0   0 296.763 26.0014   4
  -8   0   0 369.399 26.7017   2
   8   0   0 302.015 25.7251   2
  -8   0   0 321.038 26.0460   1
  -8   0   0 348.719 26.9177   4
  -8   0   0 326.654 26.1275   5
  -8   0   0 321.954 25.8627   3
   9   0   0 -0.4331 1.32347   4
  -9   0   0 0.16070 1.54606   3
  -9   0   0 -1.7041 1.37991   4
  -9   0   0 1.07747 2.21087   2
  -9   0   0 0.88447 1.40633   5
   9   0   0 -0.7269 1.12547   2
  -9   0   0 -0.3113 1.49020   1
 -10   0   0 9.90171 2.89758   3
  10   0   0 17.5139 4.13254   4
 -10   0   0 11.7858 3.93784   4
 -10   0   0 16.4212 3.71409   1
  10   0   0 13.8737 3.34782   2
 -10   0   0 14.5701 3.63798   5
  11   0   0 0.22324 1.78886   2
 -11   0   0 -3.3390 1.91486   4
  11   0   0 0.65454 1.73888   4
 -11   0   0 -2.3309 1.64859   1
 -11   0   0 1.42699 2.15869   5
 -12   0   0 5.74638 3.20266   5
 -12   0   0 7.44897 3.29189   1
  12   0   0 2.13678 2.47331   4
 -12   0   0 7.31414 3.66799   4
 -13   0   0 1.23044 2.65104   5
 -13   0   0 2.90471 4.02387   4
  13   0   0 -0.3062 1.79799   5
  13   0   0 0.74641 2.62827   4
 -14   0   0 3.33602 4.40102   4
  14   0   0 -0.0860 2.81980   4
  14   0   0 -3.1129 2.52695   5
 -14   0   0 -6.2194 2.67114   5
   0  -1   0 0.15312 0.19308   3
   0  -1   0 -0.0197 0.14923   4
   0  -1   0 0.20038 0.15666   1
   0  -1   0 -0.0110 0.12316   5
   0   1   0 0.37055 0.16042   4
   0   1   0 0.23524 0.16033   2
   0   1   0 0.22021 0.21842   3
  -1  -1   0 188.637 13.3666   1
  -1  -1   0 186.218 13.4888   5
   1  -1   0 149.407 13.2786   4
   1  -1   0 186.769 13.4299   5
  -1  -1   0 169.696 13.6024   4
   1  -1   0 163.336 13.3377   4
  -1   1   0 182.591 13.5762   1
  -1   1   0 173.542 13.3303   4
  -1   1   0 196.273 13.4943   2
   1   1   0 171.833 13.4437   2
  -1   1   0 195.162 13.6737   3
  -1   1   0 196.447 13.4732   5
   2  -1   0 9.43994 1.38328   4
  -2  -1   0 11.1240 1.27604   3
   2  -1   0 13.1874 1.55966   5
  -2  -1   0 15.1427 1.59898   1
  -2  -1   0 13.7027 1.99126   4
  -2  -1   0 12.0205 1.65621   5
   2   1   0 10.5505 1.51067   2
  -2   1   0 12.6283 1.75318   1
  -2   1   0 10.1099 1.66699   3
  -2   1   0 15.5208 1.75635   5
  -2   1   0 12.4504 1.57090   4
  -2   1   0 13.8858 1.75356   2
  -3  -1   0 7.97077 1.82083   4
   3  -1   0 5.20816 1.25604   4
  -3  -1   0 7.22228 1.19025   3
  -3  -1   0 9.71740 1.69216   5
  -3  -1   0 10.5152 1.62048   1
  -3   1   0 7.52995 1.54579   1
  -3   1   0 10.8070 1.70570   4
  -3   1   0 8.64756 1.60081   2
  -3   1   0 9.39945 1.72728   3
   3   1   0 9.55425 1.57244   2
  -3   1   0 10.9048 1.72146   5
  -4  -1   0 581.791 40.7400   3
   4  -1   0 480.038 40.7686   4
  -4  -1   0 554.817 41.2085   2
  -4  -1   0 532.434 41.3956   4
  -4  -1   0 540.685 40.8667   1
  -4  -1   0 532.798 41.0217   5
   4   1   0 532.166 40.8872   2
  -4   1   0 564.054 41.0187   5
  -4   1   0 596.395 41.2663   3
  -4   1   0 514.963 41.0380   2
  -4   1   0 566.969 41.1570   1
  -4   1   0 525.638 41.0436   4
  -5  -1   0 156.476 12.6954   2
  -5  -1   0 151.204 12.3172   1
   5  -1   0 138.689 12.2578   4
  -5  -1   0 158.541 12.1649   3
  -5  -1   0 154.777 12.5273   5
  -5  -1   0 157.844 13.0039   4
  -5   1   0 153.148 12.6407   4
  -5   1   0 164.612 12.5424   5
  -5   1   0 152.668 12.5722   2
   5   1   0 138.671 12.2170   2
  -5   1   0 148.393 12.5218   1
   5   1   0 134.959 12.4869   4
  -5   1   0 154.197 12.5835   3
   6  -1   0 16.1348 2.69000   2
  -6  -1   0 17.0301 3.14566   2
  -6  -1   0 8.99852 2.30457   1
  -6  -1   0 20.9003 3.36405   5
  -6  -1   0 20.1622 3.59577   4
   6  -1   0 15.3814 2.77553   4
  -6  -1   0 14.5178 2.46018   3
  -6   1   0 11.8897 2.69450   2
  -6   1   0 12.1451 2.73330   1
   6   1   0 18.5954 2.86164   2
   6   1   0 14.1350 2.88539   4
  -6   1   0 13.2402 2.76069   5
  -6   1   0 17.1455 3.12765   4
  -6   1   0 14.4056 2.85643   3
   7  -1   0 27.1069 4.22291   2
  -7  -1   0 37.4677 5.58732   4
  -7  -1   0 30.5299 4.35901   1
  -7  -1   0 31.8781 4.11840   3
   7  -1   0 31.2756 4.48900   4
  -7  -1   0 42.9164 5.16213   5
  -7   1   0 37.5543 4.97029   5
   7   1   0 37.6266 4.73202   2
  -7   1   0 26.9012 4.51248   4
  -7   1   0 28.3562 4.57330   2
  -7   1   0 37.5360 5.00507   1
   7   1   0 21.2242 4.12349   4
  -7   1   0 35.1996 4.84986   3
  -8  -1   0 48.7926 6.27984   5
  -8  -1   0 56.3738 7.43392   4
  -8  -1   0 47.9320 5.64949   3
  -8  -1   0 51.6264 6.17489   1
   8  -1   0 43.8054 5.90679   4
   8  -1   0 40.6097 5.60154   2
   8   1   0 44.4120 5.82603   2
  -8   1   0 51.3892 6.38555   3
  -8   1   0 45.6271 6.34953   2
   8   1   0 49.4620 6.59853   4
  -8   1   0 50.2043 6.61856   4
  -8   1   0 31.2996 5.44015   5
  -8   1   0 48.5995 6.39103   1
  -9  -1   0 83.2484 8.20589   1
   9  -1   0 81.4366 8.03026   2
   9  -1   0 73.0633 8.00609   4
  -9  -1   0 67.1463 7.59372   3
  -9  -1   0 93.9355 10.7149   4
  -9  -1   0 79.2677 9.14089   5
  -9   1   0 73.6299 9.09102   1
   9   1   0 78.1844 7.90822   2
   9   1   0 76.0097 9.32529   4
  -9   1   0 113.696 9.52383   4
  -9   1   0 80.6415 9.19286   3
  -9   1   0 72.0746 9.07971   2
  -9   1   0 88.1418 9.55179   5
  10  -1   0 219.945 18.6518   2
 -10  -1   0 217.914 20.0295   4
 -10  -1   0 213.361 19.0088   5
  10  -1   0 225.007 19.0505   4
 -10  -1   0 201.706 18.7105   1
 -10   1   0 202.053 18.9647   1
  10   1   0 207.037 19.1425   4
 -10   1   0 269.209 20.3278   4
 -10   1   0 224.063 19.0479   5
 -10   1   0 213.524 18.8335   3
  10   1   0 216.707 18.6356   2
 -10   1   0 252.224 19.7167   2
 -11  -1   0 -0.0860 1.73640   1
 -11  -1   0 -0.6410 2.39662   4
  11  -1   0 -0.1355 1.83689   4
 -11  -1   0 -2.2795 1.92698   5
  11  -1   0 0.54776 1.63872   5
  11  -1   0 1.37338 1.78065   3
 -11   1   0 0.72353 2.73513   4
 -11   1   0 -1.3299 1.75870   1
 -11   1   0 -0.5752 1.88210   5
  11   1   0 2.91300 2.14662   4
 -11   1   0 -0.7446 1.63042   3
  11   1   0 1.00659 1.87721   2
 -12  -1   0 2.09677 2.97487   4
 -12  -1   0 3.12016 2.52616   5
  12  -1   0 -0.7856 1.60318   5
  12  -1   0 -0.5318 1.82811   4
 -12   1   0 1.70154 2.54095   5
  12   1   0 3.12373 2.36066   4
 -12   1   0 2.12765 2.47382   1
 -12   1   0 -0.1111 2.63430   4
 -13  -1   0 0.48866 2.43619   5
  13  -1   0 6.22247 3.19223   1
  13  -1   0 8.10792 3.15583   5
 -13  -1   0 8.51260 4.66901   4
  13  -1   0 2.74709 2.58379   4
 -13   1   0 3.15908 3.08782   5
 -13   1   0 4.37283 3.24314   1
 -13   1   0 5.28290 3.61887   4
  13   1   0 9.28925 3.74144   4
  14  -1   0 2.80707 3.26025   4
  14  -1   0 -1.6630 2.62162   5
 -14  -1   0 -0.8473 4.00423   4
 -14  -1   0 1.06048 3.06342   5
  14   1   0 -0.8150 3.04543   4
 -14   1   0 3.48973 3.22409   5
   0  -2   0 384.797 29.0719   5
   0  -2   0 358.691 29.0198   4
   0  -2   0 385.383 29.0966   1
   0   2   0 398.538 29.2163   3
   0   2   0 431.544 29.1376   2
  -1  -2   0 10.5826 0.93323   3
   1  -2   0 10.8546 0.80010   4
  -1  -2   0 10.0151 1.11178   1
  -1  -2   0 7.62586 1.21893   5
  -1  -2   0 8.24116 1.41049   4
   1  -2   0 9.92634 1.39760   1
   1  -2   0 9.14758 1.17444   5
   1  -2   0 10.2720 0.84847   4
  -1   2   0 8.48458 0.79948   4
   1   2   0 9.18445 1.25669   2
   1   2   0 9.23446 0.91391   3
  -1   2   0 11.1934 1.64011   3
  -1   2   0 9.43071 1.22897   2
  -1   2   0 8.31032 1.34548   1
   2  -2   0 33.0581 3.02997   5
  -2  -2   0 30.5951 3.14915   5
   2  -2   0 33.6650 2.83245   4
   2  -2   0 37.5148 3.35166   1
  -2  -2   0 35.4696 2.97713   1
  -2  -2   0 29.4509 3.41199   4
  -2   2   0 35.4807 3.15289   5
  -2   2   0 36.3158 3.51894   3
   2   2   0 33.1763 3.12498   2
  -2   2   0 35.6460 3.37599   1
  -2   2   0 35.5365 2.91631   4
  -2   2   0 35.0733 3.17086   2
   3  -2   0 3.13792 0.88968   5
  -3  -2   0 1.55414 0.93952   5
  -3  -2   0 3.22577 0.86956   1
  -3  -2   0 0.87246 1.08780   4
  -3  -2   0 3.78379 0.67061   3
   3  -2   0 2.63953 0.76763   4
  -3   2   0 3.01951 1.17780   1
  -3   2   0 3.42910 1.02282   5
   3   2   0 2.70069 0.87753   2
  -3   2   0 2.08468 1.15227   3
  -3   2   0 3.98514 1.10499   2
  -3   2   0 3.05990 0.96184   4
   4  -2   0 218.896 16.9148   5
  -4  -2   0 224.039 16.5284   3
   4  -2   0 198.946 16.7465   4
  -4  -2   0 222.383 17.1921   5
  -4  -2   0 224.092 17.6856   4
  -4  -2   0 215.630 16.8642   1
   4   2   0 211.417 16.9953   2
  -4   2   0 236.711 17.1371   5
  -4   2   0 222.078 17.4481   3
  -4   2   0 214.000 17.3035   1
  -4   2   0 207.819 17.1460   2
  -4   2   0 214.681 16.9588   4
   5  -2   0 225.117 17.9437   5
  -5  -2   0 225.699 17.9438   1
  -5  -2   0 207.377 18.1595   5
  -5  -2   0 249.953 17.6524   3
   5  -2   0 208.175 17.8385   4
  -5  -2   0 239.575 18.9258   4
  -5   2   0 237.480 18.1971   5
  -5   2   0 221.878 18.2720   2
   5   2   0 214.491 18.3434   4
  -5   2   0 220.586 18.3688   1
  -5   2   0 251.008 18.2855   4
   5   2   0 221.455 18.0545   2
  -5   2   0 249.014 18.6552   3
   6  -2   0 153.600 13.5457   4
   6  -2   0 144.084 13.4511   5
  -6  -2   0 197.401 15.0004   4
  -6  -2   0 168.268 13.2637   3
  -6  -2   0 174.483 13.7222   1
  -6  -2   0 173.610 14.0685   5
  -6   2   0 144.679 13.8466   2
  -6   2   0 166.291 14.1925   3
   6   2   0 181.650 13.9025   2
  -6   2   0 164.249 13.8500   5
  -6   2   0 168.490 14.1504   1
  -6   2   0 186.444 14.1392   4
   6   2   0 156.967 14.0561   4
  -7  -2   0 66.3526 5.89728   3
  -7  -2   0 62.6884 8.01385   4
  -7  -2   0 64.4778 6.28243   1
  -7  -2   0 59.6280 7.21406   5
   7  -2   0 55.9505 6.08785   4
   7  -2   0 68.5232 6.29794   5
  -7   2   0 66.7607 7.30617   5
  -7   2   0 71.3629 6.89438   2
   7   2   0 58.8408 6.20961   2
  -7   2   0 58.2808 7.31118   3
  -7   2   0 69.8669 7.67676   1
   7   2   0 52.4709 7.15974   4
  -7   2   0 66.7477 6.67236   4
  -8  -2   0 42.1136 5.31119   3
   8  -2   0 55.9437 6.33657   5
  -8  -2   0 66.5312 8.27324   4
  -8  -2   0 42.1314 6.28058   5
   8  -2   0 49.0727 6.16936   4
   8  -2   0 52.0105 6.29694   2
  -8  -2   0 45.1164 6.07886   1
  -8   2   0 61.5281 7.11557   4
  -8   2   0 54.1478 7.05801   3
  -8   2   0 46.3976 6.48739   2
  -8   2   0 48.1831 6.62797   1
  -8   2   0 59.7780 6.92392   5
   8   2   0 61.0210 7.45425   4
   8   2   0 47.7608 6.15816   2
  -9  -2   0 68.1080 8.24601   5
  -9  -2   0 62.0421 8.78144   4
   9  -2   0 59.4854 7.40746   4
   9  -2   0 77.9068 8.04304   5
  -9  -2   0 71.5726 7.83012   1
   9  -2   0 62.8224 7.51213   2
  -9   2   0 71.8234 8.14319   5
  -9   2   0 64.5537 8.30035   4
  -9   2   0 60.5730 7.98693   2
  -9   2   0 52.4517 7.65916   3
   9   2   0 60.4940 8.23513   4
  -9   2   0 64.3194 8.26608   1
   9   2   0 58.6367 6.56275   2
 -10  -2   0 72.2800 9.05927   5
  10  -2   0 65.3721 8.44204   4
 -10  -2   0 73.2759 8.73283   1
  10  -2   0 66.0617 8.30870   5
 -10  -2   0 80.3485 10.5177   4
  10  -2   0 69.5476 7.72461   2
 -10   2   0 75.0348 9.26600   2
 -10   2   0 75.7930 9.55092   1
  10   2   0 85.8480 8.08080   2
 -10   2   0 64.8744 8.91982   3
 -10   2   0 97.1456 10.5397   4
  10   2   0 72.4458 9.45727   4
 -10   2   0 83.3588 9.46168   5
 -11  -2   0 -3.3142 1.45920   5
  11  -2   0 2.39439 1.97167   4
 -11  -2   0 0.86885 2.69245   4
 -11  -2   0 -0.0306 2.14421   1
  11  -2   0 -1.3585 1.52022   5
  11   2   0 7.12466 3.04263   4
 -11   2   0 3.51016 2.61289   3
 -11   2   0 -0.6386 1.99467   5
  11   2   0 5.58660 2.40212   2
 -11   2   0 6.36598 3.02074   1
 -11   2   0 0.66350 2.37686   4
 -12  -2   0 6.32976 3.17485   5
  12  -2   0 10.7306 3.48535   5
  12  -2   0 8.20695 2.95052   1
  12  -2   0 4.34267 2.65294   3
  12  -2   0 9.24439 3.14150   4
 -12  -2   0 11.0639 4.80524   4
 -12   2   0 7.43244 3.44248   5
 -12   2   0 14.0329 4.38224   4
 -12   2   0 1.13877 2.24899   1
  12   2   0 6.60175 3.16506   4
  13  -2   0 3.79382 2.37717   5
 -13  -2   0 1.95442 2.64385   5
  13  -2   0 0.97353 2.90932   4
  13  -2   0 0.21619 2.64865   1
 -13  -2   0 2.31734 3.81058   4
  13   2   0 0.87449 2.56867   4
 -13   2   0 3.85124 3.05236   5
 -13   2   0 2.39348 2.77288   1
  14  -2   0 2.70787 2.90420   5
 -14  -2   0 1.31550 3.17258   5
 -14  -2   0 6.66001 4.92421   4
 -14   2   0 4.86311 3.30879   5
  14   2   0 0.72843 3.39338   4
   0  -3   0 0.50399 0.49032   1
   0  -3   0 0.27012 0.33067   5
   0  -3   0 -0.2682 0.37137   4
   0   3   0 -0.6488 0.51605   3
   0   3   0 0.58919 0.55446   2
   1  -3   0 181.438 13.4939   5
   1  -3   0 164.633 13.1006   4
  -1  -3   0 179.124 13.5982   5
  -1  -3   0 162.422 13.6968   4
  -1  -3   0 166.654 13.3816   1
   1  -3   0 182.266 13.7022   1
  -1   3   0 187.037 13.5739   2
   1   3   0 171.759 13.5505   2
  -1   3   0 179.338 13.9357   3
  -1   3   0 182.853 13.7824   1
   1   3   0 174.475 13.3782   3
  -1   3   0 189.846 13.0553   4
   2  -3   0 202.840 15.0231   5
  -2  -3   0 190.943 15.1765   5
   2  -3   0 200.493 15.3137   1
  -2  -3   0 189.990 14.8616   1
   2  -3   0 208.705 14.5822   4
  -2  -3   0 191.510 15.4969   4
  -2   3   0 196.501 15.5886   3
   2   3   0 183.367 15.0779   2
  -2   3   0 191.331 15.3711   1
  -2   3   0 194.470 15.1248   2
   3  -3   0 56.6186 4.88834   4
   3  -3   0 62.0282 5.58212   1
  -3  -3   0 58.7240 5.12170   1
  -3  -3   0 66.6495 6.01549   4
   3  -3   0 50.8547 5.13839   5
  -3  -3   0 69.7108 5.62037   5
  -3   3   0 64.7027 5.93862   3
  -3   3   0 63.0057 5.47418   2
  -3   3   0 59.8341 5.36683   5
  -3   3   0 63.8342 5.74791   1
  -3   3   0 64.8092 5.05048   4
   3   3   0 59.1563 5.36578   2
   4  -3   0 389.337 30.2041   1
  -4  -3   0 375.293 30.1632   5
   4  -3   0 401.835 29.9042   5
   4  -3   0 364.814 29.5365   4
  -4  -3   0 380.626 29.1308   3
  -4  -3   0 376.322 30.6560   4
  -4  -3   0 399.061 29.7841   1
  -4   3   0 401.134 30.4399   1
  -4   3   0 435.270 30.1915   5
  -4   3   0 412.166 29.7701   4
  -4   3   0 407.652 30.2213   2
   4   3   0 383.587 29.0888   3
   4   3   0 388.078 30.0172   2
  -4   3   0 402.524 30.6322   3
  -5  -3   0 2.85866 1.49654   4
  -5  -3   0 2.65418 1.12613   1
   5  -3   0 0.48729 0.87589   5
  -5  -3   0 3.88661 1.44589   5
   5  -3   0 1.95037 0.88877   4
  -5  -3   0 2.72019 0.73220   3
  -5   3   0 2.31826 1.46806   1
   5   3   0 2.44354 1.15856   2
   5   3   0 4.64527 1.67176   4
  -5   3   0 2.37475 1.11095   4
  -5   3   0 2.37773 1.34120   2
  -5   3   0 1.65723 1.16792   5
  -5   3   0 3.18249 1.49785   3
  -6  -3   0 14.4071 3.15083   5
  -6  -3   0 14.0288 3.54012   4
   6  -3   0 19.4108 3.01114   5
  -6  -3   0 19.1896 2.30700   3
  -6  -3   0 17.1065 2.87057   1
   6  -3   0 18.1270 2.73852   4
  -6   3   0 14.5915 3.36407   3
  -6   3   0 17.7922 3.38058   1
  -6   3   0 15.3611 3.16130   2
   6   3   0 18.1138 3.02571   2
  -6   3   0 22.9202 3.33819   4
   6   3   0 16.5050 3.29693   4
   6   3   0 17.8398 2.13374   3
  -6   3   0 20.5327 3.36655   5
  -7  -3   0 29.5821 4.74707   5
  -7  -3   0 33.2897 3.35474   3
  -7  -3   0 34.0302 4.50685   1
  -7  -3   0 27.0196 5.07412   4
   7  -3   0 30.8351 4.14103   4
   7  -3   0 34.6661 4.55318   5
  -7   3   0 26.7295 4.18391   4
  -7   3   0 30.5374 4.82412   1
  -7   3   0 30.5434 4.72671   2
   7   3   0 32.6440 5.02315   4
  -7   3   0 32.0656 4.65202   5
  -7   3   0 35.1800 5.26180   3
   7   3   0 36.0103 4.71762   2
   7   3   0 30.2762 3.40203   3
  -8  -3   0 11.5404 2.66667   1
  -8  -3   0 9.28827 2.76530   5
   8  -3   0 13.4734 2.88558   5
   8  -3   0 18.5102 3.15285   4
  -8  -3   0 19.2537 4.34309   4
  -8   3   0 20.1764 3.84481   1
  -8   3   0 16.6488 3.28087   4
  -8   3   0 22.9039 4.06663   3
  -8   3   0 11.7017 2.91705   5
   8   3   0 11.9372 2.72084   2
   8   3   0 12.4955 3.19147   4
  -9  -3   0 12.4846 3.30179   5
   9  -3   0 7.54777 2.44046   2
  -9  -3   0 22.9336 5.11404   4
   9  -3   0 14.7662 3.10940   5
  -9  -3   0 13.1672 3.03014   1
   9  -3   0 12.1065 2.74574   4
   9   3   0 10.9640 3.21935   4
  -9   3   0 15.8313 3.76190   3
  -9   3   0 14.1670 3.32891   4
  -9   3   0 5.18172 2.58608   2
  -9   3   0 6.81628 2.59810   1
   9   3   0 8.37077 2.70854   2
  -9   3   0 9.66089 2.94668   5
  10  -3   0 25.6587 4.87765   1
 -10  -3   0 23.9146 4.81765   5
  10  -3   0 28.5636 4.85345   4
 -10  -3   0 20.1141 4.16687   1
 -10  -3   0 32.1327 6.38324   4
  10  -3   0 25.9843 4.61536   5
  10  -3   0 26.6248 4.61954   2
 -10   3   0 28.6828 5.34906   1
 -10   3   0 31.2501 5.52723   3
  10   3   0 28.9062 5.46536   4
  10   3   0 34.9798 5.09552   2
 -10   3   0 18.2636 4.52491   2
 -10   3   0 27.3994 5.14478   4
 -10   3   0 25.8780 4.94570   5
 -11  -3   0 11.5547 3.64280   5
 -11  -3   0 5.58832 3.90976   4
  11  -3   0 10.9080 3.20702   4
  11  -3   0 6.49718 2.74211   1
  11  -3   0 13.2172 3.24563   5
  11   3   0 13.8284 3.51083   2
 -11   3   0 8.71684 3.22825   1
  11   3   0 9.43310 3.48796   4
 -11   3   0 19.6515 4.47468   4
 -11   3   0 8.71662 3.33739   3
 -11   3   0 8.23147 3.12408   5
 -12  -3   0 5.65641 3.95263   4
  12  -3   0 7.64601 2.92430   3
  12  -3   0 15.7461 4.27361   1
 -12  -3   0 10.4917 3.73564   5
  12  -3   0 7.46706 2.88606   5
  12  -3   0 10.5493 3.42713   4
 -12   3   0 6.80400 3.33267   5
  12   3   0 10.6762 3.80091   4
 -12   3   0 13.5440 4.48348   1
 -12   3   0 9.48906 3.91985   3
  13  -3   0 7.54966 3.11683   5
 -13  -3   0 -0.7962 3.26734   4
 -13  -3   0 3.22408 3.21532   5
  13  -3   0 2.91243 3.07935   1
  13   3   0 0.24613 2.33186   4
 -13   3   0 2.83157 3.37295   1
 -13   3   0 2.59724 3.32613   5
  14  -3   0 0.51460 2.66536   5
 -14  -3   0 5.57082 4.89857   4
  14  -3   0 0.81850 3.46676   1
 -14  -3   0 1.96389 2.90118   5
  14   3   0 1.75278 3.40493   4
 -14   3   0 -1.3292 2.79062   5
 -14   3   0 1.69085 3.43126   1
   0  -4   0 948.739 74.6890   4
   0  -4   0 976.700 74.8270   1
   0  -4   0 1002.35 74.8188   5
   0   4   0 1046.25 75.1040   3
   0   4   0 1076.17 74.8752   2
  -1  -4   0 19.0100 2.17098   1
   1  -4   0 16.0157 1.63844   4
   1  -4   0 17.0826 2.39732   1
  -1  -4   0 18.7797 2.55289   4
   1  -4   0 18.4129 2.25686   5
  -1  -4   0 20.6564 2.47492   5
  -1   4   0 17.5092 2.51657   1
  -1   4   0 20.4102 2.82600   3
   1   4   0 20.4995 2.45647   2
  -1   4   0 21.7129 1.60509   4
   1   4   0 22.7573 2.13773   3
  -1   4   0 20.4269 2.40146   2
  -2  -4   0 46.8549 4.49369   5
   2  -4   0 40.5538 4.46270   1
   2  -4   0 57.4951 3.74105   4
   2  -4   0 49.9451 4.31614   5
   2  -4   0 44.7736 3.77890   4
  -2  -4   0 46.0644 4.15253   1
  -2  -4   0 49.5842 3.87195   3
  -2  -4   0 44.7166 4.71688   4
  -2   4   0 46.5742 4.40034   2
  -2   4   0 47.8108 4.92027   3
   2   4   0 46.1863 3.87816   3
   2   4   0 48.3629 4.43477   2
  -2   4   0 56.1371 4.85074   1
  -3  -4   0 15.7122 2.89453   5
  -3  -4   0 25.9919 3.74289   4
   3  -4   0 24.3086 2.94384   5
   3  -4   0 28.8203 3.54805   1
   3  -4   0 24.9844 2.11793   4
  -3  -4   0 21.7659 2.69374   1
  -3   4   0 23.9061 3.66373   3
  -3   4   0 24.1192 3.46154   1
   3   4   0 28.2284 3.26333   2
  -3   4   0 28.9860 3.36142   2
   4  -4   0 24.1138 3.46717   1
  -4  -4   0 18.0536 3.48555   4
  -4  -4   0 23.3433 2.94135   1
   4  -4   0 24.5283 2.32463   4
   4  -4   0 28.3085 3.30074   5
  -4  -4   0 25.9899 3.60325   5
  -4   4   0 26.8524 3.58271   2
  -4   4   0 23.6513 3.60905   1
  -4   4   0 22.9532 3.27686   5
  -4   4   0 22.8356 3.88758   3
   4   4   0 22.2193 3.12499   2
  -5  -4   0 329.885 25.4237   5
   5  -4   0 312.511 24.9124   5
  -5  -4   0 322.037 24.8042   1
  -5  -4   0 344.313 26.2704   4
   5  -4   0 311.946 25.3477   1
   5  -4   0 321.059 24.4908   4
  -5   4   0 329.052 25.9122   3
   5   4   0 270.357 25.3620   4
   5   4   0 338.802 25.2098   2
  -5   4   0 370.182 25.3502   5
  -5   4   0 333.352 25.6964   1
  -5   4   0 295.339 25.2083   2
   6  -4   0 0.69653 0.89389   5
   6  -4   0 -0.0383 0.71112   4
  -6  -4   0 1.05947 1.46661   4
   6  -4   0 -0.1044 1.04340   1
  -6  -4   0 0.36315 1.01120   1
  -6  -4   0 0.72198 1.21709   5
  -6   4   0 -1.5460 0.96643   1
  -6   4   0 -1.1394 1.26115   3
   6   4   0 0.79181 0.39037   3
  -6   4   0 0.96114 1.20742   5
  -6   4   0 0.36241 1.30522   2
   6   4   0 0.96843 0.97949   2
   6   4   0 0.20566 1.25592   4
  -6   4   0 -0.7192 0.82571   4
  -7  -4   0 -0.4594 0.99938   1
  -7  -4   0 0.59053 1.78791   4
   7  -4   0 1.81099 1.24366   5
  -7  -4   0 1.39706 1.48761   5
   7  -4   0 -0.8662 0.84683   4
   7  -4   0 0.60012 1.30870   1
  -7   4   0 0.92573 1.35866   1
  -7   4   0 -0.8121 0.97311   5
  -7   4   0 0.02507 1.21033   2
   7   4   0 -0.9069 1.10796   4
  -7   4   0 1.16921 1.49415   3
  -7   4   0 1.30252 1.28321   4
   7   4   0 -0.8660 0.89824   2
  -8  -4   0 2.52625 2.21298   4
  -8  -4   0 1.33634 1.76510   5
   8  -4   0 0.78679 1.23113   5
  -8  -4   0 3.80557 1.71337   1
   8  -4   0 2.62082 1.74832   1
   8  -4   0 0.95662 1.33683   4
  -8   4   0 1.62474 1.84891   3
   8   4   0 -0.3596 1.15525   2
  -8   4   0 2.60153 1.75150   2
  -8   4   0 2.42249 1.80484   1
  -8   4   0 3.73007 1.89481   4
   8   4   0 1.35652 1.96435   4
  -8   4   0 1.80376 1.68055   5
   9  -4   0 6.47342 2.55112   1
   9  -4   0 4.24034 2.03425   5
  -9  -4   0 2.94838 2.25356   5
   9  -4   0 2.42189 1.42998   4
  -9  -4   0 1.89147 2.03856   4
  -9  -4   0 1.56146 1.48238   1
  -9   4   0 7.75631 2.96331   3
  -9   4   0 7.44132 2.90820   2
  -9   4   0 -0.1637 1.84038   1
   9   4   0 4.22522 2.42956   4
  -9   4   0 -0.3219 1.41659   5
   9   4   0 4.73971 1.95173   2
  -9   4   0 2.64698 2.07908   4
  10  -4   0 0.88538 1.57407   2
  10  -4   0 -0.7403 1.88321   1
 -10  -4   0 0.32017 1.87061   5
  10  -4   0 3.55044 1.93791   4
 -10  -4   0 -1.6970 2.05620   4
  10  -4   0 1.99676 1.76823   5
 -10   4   0 -0.5730 1.85681   5
 -10   4   0 0.52277 1.92640   3
  10   4   0 -0.2739 1.42551   2
 -10   4   0 -1.1553 2.12960   1
  10   4   0 -0.2535 1.83809   4
  11  -4   0 51.0955 7.18665   5
  11  -4   0 49.7965 7.57161   1
  11  -4   0 55.4339 7.18135   4
 -11  -4   0 50.4746 9.09702   4
 -11  -4   0 49.1439 7.82947   5
 -11   4   0 58.7504 7.91833   5
  11   4   0 61.2722 8.70677   4
 -11   4   0 57.8947 8.56767   3
 -11   4   0 50.4326 8.06806   1
  11   4   0 70.7174 8.10802   2
 -12  -4   0 5.17343 3.99017   4
 -12  -4   0 -0.5014 2.47166   5
  12  -4   0 9.09882 3.43190   1
  12  -4   0 8.68039 2.98774   5
  12  -4   0 0.60253 2.18353   3
 -12   4   0 -0.0721 2.61826   1
 -12   4   0 0.69616 2.81425   5
  12   4   0 1.76814 2.91169   4
 -12   4   0 3.60448 3.11638   3
  13  -4   0 78.0414 9.10389   5
 -13  -4   0 76.9307 11.7636   4
  13  -4   0 55.2821 8.51257   3
 -13  -4   0 49.0579 8.43409   5
  13  -4   0 49.8751 8.24150   1
 -13   4   0 48.3069 8.09571   5
 -13   4   0 68.8742 9.55401   3
 -13   4   0 48.2803 8.45436   1
  13   4   0 77.2219 10.5739   4
 -14  -4   0 1.88794 3.33550   5
  14  -4   0 1.53495 2.82121   5
 -14  -4   0 6.66017 4.79005   4
  14  -4   0 -1.4665 3.03593   1
  14   4   0 5.64674 3.99686   4
 -14   4   0 -1.5379 2.99639   5
 -14   4   0 -1.9719 2.53514   1
   0  -5   0 0.90842 0.61009   5
   0  -5   0 -0.3678 0.49410   4
   0  -5   0 -0.5350 0.49544   1
   0   5   0 -0.1085 0.67514   3
   0   5   0 -0.3328 0.56901   2
   1  -5   0 40.4433 4.17079   1
   1  -5   0 41.9169 3.57148   4
   1  -5   0 47.3514 4.08114   5
  -1  -5   0 49.3160 4.03362   1
  -1  -5   0 47.0765 4.30551   4
  -1  -5   0 46.6945 4.20907   5
  -1   5   0 42.8521 4.07865   2
   1   5   0 46.6519 4.12266   3
   1   5   0 41.6313 4.08733   2
  -1   5   0 42.2365 4.99054   3
  -2  -5   0 9.44311 1.44456   1
  -2  -5   0 8.64731 1.96696   4
   2  -5   0 9.32708 1.88750   1
  -2  -5   0 6.54050 1.58824   5
  -2  -5   0 9.04164 1.22890   3
   2  -5   0 9.06592 1.56802   5
   2   5   0 5.05140 1.42378   2
  -2   5   0 3.67021 1.57037   3
   2   5   0 9.03237 1.25233   3
  -2   5   0 9.11301 1.72491   2
  -2   5   0 7.71989 1.76463   1
   3  -5   0 34.2947 3.98610   1
  -3  -5   0 17.9867 3.51892   4
  -3  -5   0 21.3379 3.34508   5
   3  -5   0 28.6138 2.16297   4
   3  -5   0 22.2661 3.03780   5
  -3  -5   0 27.9224 2.74378   1
  -3   5   0 24.2461 3.32565   2
  -3   5   0 26.6898 4.09954   3
  -3   5   0 21.2953 3.49121   1
   3   5   0 24.8720 3.30943   2
  -4  -5   0 91.6272 9.16806   4
  -4  -5   0 92.0394 8.14518   1
  -4  -5   0 91.3002 8.69666   5
   4  -5   0 100.749 8.87998   1
   4  -5   0 107.492 7.68846   4
   4  -5   0 98.2064 8.36503   5
  -4   5   0 85.9935 8.50264   2
  -4   5   0 98.6718 9.31112   3
   4   5   0 103.588 8.63506   2
  -4   5   0 106.125 9.21279   1
  -5  -5   0 129.154 11.1997   1
   5  -5   0 142.224 12.0091   1
  -5  -5   0 145.528 12.0296   5
   5  -5   0 143.838 10.7908   4
   5  -5   0 149.643 11.5358   5
  -5  -5   0 132.868 12.4976   4
  -5   5   0 131.316 12.3978   3
  -5   5   0 135.697 11.7938   2
   5   5   0 135.728 11.6508   2
   5   5   0 115.775 11.8091   4
  -5   5   0 149.812 12.3647   1
  -6  -5   0 45.5400 5.00221   1
   6  -5   0 48.5390 5.96686   1
   6  -5   0 45.2969 4.07096   4
  -6  -5   0 49.2343 6.66326   4
  -6  -5   0 40.6564 5.67010   5
   6  -5   0 35.8990 4.86287   5
   6   5   0 33.3817 5.43241   4
  -6   5   0 37.2360 5.36510   2
   6   5   0 45.2064 5.49426   2
  -6   5   0 45.0096 5.35637   5
  -6   5   0 32.1820 5.42549   1
  -6   5   0 45.6278 6.34428   3
   7  -5   0 1.25876 1.07752   4
   7  -5   0 2.81992 1.90843   1
  -7  -5   0 2.00091 1.41560   1
   7  -5   0 5.76485 1.82746   5
  -7  -5   0 4.26544 2.04788   5
  -7  -5   0 3.69961 2.44338   4
  -7   5   0 8.59197 2.52283   3
   7   5   0 5.43192 2.07408   2
  -7   5   0 4.14939 1.95506   5
  -7   5   0 6.26382 2.40953   1
   7   5   0 1.93408 1.87654   4
  -7   5   0 4.48174 2.05754   2
  -8  -5   0 48.5704 7.51645   4
  -8  -5   0 24.5825 5.31144   5
   8  -5   0 46.5761 6.48612   1
   8  -5   0 46.8870 5.74363   5
  -8  -5   0 41.3762 5.54403   1
   8  -5   0 50.5365 4.74984   4
  -8   5   0 42.7033 6.81999   3
   8   5   0 44.0665 5.94962   2
   8   5   0 47.7219 6.88195   4
  -8   5   0 48.1277 6.15554   5
  -8   5   0 33.6881 5.69470   2
  -8   5   0 44.1876 6.69372   1
   9  -5   0 12.2446 2.89245   5
   9  -5   0 10.6689 3.23686   1
  -9  -5   0 5.59304 2.66826   5
   9  -5   0 11.0995 2.53626   4
  -9  -5   0 10.9336 3.84546   4
  -9  -5   0 12.4444 2.86758   1
   9   5   0 9.10767 2.84238   2
  -9   5   0 15.6962 4.01521   3
  -9   5   0 12.1692 3.33340   2
  -9   5   0 11.4751 3.10161   5
  -9   5   0 6.91134 3.00121   1
   9   5   0 8.36453 3.04979   4
  10  -5   0 1.70684 2.22994   1
  10  -5   0 4.53105 2.16906   5
 -10  -5   0 -0.4596 2.25242   4
 -10  -5   0 2.68885 2.21275   5
 -10   5   0 5.05784 2.57600   5
  10   5   0 6.08552 3.15917   4
 -10   5   0 6.30134 3.28293   1
  10   5   0 6.07156 2.58002   2
 -10   5   0 4.59041 2.69045   3
 -11  -5   0 7.20892 4.05623   4
 -11  -5   0 15.0519 4.29066   5
  11  -5   0 7.55714 3.22393   1
  11  -5   0 16.8855 3.93932   5
  11   5   0 15.3208 3.66829   2
 -11   5   0 11.6500 3.76179   5
 -11   5   0 16.4590 4.51866   1
 -11   5   0 13.4988 4.51108   3
  11   5   0 14.4841 4.34828   4
 -12  -5   0 15.0258 4.58233   5
  12  -5   0 21.5059 4.88387   3
  12  -5   0 21.3008 4.46723   5
 -12  -5   0 39.0573 8.07264   4
  12  -5   0 22.7714 5.08935   1
 -12   5   0 24.4134 5.68301   1
 -12   5   0 29.6325 5.82767   5
  12   5   0 29.5594 6.15106   4
 -12   5   0 25.5520 5.86340   3
  13  -5   0 47.0562 6.47590   5
 -13  -5   0 12.4546 4.26922   5
  13  -5   0 25.3970 5.72751   3
  13  -5   0 21.3095 5.50335   1
 -13  -5   0 35.0020 8.18960   4
 -13   5   0 25.3793 5.94203   1
 -13   5   0 24.7737 5.48932   5
  13   5   0 26.5943 6.15299   4
 -13   5   0 17.1695 5.57271   3
  14  -5   0 6.32546 3.99211   1
  14  -5   0 11.1684 4.23629   5
 -14  -5   0 8.01154 4.31013   5
 -14   5   0 10.8700 4.36962   5
   0  -6   0 109.734 9.44600   4
   0  -6   0 123.168 9.74575   5
   0  -6   0 128.622 9.79210   1
   0   6   0 120.092 9.73358   2
   0   6   0 113.198 9.99124   3
   1  -6   0 24.1479 2.66556   5
   1  -6   0 16.8957 2.57363   1
  -1  -6   0 14.7139 2.49550   5
  -1  -6   0 12.9699 2.36167   4
  -1  -6   0 20.1123 2.52827   1
  -1   6   0 24.4954 2.86936   2
   1   6   0 16.7288 2.50930   3
   1   6   0 11.9470 2.27561   2
  -1   6   0 24.4123 3.44864   3
   2  -6   0 91.7550 8.01930   1
  -2  -6   0 91.5134 7.52240   1
  -2  -6   0 94.4821 7.36961   3
   2  -6   0 84.2555 7.59983   5
  -2  -6   0 90.9180 8.17226   4
  -2  -6   0 79.4075 7.80340   5
  -2   6   0 97.9266 7.90812   2
   2   6   0 87.6203 7.37050   3
  -2   6   0 87.0368 8.13352   1
   2   6   0 98.1210 7.90919   2
  -2   6   0 92.5214 8.50251   3
  -3  -6   0 58.7528 5.16919   1
  -3  -6   0 59.9992 4.55985   3
   3  -6   0 57.5882 5.35269   5
   3  -6   0 51.1002 5.61863   1
  -3  -6   0 55.7167 5.68281   5
  -3  -6   0 48.8519 6.41400   4
  -3   6   0 61.1337 5.64033   2
  -3   6   0 58.6472 5.93704   1
  -3   6   0 60.4575 7.03774   3
   3   6   0 61.4617 5.62960   2
   4  -6   0 202.744 13.6892   4
  -4  -6   0 183.584 15.1205   5
   4  -6   0 178.426 14.5794   5
   4  -6   0 175.127 15.0761   1
  -4  -6   0 179.705 14.3990   1
  -4  -6   0 176.962 15.5354   4
  -4   6   0 168.110 14.8534   2
  -4   6   0 163.176 15.4928   3
  -4   6   0 165.696 15.1808   1
   4   6   0 187.577 14.8882   2
   5  -6   0 5.61383 1.98375   1
  -5  -6   0 -0.3816 1.52753   4
   5  -6   0 9.44697 2.07067   5
   5  -6   0 5.62364 1.03529   4
  -5  -6   0 6.39475 1.57925   1
  -5  -6   0 0.32910 1.30864   5
  -5   6   0 8.06604 2.63679   3
   5   6   0 7.74461 2.07143   2
  -5   6   0 2.99805 1.58462   2
   5   6   0 6.79109 2.20533   4
  -5   6   0 4.55118 2.07496   1
  -6  -6   0 0.68606 1.01053   1
  -6  -6   0 0.10363 1.35675   5
   6  -6   0 -0.0058 0.71925   4
   6  -6   0 -0.2053 1.21582   1
   6  -6   0 0.34315 0.89802   5
  -6  -6   0 -0.3320 1.38199   4
  -6   6   0 1.17402 1.38422   2
   6   6   0 1.29331 1.39610   2
   6   6   0 0.07303 1.08042   4
  -6   6   0 -1.1800 1.11149   1
  -6   6   0 1.28742 1.73922   3
   7  -6   0 14.2495 3.48238   1
  -7  -6   0 17.5373 3.18127   1
  -7  -6   0 16.5483 3.75150   5
   7  -6   0 22.3616 2.81473   4
   7  -6   0 26.0738 3.94826   5
  -7  -6   0 30.8915 5.48496   4
   7   6   0 13.1605 3.46716   4
  -7   6   0 11.1659 3.39083   1
  -7   6   0 29.5124 5.20847   3
   7   6   0 21.6450 3.77297   2
  -7   6   0 15.8870 3.54575   2
  -8  -6   0 64.8220 8.28718   5
   8  -6   0 65.7231 7.35307   5
  -8  -6   0 52.0247 6.52392   1
   8  -6   0 64.3419 7.96740   1
  -8  -6   0 65.9774 9.40331   4
  -8   6   0 61.4867 8.18320   1
  -8   6   0 56.5729 7.66643   2
   8   6   0 49.3327 6.90474   2
  -8   6   0 62.1155 8.57662   3
   8   6   0 61.7756 8.33557   4
  -9  -6   0 19.9902 4.45558   5
  -9  -6   0 18.2086 5.04426   4
   9  -6   0 21.7266 3.93304   5
   9  -6   0 31.6119 5.23438   1
   9   6   0 14.9455 3.55193   2
  -9   6   0 15.3225 4.37492   3
  -9   6   0 19.3422 4.46503   1
  -9   6   0 9.62401 3.31768   2
   9   6   0 14.5737 4.17492   4
 -10  -6   0 -0.4981 1.84280   5
  10  -6   0 0.84228 1.67793   5
  10  -6   0 2.18835 2.18948   1
 -10  -6   0 0.57703 2.84176   4
 -10   6   0 -0.7893 1.73367   1
  10   6   0 -1.4980 1.91880   4
  10   6   0 -1.2159 1.41884   2
 -10   6   0 0.94319 2.14963   3
 -10   6   0 0.60778 2.04153   5
  11  -6   0 13.5239 3.43223   5
 -11  -6   0 14.4573 4.25733   5
 -11  -6   0 14.5958 5.06042   4
  11  -6   0 8.93105 3.50838   1
 -11   6   0 15.1676 4.79895   3
  11   6   0 11.0016 3.98568   4
  11   6   0 7.73653 3.28246   2
 -11   6   0 11.0456 3.68853   5
 -11   6   0 15.5638 4.77289   1
  12  -6   0 9.26675 3.65487   3
  12  -6   0 6.74794 3.55259   1
 -12  -6   0 8.88848 4.64274   4
 -12  -6   0 8.89070 4.02841   5
  12  -6   0 13.6630 3.61150   5
  12   6   0 11.8049 4.02598   4
 -12   6   0 2.67612 3.25581   3
 -12   6   0 1.33280 3.03281   1
 -12   6   0 11.2282 4.01301   5
  12   6   0 3.95144 4.01879   2
  13  -6   0 15.5071 4.62149   3
 -13  -6   0 8.94299 4.17089   5
 -13  -6   0 30.5124 8.01218   4
  13  -6   0 11.1467 4.27688   1
  13  -6   0 11.5066 3.86625   5
 -13   6   0 -0.4200 3.45363   3
  13   6   0 17.3113 5.27306   4
 -13   6   0 7.63091 4.23678   1
   0  -7   0 -0.5533 0.61431   4
   0  -7   0 -0.2420 0.71856   5
   0  -7   0 0.84533 0.77895   1
   0   7   0 1.81079 1.01095   2
   0   7   0 -1.5179 0.90362   3
  -1  -7   0 17.7821 2.60358   1
  -1  -7   0 22.2586 3.12741   5
   1  -7   0 21.9641 1.92238   4
  -1  -7   0 18.4145 2.81606   4
   1  -7   0 18.5467 2.83807   1
   1  -7   0 15.3028 2.53142   5
  -1   7   0 25.3642 3.24341   2
   1   7   0 20.2180 2.89206   3
  -1   7   0 22.0936 3.48098   3
  -1   7   0 14.8117 1.70446   4
   1   7   0 20.1474 2.94936   2
   2  -7   0 1.97289 1.00325   5
  -2  -7   0 1.24460 1.14233   5
  -2  -7   0 1.24255 0.80850   1
   2  -7   0 1.71815 1.14098   1
  -2  -7   0 1.22787 1.26522   4
  -2  -7   0 0.75173 0.79007   3
   2   7   0 0.94157 0.84014   3
  -2   7   0 1.71938 1.06254   2
  -2   7   0 2.96563 1.40323   3
   2   7   0 1.82308 1.15380   2
   3  -7   0 42.6763 3.98625   5
  -3  -7   0 39.3610 5.27643   4
   3  -7   0 30.2484 4.49130   1
  -3  -7   0 32.2922 3.08406   3
  -3  -7   0 39.3431 3.70766   1
  -3  -7   0 34.1512 4.64955   5
   3   7   0 43.1431 4.81253   2
  -3   7   0 35.9356 4.63889   2
  -3   7   0 34.2875 4.82226   1
  -3   7   0 31.2220 5.02283   3
  -4  -7   0 13.5603 3.11987   4
  -4  -7   0 9.31635 1.95216   1
   4  -7   0 9.03921 2.34054   1
  -4  -7   0 13.0339 2.81515   5
   4  -7   0 10.1286 2.08373   5
  -4   7   0 15.0736 3.03064   1
  -4   7   0 10.7274 3.03895   3
  -4   7   0 9.53090 2.45895   2
   4   7   0 11.2154 2.46187   2
   4   7   0 8.95546 2.32383   4
   5  -7   0 15.4225 2.76502   5
  -5  -7   0 21.3832 4.39876   4
  -5  -7   0 15.4478 3.27399   5
   5  -7   0 18.1773 3.38818   1
  -5  -7   0 15.3950 2.62530   1
  -5   7   0 13.3513 3.15939   1
  -5   7   0 15.0433 3.08789   2
  -5   7   0 14.7998 3.59728   3
   5   7   0 14.8387 2.96899   2
   5   7   0 11.2507 2.97583   4
  -6  -7   0 97.4277 9.95715   5
   6  -7   0 106.214 9.38453   5
  -6  -7   0 119.086 9.31813   1
   6  -7   0 114.745 10.2245   1
  -6  -7   0 108.458 10.8149   4
   6   7   0 84.4256 9.71158   4
  -6   7   0 116.729 10.5954   1
   6   7   0 117.469 9.88249   2
  -6   7   0 85.7478 9.55646   2
  -6   7   0 95.5927 11.5165   3
   7  -7   0 24.8811 4.00898   5
  -7  -7   0 27.6076 5.50767   4
   7  -7   0 22.8195 4.28702   1
  -7  -7   0 22.3155 3.66744   1
  -7  -7   0 22.0242 4.51771   5
   7   7   0 23.5640 4.07095   2
  -7   7   0 21.6318 4.32329   2
   7   7   0 26.9938 5.01770   4
  -7   7   0 24.7181 5.33299   3
  -7   7   0 22.5714 4.53108   1
  -8  -7   0 6.35789 3.27359   4
  -8  -7   0 1.86400 2.04134   5
   8  -7   0 8.40785 2.52527   5
   8  -7   0 1.37469 1.90546   1
  -8   7   0 0.99969 1.88694   2
  -8   7   0 5.71037 2.75919   1
   8   7   0 7.74592 2.85227   2
  -8   7   0 11.5043 3.75987   3
   8   7   0 2.11682 2.03214   4
   9  -7   0 6.07956 2.60251   1
  -9  -7   0 6.23968 2.69596   5
   9  -7   0 3.39948 1.96974   5
  -9  -7   0 9.46337 4.00079   4
  -9   7   0 6.58522 3.42911   3
  -9   7   0 0.89146 2.61022   1
   9   7   0 2.77540 2.07776   2
   9   7   0 7.07947 2.82216   4
  -9   7   0 1.26482 2.26444   2
 -10  -7   0 0.32607 2.72796   4
 -10  -7   0 4.39095 2.64555   5
  10  -7   0 2.00869 1.95291   5
  10  -7   0 -1.1647 1.64034   1
  10   7   0 -1.4325 2.07020   4
 -10   7   0 -0.3289 2.23427   1
  10   7   0 -0.8250 1.72262   2
 -10   7   0 4.10881 2.84586   3
 -11  -7   0 17.5897 5.56351   4
  11  -7   0 12.9486 3.69551   5
  11  -7   0 5.72890 2.92961   1
 -11  -7   0 12.4065 4.21184   5
  11   7   0 15.4256 4.53004   4
  11   7   0 10.8277 3.40517   2
 -11   7   0 5.10533 3.56771   3
 -11   7   0 11.0272 4.14712   1
 -12  -7   0 5.32006 3.00118   5
  12  -7   0 10.5843 3.58800   5
 -12  -7   0 13.1170 4.98875   4
  12  -7   0 0.14201 2.52570   3
  12  -7   0 7.46673 3.29582   1
  12   7   0 3.14909 3.04798   2
 -12   7   0 2.03583 3.18577   1
 -12   7   0 4.47440 3.77898   3
  12   7   0 6.82287 3.79068   4
  13  -7   0 2.85576 3.41069   3
  13  -7   0 3.47002 3.13678   5
  13  -7   0 2.21973 3.32994   1
 -13  -7   0 1.48311 3.80140   4
 -13  -7   0 -0.1647 3.06300   5
 -13   7   0 2.59084 3.74263   3
 -13   7   0 2.41654 3.17779   1
  13   7   0 3.73099 3.30862   4
   0  -8   0 -0.9870 0.67198   1
   0  -8   0 -0.4904 0.48600   5
   0  -8   0 -0.1535 0.78340   4
   0   8   0 1.61165 1.12973   2
   0   8   0 0.30497 0.61728   4
   0   8   0 -0.5758 1.03673   3
  -1  -8   0 207.448 16.4749   1
   1  -8   0 225.640 16.8636   1
   1  -8   0 205.480 16.5821   5
  -1  -8   0 239.873 17.0739   5
   1  -8   0 202.025 15.7355   4
  -1  -8   0 208.391 16.6299   4
  -1   8   0 216.063 17.3690   3
  -1   8   0 174.094 15.5847   4
  -1   8   0 217.967 16.7690   2
   1   8   0 218.937 16.7751   3
   1   8   0 213.809 16.7245   2
  -2  -8   0 2.58032 1.06170   1
  -2  -8   0 3.79064 1.49196   4
   2  -8   0 1.42602 1.19252   1
  -2  -8   0 0.21213 1.01668   5
  -2  -8   0 2.03244 1.13294   3
   2  -8   0 0.41977 0.91849   5
  -2   8   0 0.86600 0.99708   2
  -2   8   0 2.26563 1.70580   3
   2   8   0 -0.2517 0.96553   2
   2   8   0 3.63327 1.24071   3
  -3  -8   0 6.22931 1.52741   1
   3  -8   0 6.11844 1.66222   5
   3  -8   0 4.65166 1.64547   1
  -3  -8   0 4.76761 1.83149   5
  -3  -8   0 2.43944 1.66491   4
  -3  -8   0 7.55548 1.25846   3
   3   8   0 5.82705 1.86801   2
   3   8   0 0.44007 1.34888   4
  -3   8   0 3.29315 1.99706   3
  -3   8   0 4.68868 1.67666   2
   4  -8   0 54.8095 5.83722   5
  -4  -8   0 47.1987 6.60134   4
  -4  -8   0 49.5907 6.34556   5
   4  -8   0 44.9238 6.04556   1
  -4  -8   0 45.8721 4.77937   1
  -4   8   0 49.3768 6.14765   2
   4   8   0 53.3993 5.48823   2
  -4   8   0 45.6487 6.77346   3
  -4   8   0 48.6978 6.35104   1
   4   8   0 47.3054 6.16964   4
  -5  -8   0 1.59218 2.06618   4
   5  -8   0 6.09553 1.80449   5
  -5  -8   0 2.26773 1.88521   5
  -5  -8   0 5.02818 1.56164   1
   5  -8   0 3.57814 1.88846   1
  -5   8   0 5.47409 2.24351   1
   5   8   0 4.88470 2.07626   4
  -5   8   0 8.68454 2.39815   2
  -5   8   0 5.43155 2.54304   3
   5   8   0 6.68518 2.23570   2
  -6  -8   0 -0.7350 1.00742   1
   6  -8   0 -0.6943 0.94541   5
   6  -8   0 -0.9096 1.31849   1
  -6  -8   0 1.59428 1.78448   5
  -6  -8   0 -2.7578 1.86168   4
  -6   8   0 -1.3386 1.44394   1
   6   8   0 3.69515 1.96296   2
   6   8   0 -2.4211 1.35991   4
  -6   8   0 -0.6476 1.35993   3
  -6   8   0 -0.0947 1.28147   2
   7  -8   0 46.8870 5.84463   5
  -7  -8   0 43.3211 6.56450   5
   7  -8   0 46.9653 6.53137   1
  -7  -8   0 39.4180 6.92385   4
  -7   8   0 55.5705 7.26045   1
  -7   8   0 38.0080 6.73670   3
   7   8   0 37.7889 6.30246   4
  -7   8   0 33.8724 5.70519   2
   7   8   0 40.7854 5.90397   2
   8  -8   0 -0.5168 1.60611   1
   8  -8   0 1.89620 1.78913   5
  -8  -8   0 -1.0088 2.37899   4
  -8  -8   0 -1.3347 1.77664   5
   8   8   0 1.18269 1.94224   2
  -8   8   0 1.82693 2.19186   1
  -8   8   0 -0.4718 2.04175   3
   8   8   0 1.15687 2.09049   4
  -8   8   0 -0.3868 1.94037   2
   9  -8   0 40.4963 5.50586   5
  -9  -8   0 13.9384 4.21573   5
  -9  -8   0 18.9285 5.07979   4
   9  -8   0 15.0725 3.96976   1
  -9   8   0 17.0831 4.37488   2
  -9   8   0 28.3155 5.34105   1
  -9   8   0 20.6589 5.34781   3
   9   8   0 14.9616 4.30683   4
   9   8   0 23.7541 4.53526   2
  10  -8   0 2.30958 2.19055   1
 -10  -8   0 1.37578 3.35896   4
  10  -8   0 6.03281 2.43613   5
 -10  -8   0 1.68651 2.50843   5
 -10   8   0 1.31356 2.78097   3
  10   8   0 4.72997 2.52644   2
 -10   8   0 2.97480 2.45780   1
  10   8   0 0.15225 2.27030   4
  11  -8   0 3.98709 2.32186   1
 -11  -8   0 -1.4105 3.17295   4
  11  -8   0 2.12826 2.03723   5
 -11  -8   0 -0.8463 2.25944   5
 -11   8   0 -1.7484 2.84630   3
  11   8   0 -0.9167 1.97068   4
  11   8   0 0.92472 2.24007   2
 -11   8   0 2.51556 2.66926   1
 -12  -8   0 1.47076 3.30796   5
  12  -8   0 -1.7248 2.46909   1
 -12  -8   0 0.59791 3.70008   4
  12  -8   0 0.62992 2.41181   5
  12  -8   0 -0.3858 2.54691   3
  12   8   0 3.23065 3.07948   2
 -12   8   0 1.22914 3.09601   1
 -12   8   0 -0.8954 3.29663   3
  12   8   0 -1.4938 2.61803   4
 -13  -8   0 4.46308 3.87041   5
  13  -8   0 14.9994 4.46627   5
  13  -8   0 -2.4691 3.12782   3
  13  -8   0 12.6727 4.80345   1
 -13   8   0 9.26804 4.87903   3
   0  -9   0 0.49298 0.99782   5
   0  -9   0 -0.3939 0.81761   1
   0  -9   0 -0.2118 0.81320   4
   0   9   0 -1.0978 0.82011   2
   0   9   0 0.51798 0.71531   4
   0   9   0 0.64167 1.23569   3
   1  -9   0 93.6150 8.27141   5
  -1  -9   0 90.7143 8.05498   1
   1  -9   0 92.1787 8.30369   1
  -1  -9   0 94.6242 8.22340   3
  -1  -9   0 109.421 8.65053   5
  -1  -9   0 84.6119 8.04216   4
   1   9   0 113.120 8.66723   2
  -1   9   0 88.0576 8.84794   3
  -1   9   0 82.2757 8.16192   2
   1   9   0 82.6671 8.19388   3
   1   9   0 80.5831 7.71864   4
  -2  -9   0 116.418 10.1938   1
   2  -9   0 122.472 10.7513   1
  -2  -9   0 120.288 10.1714   3
  -2  -9   0 115.741 10.7019   4
   2  -9   0 126.954 10.5395   5
  -2  -9   0 131.172 10.9482   5
   2   9   0 100.319 10.1985   4
  -2   9   0 115.576 11.3263   3
   2   9   0 117.764 10.2195   3
   2   9   0 148.239 10.9794   2
  -2   9   0 134.187 10.8475   2
   3  -9   0 21.4179 3.19740   5
   3  -9   0 15.5833 3.16027   1
  -3  -9   0 14.1861 3.23867   4
  -3  -9   0 16.6500 2.64220   1
  -3  -9   0 21.5073 3.67766   5
   3   9   0 11.9491 2.74963   4
  -3   9   0 10.2401 2.68720   2
   3   9   0 19.2972 3.38201   2
  -3   9   0 18.5722 3.94106   3
  -4  -9   0 32.4160 5.48514   4
  -4  -9   0 55.1893 6.47293   5
   4  -9   0 38.9273 4.94677   5
   4  -9   0 31.8454 4.99318   1
  -4  -9   0 37.5554 4.62159   1
   4   9   0 38.0466 5.41000   4
  -4   9   0 35.2914 6.03097   3
   4   9   0 37.9967 5.23233   2
  -4   9   0 36.2364 5.26471   2
   5  -9   0 17.7876 3.68413   1
  -5  -9   0 14.7873 2.71202   1
  -5  -9   0 8.52729 2.98451   5
  -5  -9   0 8.30181 3.38631   4
   5  -9   0 10.5249 2.42311   5
  -5   9   0 14.9377 3.58347   1
   5   9   0 12.2459 3.30506   4
  -5   9   0 18.6028 4.28352   3
  -5   9   0 11.2913 2.81705   2
   5   9   0 17.4488 3.46451   2
   6  -9   0 -0.5150 1.26482   5
  -6  -9   0 -1.1738 1.07952   1
   6  -9   0 -0.4723 1.17558   1
  -6  -9   0 2.20187 2.07871   5
  -6  -9   0 0.60463 1.99085   4
  -6   9   0 0.44043 1.72426   1
  -6   9   0 -0.6270 1.85437   3
  -6   9   0 -1.5106 1.40892   2
   6   9   0 1.07468 1.77575   2
   6   9   0 -1.0463 1.39368   4
  -7  -9   0 2.59172 2.47749   5
   7  -9   0 7.47598 2.28646   5
   7  -9   0 9.36689 3.01734   1
  -7  -9   0 4.70558 3.27171   4
   7   9   0 5.15333 2.68279   4
  -7   9   0 9.22841 3.07013   1
   7   9   0 5.77434 2.49345   2
  -7   9   0 3.09018 2.21065   2
  -7   9   0 5.93418 2.80174   3
  -8  -9   0 21.9211 4.84841   5
   8  -9   0 10.5368 3.33010   1
   8  -9   0 22.5978 4.22639   5
  -8  -9   0 23.7266 5.45898   4
   8   9   0 23.2816 4.45491   2
  -8   9   0 20.7931 4.86491   1
  -8   9   0 19.3749 5.06552   3
   8   9   0 22.2392 4.88796   4
  -8   9   0 13.3477 3.96272   2
  -9  -9   0 0.17664 2.23564   5
   9  -9   0 2.26888 2.11645   5
   9  -9   0 2.81809 2.43601   1
  -9  -9   0 0.63433 2.76129   4
  -9   9   0 3.29796 2.78884   3
  -9   9   0 0.37557 2.10493   1
   9   9   0 -0.9289 1.87312   4
   9   9   0 2.26356 2.65642   2
 -10  -9   0 -0.6939 2.98601   4
  10  -9   0 0.19641 1.96542   1
 -10  -9   0 2.30231 2.58312   5
  10  -9   0 3.55052 2.60546   5
 -10   9   0 -0.4236 2.62778   3
  10   9   0 -1.8880 2.07824   2
 -10   9   0 -1.7106 2.15846   1
  10   9   0 2.22905 2.58714   4
  11  -9   0 4.87534 3.04807   1
 -11  -9   0 2.55584 2.98728   5
 -11  -9   0 9.49694 5.12264   4
  11  -9   0 3.76744 2.66729   5
 -11   9   0 0.05288 3.61323   3
  11   9   0 5.58574 3.18576   2
 -11   9   0 5.50451 3.63150   1
  11   9   0 7.67196 3.70949   4
  12  -9   0 1.93271 2.84466   5
 -12  -9   0 5.71620 4.83487   4
  12  -9   0 -1.2384 3.11958   1
  12  -9   0 4.48870 3.65868   3
 -12  -9   0 4.13550 3.52960   5
 -12   9   0 -1.2406 3.17239   1
 -12   9   0 1.24550 3.76362   3
  12   9   0 -2.4318 2.25136   2
  12   9   0 -0.4662 2.64093   4
   0 -10   0 4.59339 1.91174   5
   0 -10   0 5.44445 1.73171   1
   0  10   0 6.25680 2.12077   2
   0  10   0 9.00062 2.42751   3
   1 -10   0 10.3283 2.58218   5
  -1 -10   0 18.0719 3.14437   3
  -1 -10   0 13.7395 2.57472   4
  -1 -10   0 15.3660 3.10743   5
  -1 -10   0 14.9733 2.70305   1
   1 -10   0 16.4671 3.02876   1
  -1  10   0 17.1871 3.55258   3
   1  10   0 18.8725 3.38481   2
   1  10   0 15.6641 3.10069   3
  -1  10   0 16.9682 3.12600   2
   1  10   0 10.8204 2.25214   4
  -2 -10   0 2.72077 1.55072   4
  -2 -10   0 -0.6619 1.11480   3
   2 -10   0 1.05290 1.21104   5
  -2 -10   0 0.33350 1.17895   5
   2 -10   0 1.96486 1.42472   1
  -2 -10   0 -0.0273 0.82269   1
   2  10   0 1.58060 1.33991   4
  -2  10   0 0.65720 1.57217   3
   2  10   0 1.08174 1.32474   3
   2  10   0 1.05127 1.56663   2
  -2  10   0 -0.4570 1.01144   2
   3 -10   0 134.071 11.8783   5
  -3 -10   0 145.922 12.5903   5
  -3 -10   0 149.325 12.6644   4
   3 -10   0 158.982 12.6338   1
  -3 -10   0 129.515 11.5658   1
  -3  10   0 128.470 12.2127   2
   3  10   0 146.962 12.3372   2
   3  10   0 129.988 11.9749   4
  -3  10   0 127.649 13.0209   3
  -4 -10   0 276.587 22.5213   1
  -4 -10   0 274.076 23.5246   5
  -4 -10   0 292.028 23.8858   4
   4 -10   0 295.234 22.9538   5
   4 -10   0 280.416 23.4761   1
  -4  10   0 278.378 24.3422   3
  -4  10   0 275.745 23.3375   2
   4  10   0 261.916 23.1159   4
   4  10   0 337.231 23.5868   2
  -5 -10   0 2.10260 2.06532   5
   5 -10   0 5.92111 2.00315   5
   5 -10   0 4.48617 2.21500   1
  -5 -10   0 3.51219 2.76537   4
  -5 -10   0 1.34503 1.43632   1
   5  10   0 3.82935 2.14070   2
   5  10   0 1.13449 1.89762   4
  -5  10   0 2.59225 2.01215   2
  -5  10   0 3.80197 2.61535   3
  -6 -10   0 87.4088 10.2890   5
   6 -10   0 77.3843 7.78868   5
  -6 -10   0 101.975 11.3372   4
   6 -10   0 77.7953 9.52164   1
  -6  10   0 65.7329 9.12955   2
   6  10   0 85.4158 8.42302   2
   6  10   0 73.1286 9.39067   4
  -6  10   0 63.3408 9.85187   3
  -7 -10   0 105.522 12.4812   5
  -7 -10   0 124.567 12.1783   4
   7 -10   0 114.995 11.0347   1
   7 -10   0 124.157 10.3748   5
  -7  10   0 81.5477 11.1852   2
   7  10   0 120.139 10.8262   2
  -7  10   0 85.2225 11.6867   1
  -7  10   0 89.1487 12.4559   3
   7  10   0 101.563 10.8082   4
   8 -10   0 2.23408 2.36216   1
   8 -10   0 -0.2696 1.38602   5
  -8 -10   0 -2.6241 1.65527   5
  -8 -10   0 2.02392 2.37477   4
  -8  10   0 -0.0408 2.19061   3
  -8  10   0 1.03174 2.37274   1
   8  10   0 0.35502 2.17121   4
   8  10   0 1.90519 2.48275   2
  -8  10   0 -1.6015 1.64825   2
  -9 -10   0 3.46972 3.30672   4
  -9 -10   0 2.78625 2.22144   5
   9 -10   0 0.67773 2.52446   1
   9 -10   0 4.38201 2.40085   5
   9  10   0 2.09878 2.37581   4
  -9  10   0 2.09769 2.37965   1
  -9  10   0 0.70055 2.97048   3
   9  10   0 7.80306 3.22577   2
  10 -10   0 -2.9923 2.50458   1
 -10 -10   0 -0.7896 2.55091   5
 -10 -10   0 2.49966 3.15885   4
  10 -10   0 5.40760 2.59836   5
  10  10   0 1.17369 2.48935   4
 -10  10   0 4.01945 2.94498   1
  10  10   0 -1.7795 2.43039   2
 -10  10   0 5.69698 3.62743   3
 -11 -10   0 2.03373 3.23779   5
 -11 -10   0 -1.5902 4.20978   4
  11 -10   0 -1.5467 2.16912   5
  11 -10   0 -0.3094 2.52001   1
  11 -10   0 -4.5867 2.54654   3
 -11  10   0 -5.5536 2.85241   3
  11  10   0 -3.4926 2.47985   2
  11  10   0 -1.9692 2.95876   4
 -11  10   0 0.16328 2.69832   1
  12 -10   0 4.10375 6.32731   3
 -12 -10   0 14.2175 7.04760   4
  12 -10   0 2.79018 3.87847   1
 -12 -10   0 6.96942 4.27165   5
  12 -10   0 0.73239 3.23362   5
  12  10   0 0.33966 3.43067   2
 -12  10   0 1.12281 4.91971   3
  12  10   0 4.71957 4.07880   4
   0 -11   0 1.02186 1.26341   5
   0 -11   0 -0.0720 1.35293   3
   0 -11   0 0.28972 0.99863   1
   0  11   0 1.49732 1.95105   3
   0  11   0 0.39580 1.18549   2
  -1 -11   0 20.2436 3.72088   5
   1 -11   0 13.6074 3.00494   5
   1 -11   0 10.2520 2.66031   1
  -1 -11   0 13.7538 3.04169   3
  -1 -11   0 11.1391 2.53180   1
   1  11   0 14.9500 3.28068   2
  -1  11   0 19.0938 3.56105   2
   1  11   0 15.7189 3.34980   3
  -1  11   0 21.6249 4.16969   3
  -2 -11   0 262.334 21.9733   5
   2 -11   0 290.826 21.7734   5
   2 -11   0 270.239 21.8240   1
  -2 -11   0 266.100 21.6360   4
  -2 -11   0 258.229 21.1979   1
   2  11   0 218.371 21.3574   4
  -2  11   0 264.336 21.8478   2
  -2  11   0 276.088 22.7546   3
   2  11   0 306.329 22.0768   2
   3 -11   0 689.895 51.8456   5
  -3 -11   0 660.760 52.2185   4
   3 -11   0 679.230 52.2031   1
  -3 -11   0 699.732 52.5158   5
   3  11   0 750.148 52.3051   2
   3  11   0 598.207 51.5275   4
  -3  11   0 663.377 52.1898   2
  -3  11   0 690.358 53.2603   3
   4 -11   0 265.669 23.7141   1
   4 -11   0 310.466 23.5216   5
  -4 -11   0 275.325 24.0517   4
  -4 -11   0 315.402 23.1530   1
  -4 -11   0 305.629 24.3056   5
   4  11   0 252.741 23.3343   4
  -4  11   0 284.489 24.9070   3
   4  11   0 313.240 23.8995   2
  -4  11   0 284.508 23.8974   2
   5 -11   0 2.18590 1.64315   5
  -5 -11   0 0.81753 2.20884   4
   5 -11   0 -2.3793 1.26177   1
  -5 -11   0 -0.6116 1.54945   5
   5  11   0 -0.4772 1.70935   4
  -5  11   0 1.02778 1.89068   2
   5  11   0 1.04023 1.71920   2
  -5  11   0 1.14102 2.56676   3
  -6 -11   0 68.9061 9.52812   4
   6 -11   0 80.6737 9.48604   1
   6 -11   0 69.7365 8.30465   5
  -6 -11   0 86.5484 10.2088   5
   6  11   0 80.8311 8.31450   2
  -6  11   0 82.2341 9.70827   2
   6  11   0 51.5535 8.15659   4
  -6  11   0 72.3995 10.4891   3
   7 -11   0 23.0454 4.64748   1
   7 -11   0 26.8605 4.42770   5
  -7 -11   0 22.9270 5.59151   4
  -7 -11   0 19.3999 4.84021   5
  -7  11   0 18.8331 5.32023   3
   7  11   0 20.0270 4.38056   2
   7  11   0 13.3755 4.30207   4
  -7  11   0 13.2516 4.01486   2
   8 -11   0 10.4512 3.58699   1
  -8 -11   0 16.4451 4.93977   4
  -8 -11   0 5.53414 3.32108   5
   8 -11   0 6.40922 2.61320   5
   8  11   0 9.26767 3.26896   2
  -8  11   0 13.9867 4.82103   3
   8  11   0 6.39304 3.07628   4
  -8  11   0 9.14500 3.49574   2
   9 -11   0 1.02957 2.26910   1
   9 -11   0 0.43292 1.68461   5
  -9 -11   0 -1.9460 2.28695   5
  -9 -11   0 1.44983 2.87464   4
   9  11   0 2.68395 2.68612   4
   9  11   0 -1.3649 2.30382   2
  -9  11   0 -2.3933 2.57456   3
 -10 -11   0 8.02314 4.04154   5
  10 -11   0 0.88048 2.53861   1
  10 -11   0 7.09240 3.20963   5
  10 -11   0 5.50279 3.04277   3
 -10 -11   0 14.4753 5.13579   4
  10  11   0 6.97828 3.45037   2
 -10  11   0 2.95606 3.69517   3
  10  11   0 6.19526 3.42503   4
 -10  11   0 7.26200 3.67205   1
 -11 -11   0 4.12499 5.71922   4
  11 -11   0 2.84087 2.79263   5
 -11 -11   0 1.62685 3.03174   5
  11 -11   0 4.09911 3.72057   3
  11 -11   0 -0.5443 2.91646   1
  11  11   0 4.48615 3.50378   4
 -11  11   0 4.50680 3.58405   1
 -11  11   0 8.55489 5.33928   3
  11  11   0 2.84180 3.21950   2
   0 -12   0 10.4811 2.60494   1
   0 -12   0 8.21666 2.71600   5
   0 -12   0 11.5648 3.06503   3
   0  12   0 7.96100 2.72612   3
   0  12   0 9.02823 2.65358   2
   1 -12   0 27.7005 4.56419   5
   1 -12   0 21.2896 4.07281   1
   1 -12   0 22.3343 4.44481   3
  -1 -12   0 32.5488 5.11320   5
  -1 -12   0 34.1142 4.61562   1
  -1  12   0 28.3647 4.64740   2
   1  12   0 24.1461 4.41445   2
  -1  12   0 28.2035 5.14149   3
  -2 -12   0 0.17944 1.74286   5
   2 -12   0 6.45913 2.08263   1
   2 -12   0 2.55751 1.79886   5
  -2 -12   0 4.23512 1.72468   1
   2  12   0 3.81261 2.09237   2
  -2  12   0 1.54567 2.17077   3
  -2  12   0 5.95541 2.24778   2
  -3 -12   0 7.65137 2.82273   5
   3 -12   0 7.90249 2.55520   5
  -3 -12   0 3.38006 1.63277   1
   3 -12   0 2.24687 1.73869   1
  -3  12   0 0.80317 2.37175   3
   3  12   0 4.79683 2.25029   2
  -3  12   0 3.80941 1.92690   2
  -4 -12   0 9.88682 3.31164   4
   4 -12   0 14.7475 3.23308   5
  -4 -12   0 6.55920 2.84907   5
   4 -12   0 9.25983 2.89942   1
  -4  12   0 7.51198 3.13525   3
   4  12   0 3.14507 2.09409   4
  -4  12   0 4.25910 2.48390   2
   4  12   0 13.2908 3.36193   2
   5 -12   0 -0.8763 1.68627   1
   5 -12   0 1.59366 1.70930   5
  -5 -12   0 1.76424 2.06732   5
  -5 -12   0 1.44887 2.40392   4
   5  12   0 -0.9268 1.74448   4
   5  12   0 -0.1217 1.75633   2
  -5  12   0 -0.8655 1.83372   3
  -5  12   0 1.06230 2.10915   2
  -6 -12   0 3.79157 2.85287   4
  -6 -12   0 -2.8982 1.60291   5
   6 -12   0 -2.1249 1.60351   1
   6 -12   0 -0.2143 1.37267   5
   6  12   0 -0.2069 1.95494   2
  -6  12   0 -0.2780 1.98000   2
   6  12   0 -1.2629 1.80995   4
  -6  12   0 -0.9501 2.35981   3
   7 -12   0 -0.4354 1.47763   5
   7 -12   0 3.00954 2.50412   1
  -7 -12   0 1.76220 2.45590   5
  -7 -12   0 0.89658 2.57489   4
   7  12   0 -1.3120 1.94997   4
  -7  12   0 -2.1170 2.54777   3
   7  12   0 0.86504 2.07677   2
  -7  12   0 3.32825 2.56087   2
   8 -12   0 66.2326 9.17592   1
  -8 -12   0 59.5789 9.48914   5
  -8 -12   0 80.9233 11.1374   4
   8 -12   0 63.4427 8.18954   5
  -8  12   0 49.9605 9.51825   2
   8  12   0 72.3870 9.79024   4
  -8  12   0 66.8843 10.6316   3
   8  12   0 74.5724 9.11649   2
  -9 -12   0 3.76227 3.55817   4
   9 -12   0 2.38416 2.61154   5
   9 -12   0 -0.1092 2.26830   3
  -9 -12   0 0.48046 2.77630   5
   9 -12   0 2.25097 2.74283   1
  -9  12   0 -0.0973 3.28115   3
   9  12   0 1.63356 2.69219   2
   9  12   0 4.10221 2.92180   4
 -10 -12   0 5.47136 4.60660   4
  10 -12   0 2.57079 2.88305   1
  10 -12   0 -0.8080 2.11418   5
  10 -12   0 1.61952 3.04114   3
 -10 -12   0 0.59825 3.02225   5
 -10  12   0 -0.2185 3.99730   3
  10  12   0 0.41430 2.79365   2
  10  12   0 5.65790 3.28623   4
   0 -13   0 -0.8860 1.46671   5
   0 -13   0 0.94517 1.15792   1
   0  13   0 -1.0508 2.07312   3
   0  13   0 0.07055 1.57903   2
  -1 -13   0 -0.8650 1.51266   5
   1 -13   0 -0.4785 1.59987   3
  -1 -13   0 4.00407 1.83276   1
   1 -13   0 3.27662 1.79195   1
   1 -13   0 1.57086 1.82260   5
   1  13   0 2.38596 1.81221   2
  -1  13   0 1.35635 1.57958   2
  -1  13   0 5.60167 2.62850   3
   2 -13   0 4.33724 2.56510   3
  -2 -13   0 5.82352 2.66596   5
  -2 -13   0 4.01466 1.81498   1
   2 -13   0 7.05233 2.66387   1
   2 -13   0 5.54239 2.39755   5
   2  13   0 9.13885 2.98022   2
  -2  13   0 2.51154 2.46890   3
  -2  13   0 3.81528 2.15357   2
  -3 -13   0 7.13207 2.38995   1
   3 -13   0 14.1722 3.34870   1
  -3 -13   0 18.8126 4.41387   5
   3 -13   0 17.4864 3.74564   5
   3 -13   0 14.2740 3.78130   3
  -3  13   0 21.0701 4.43958   2
  -3  13   0 14.0134 4.22864   3
   3  13   0 21.5713 4.32154   2
   4 -13   0 4.19730 2.52078   1
  -4 -13   0 4.77818 2.62190   5
   4 -13   0 5.57478 2.26667   5
   4  13   0 1.30489 2.35467   2
  -4  13   0 -1.8468 2.20281   3
  -4  13   0 4.46491 2.66086   2
  -5 -13   0 3.49903 2.56248   5
   5 -13   0 0.91134 1.97562   1
   5 -13   0 4.30305 2.24350   5
  -5  13   0 -1.1308 2.02721   2
  -5  13   0 3.73736 3.28421   3
   5  13   0 0.92918 2.10778   2
  -6 -13   0 5.43477 3.66212   4
   6 -13   0 5.94533 3.28822   1
  -6 -13   0 0.83526 2.17352   5
   6 -13   0 2.91458 2.27704   5
   6  13   0 3.45560 2.38632   2
   6  13   0 3.56707 2.68236   4
  -6  13   0 0.09747 2.83261   3
  -6  13   0 4.84559 2.57101   2
   7 -13   0 18.7559 4.93457   3
   7 -13   0 16.0805 4.30065   1
   7 -13   0 16.3098 3.95188   5
  -7 -13   0 25.2453 6.03559   4
  -7 -13   0 22.5766 5.39750   5
   7  13   0 16.5162 4.49695   4
  -7  13   0 19.6475 5.75569   3
   7  13   0 13.4326 3.71954   2
  -7  13   0 14.0312 4.24935   2
   8 -13   0 1.45487 2.18972   5
   8 -13   0 4.00861 3.31814   3
  -8 -13   0 0.16674 3.49905   4
  -8 -13   0 -0.7761 3.30690   5
   8 -13   0 4.27830 3.17653   1
  -8  13   0 9.99116 4.68467   3
   8  13   0 3.36917 2.68451   2
   8  13   0 2.19900 2.56861   4
  -9 -13   0 1.15801 4.50712   4
  -9 -13   0 1.06782 2.88309   5
   9 -13   0 -0.0739 2.75116   1
   9 -13   0 5.93418 3.81223   3
   9 -13   0 1.91873 2.55123   5
  -9  13   0 1.01635 3.48916   3
   9  13   0 5.81105 3.55262   4
   9  13   0 2.15717 2.80327   2
   0 -14   0 30.8474 5.56560   5
   0 -14   0 33.9463 5.24661   1
   0  14   0 35.4099 5.87384   2
   1 -14   0 -0.9709 1.69946   5
  -1 -14   0 -0.9519 1.27619   1
   1 -14   0 -0.3317 1.69833   1
  -1 -14   0 -0.5759 1.54373   5
  -1  14   0 3.67591 2.38219   2
  -1  14   0 -0.6661 2.47779   3
   1  14   0 -0.3257 1.69238   2
   2 -14   0 21.5703 4.30303   1
   2 -14   0 25.9013 4.66494   5
  -2 -14   0 19.1189 4.62250   5
  -2 -14   0 19.0278 3.78634   1
   2 -14   0 16.2729 4.40427   3
  -2  14   0 19.8432 4.52006   2
  -2  14   0 30.5768 5.99784   3
   2  14   0 26.3751 4.90965   2
  -3 -14   0 0.01755 1.92402   5
   3 -14   0 2.22557 2.01883   1
   3 -14   0 1.41776 1.96380   5
   3 -14   0 0.43457 1.85215   3
  -3  14   0 1.70028 2.49601   3
   3  14   0 1.67021 2.23110   2
  -3  14   0 4.55062 2.36454   2
   4 -14   0 4.21497 3.03431   3
   4 -14   0 -0.0198 1.68624   5
  -4 -14   0 -0.8741 1.85508   5
   4 -14   0 1.68017 2.41921   1
  -4  14   0 0.74274 3.26624   3
  -4  14   0 2.60689 2.74425   2
   4  14   0 7.13590 2.85666   2
   5 -14   0 3.59046 2.64546   3
   5 -14   0 -1.0358 1.47911   5
  -5 -14   0 1.48484 2.42701   5
   5 -14   0 1.02084 2.14676   1
  -5  14   0 -0.9582 2.13952   2
   5  14   0 -2.4086 1.74902   2
  -5  14   0 -0.5398 2.53448   3
   6 -14   0 -1.2723 2.10596   1
  -6 -14   0 1.84391 2.65312   5
   6 -14   0 0.80669 2.69017   3
   6 -14   0 0.19411 1.60722   5
  -6  14   0 0.37359 2.94112   3
   6  14   0 -1.0146 2.18597   2
  -6  14   0 2.11985 2.56327   2
   7 -14   0 16.2411 4.36751   1
   7 -14   0 21.9856 4.54132   5
   7 -14   0 9.18327 4.00319   3
  -7 -14   0 23.4302 5.77384   5
   7  14   0 18.8984 4.80302   2
  -7  14   0 8.54657 4.19674   2
  -7  14   0 23.6100 6.51273   3
   8 -14   0 -0.4957 2.48901   5
   8 -14   0 -2.6751 2.40363   3
   8 -14   0 -1.5497 2.61125   1
  -8 -14   0 0.58695 3.53594   5
   8  14   0 -1.4119 2.71715   2
  -8  14   0 1.09162 3.94979   3
   0 -15   0 1.11308 1.79534   1
   0 -15   0 -1.8399 1.64475   5
   0  15   0 2.49591 2.16622   2
   1 -15   0 9.74838 3.30626   5
   1 -15   0 8.93334 2.92630   1
  -1 -15   0 11.6333 3.01761   1
  -1 -15   0 13.2200 3.86648   5
   1  15   0 7.40482 2.97822   2
  -1  15   0 7.34335 3.04074   2
   2 -15   0 12.3753 4.39632   3
  -2 -15   0 7.25193 3.47881   5
   2 -15   0 14.8060 3.85579   5
   2 -15   0 15.3883 3.83180   1
   2  15   0 13.8267 3.70072   2
  -2  15   0 10.5189 4.11589   3
  -2  15   0 10.4334 3.59288   2
  -3 -15   0 -0.0172 2.13161   5
   3 -15   0 -0.1487 2.10395   1
   3 -15   0 0.78873 1.79764   5
   3 -15   0 4.45000 3.15888   3
   3  15   0 1.00116 2.22095   2
  -3  15   0 4.96421 3.35749   3
  -3  15   0 2.33883 2.45160   2
   4 -15   0 -1.7223 2.45664   3
   4 -15   0 0.20614 1.98695   1
  -4 -15   0 3.37765 2.78471   5
   4 -15   0 -2.5697 1.63001   5
  -4  15   0 0.90264 2.98306   3
   4  15   0 1.08300 2.33511   2
  -4  15   0 2.95924 2.59820   2
   5 -15   0 0.18045 2.51049   1
   5 -15   0 -1.5719 2.44078   3
  -5 -15   0 1.36300 2.53495   5
   5 -15   0 4.19560 2.75093   5
  -5  15   0 4.01987 3.28369   3
   5  15   0 0.08251 2.59763   2
  -5  15   0 1.37365 2.73124   2
   6 -15   0 -1.7281 2.28593   1
   6 -15   0 -2.3392 2.60707   3
  -6 -15   0 -0.1036 2.61898   5
   6 -15   0 0.78948 2.22833   5
  -6  15   0 1.29345 3.56220   3
   6  15   0 1.57667 2.60991   2
  -6  15   0 3.18825 2.84671   2
   7 -15   0 39.5978 7.87802   3
   7 -15   0 47.9768 7.82769   1
   7 -15   0 33.1529 6.30440   5
  -7 -15   0 37.4345 7.45458   5
  -7  15   0 38.2940 8.73683   3
   7  15   0 46.9258 8.10716   2
   0 -16   0 8.06114 2.92509   1
   0 -16   0 6.59548 3.23234   5
   0  16   0 7.74449 3.25785   2
   1 -16   0 1.14850 2.32295   5
   1 -16   0 3.51957 2.35358   1
  -1 -16   0 6.22474 3.34709   5
  -1  16   0 5.29020 3.00970   2
   1  16   0 9.60193 3.25364   2
   2 -16   0 -1.2630 1.71102   1
   2 -16   0 -0.8182 1.89223   5
  -2 -16   0 0.56893 2.51290   5
  -2  16   0 1.56482 2.61704   2
   2  16   0 2.75237 2.49408   2
   3 -16   0 0.17113 4.36397   3
   3 -16   0 2.91661 2.68709   5
   3 -16   0 4.95328 2.77322   1
  -3 -16   0 3.05426 2.98475   5
  -3  16   0 6.27944 3.11654   2
  -3  16   0 2.78358 3.84466   3
   3  16   0 0.73554 2.32904   2
  -4 -16   0 5.97446 3.40902   5
   4 -16   0 15.6863 4.34786   5
   4 -16   0 2.26926 3.32003   3
   4 -16   0 4.92954 2.86102   1
  -4  16   0 6.01371 4.34014   3
  -4  16   0 6.33992 3.46982   2
   4  16   0 8.04527 3.35353   2
   5 -16   0 0.30748 2.52787   5
  -5 -16   0 -0.9999 3.28239   5
   5 -16   0 0.38781 3.58177   3
   5 -16   0 -0.0403 2.28381   1
  -5  16   0 2.47315 4.41803   3
  -5  16   0 0.32116 2.69142   2
   5  16   0 0.54322 2.67666   2
   6 -16   0 12.5635 4.39137   5
   6 -16   0 8.17540 4.31019   3
   6 -16   0 14.4533 4.50474   1
  -6 -16   0 11.1054 5.50741   5
  -6  16   0 11.5070 4.75112   2
   6  16   0 18.6877 8.08689   2
  -6  16   0 12.1471 5.37327   3
   0 -17   0 -0.5290 2.79458   5
   0  17   0 3.08781 2.56293   2
   1 -17   0 -0.3356 2.25479   1
   1 -17   0 -1.5016 2.13274   5
  -1 -17   0 -1.6587 2.47336   5
   1  17   0 2.38597 2.72291   2
  -1  17   0 0.87587 2.65157   2
   2 -17   0 3.84857 2.79690   1
  -2 -17   0 -1.1107 2.35056   5
   2 -17   0 1.54098 2.80394   5
  -2  17   0 5.40925 2.94383   2
   2  17   0 3.90113 2.67655   2
   3 -17   0 10.3770 4.06760   5
  -3 -17   0 5.54720 3.53882   5
   3 -17   0 9.82107 3.56088   1
  -3  17   0 7.23151 3.82799   2
   3  17   0 8.25816 3.31156   2
   4 -17   0 1.55387 2.92963   1
  -4  17   0 1.37814 3.16762   2
  -4  17   0 -0.3005 4.81539   3
  14   0  -1 7.68895 3.17118   5
 -14   0   1 10.9561 4.68806   4
 -14   0   1 7.09625 3.69292   5
  14   0  -1 5.19962 3.23844   4
  13   0  -1 0.56259 2.32165   4
  13   0  -1 2.20471 2.38416   5
 -13   0   1 -0.3061 3.03153   4
 -13   0   1 3.47629 2.90390   5
  12   0  -1 9.65674 3.33620   4
 -12   0   1 12.1948 3.92923   1
 -12   0   1 9.61978 3.23320   5
 -12   0   1 13.6780 5.07065   4
  12   0  -1 7.36498 4.19377   2
  11   0  -1 -1.4121 1.70118   4
 -11   0   1 -0.9662 1.83396   5
  11   0  -1 0.96683 1.85247   2
 -11   0   1 -0.5224 2.22260   4
 -11   0   1 -0.3422 1.57785   1
 -10   0   1 62.8867 7.33987   1
 -10   0   1 40.9633 6.02748   3
  10   0  -1 36.0956 6.31283   4
 -10   0   1 50.2876 7.38595   2
 -10   0   1 52.3172 7.79295   4
  10   0  -1 43.8211 6.38179   2
  10   0  -1 47.2807 5.90088   3
 -10   0   1 50.0418 6.82526   5
   9   0  -1 -0.8130 1.07532   3
  -9   0   1 -0.8445 1.74081   4
  -9   0   1 -0.8881 1.68808   2
   9   0  -1 0.32458 1.38940   2
   9   0  -1 -0.5855 1.55788   4
  -9   0   1 -1.4109 1.15837   5
  -9   0   1 0.25810 1.28047   1
  -9   0   1 -1.6224 1.23723   3
   8   0  -1 375.022 30.8134   3
   8   0  -1 383.014 31.4637   4
  -8   0   1 405.839 31.3304   1
   8   0  -1 391.941 31.4160   2
  -8   0   1 400.430 31.3465   5
  -8   0   1 415.152 32.2427   4
  -8   0   1 391.544 31.1980   3
  -8   0   1 433.337 32.2275   2
  -7   0   1 -1.8884 1.32766   2
  -7   0   1 -1.3145 0.69478   1
   7   0  -1 0.19567 1.09197   2
  -7   0   1 -0.2047 1.20764   5
  -7   0   1 0.74613 1.42262   4
   7   0  -1 -1.2354 0.87239   4
  -7   0   1 -0.2402 0.97196   3
  -6   0   1 687.369 50.9503   3
  -6   0   1 704.142 51.5939   2
  -6   0   1 643.322 51.4554   4
  -6   0   1 673.364 50.9246   5
  -6   0   1 694.302 50.9529   1
   6   0  -1 634.464 51.0118   2
   5   0  -1 0.12794 0.80012   2
  -5   0   1 -0.5926 0.69395   5
  -5   0   1 0.33468 0.85073   3
  -5   0   1 0.75679 0.81934   1
  -5   0   1 -1.5207 0.81762   2
  -5   0   1 0.12891 1.10460   4
  -4   0   1 41.3127 3.98493   1
  -4   0   1 44.9513 4.44454   2
   4   0  -1 40.5732 4.12124   2
  -4   0   1 41.3199 3.96447   5
  -4   0   1 41.7635 4.03201   3
  -4   0   1 38.0694 4.70109   4
  -3   0   1 -1.1237 0.43885   5
  -3   0   1 0.60250 0.85339   2
   3   0  -1 -0.3510 0.38137   3
  -3   0   1 2.93275 1.12682   4
  -3   0   1 0.35107 0.48588   1
   3   0  -1 0.69360 0.69761   2
  -3   0   1 0.29595 0.55302   3
  -2   0   1 227.418 17.6386   2
   2   0  -1 221.967 17.2865   3
  -2   0   1 213.369 17.4993   4
  -2   0   1 248.677 17.2830   1
  -2   0   1 229.972 17.3642   3
  -2   0   1 232.462 17.2465   5
   1   0  -1 0.07300 0.16048   5
  -1   0   1 0.57394 0.20104   1
  -1   0   1 -0.1970 0.31982   2
   1   0  -1 0.19217 0.25586   3
   1   0  -1 0.10867 0.19001   1
  -1   0   1 0.54666 0.36929   4
   1   0  -1 0.25392 0.18478   1
  -1   0   1 0.02709 0.12966   5
   0   0   1 0.90591 0.25170   4
   0   0  -1 1.16478 0.26731   3
   0   0   1 0.85084 0.25063   5
   0   0  -1 1.15112 0.27479   2
   0   0  -1 3.03302 0.39535   5
   0   0  -1 1.23772 0.30399   1
   0   0   1 0.74213 0.25140   2
  -1   0  -1 1.03844 0.52030   1
   1   0   1 0.03051 0.27290   4
  -1   0  -1 0.53353 0.19636   2
   1   0   1 0.49812 0.21957   2
  -1   0  -1 0.68758 0.48280   5
   1   0   1 -0.0956 0.12747   2
  -1   0  -1 -0.3624 0.18769   3
  -2   0  -1 2172.56 158.772   2
  -2   0  -1 2152.21 158.865   3
  -2   0  -1 2294.10 159.098   4
   2   0   1 1996.84 158.658   2
   2   0   1 2037.74 158.892   4
  -2   0  -1 2219.46 159.101   5
  -2   0  -1 2219.96 159.088   1
  -3   0  -1 0.21610 0.64813   2
   3   0   1 -0.2549 0.42082   2
  -3   0  -1 -0.1590 0.77078   5
   3   0   1 0.22356 0.56733   4
  -3   0  -1 0.06845 0.70860   1
  -3   0  -1 0.25028 0.63389   3
  -3   0  -1 -0.1038 0.69873   4
   4   0   1 279.940 22.7436   4
  -4   0  -1 308.072 22.7282   2
  -4   0  -1 293.166 23.0198   4
  -4   0  -1 290.865 22.9128   1
  -4   0  -1 318.263 22.7828   3
   4   0   1 277.231 22.4277   2
  -4   0  -1 297.193 22.9608   5
   5   0   1 0.16667 0.73103   2
  -5   0  -1 0.19530 0.89811   2
  -5   0  -1 1.40292 1.19447   4
   5   0   1 1.23031 0.93318   4
  -5   0  -1 0.24218 0.74347   3
  -5   0  -1 -0.0533 0.95212   1
  -5   0  -1 -0.1486 0.98278   5
  -6   0  -1 -0.1726 1.13676   5
   6   0   1 -0.1040 0.83011   4
   6   0   1 -0.2929 0.70489   2
  -6   0  -1 0.28604 1.10653   1
  -6   0  -1 1.34696 1.04223   3
  -6   0  -1 0.88720 1.26240   4
  -6   0  -1 1.12271 1.27868   2
   7   0   1 -1.1652 0.94624   4
  -7   0  -1 0.34639 1.24234   1
  -7   0  -1 1.96687 1.78743   5
  -7   0  -1 -0.4929 1.31939   4
   7   0   1 0.34138 0.95748   2
  -7   0  -1 -0.3228 0.97698   3
  -7   0  -1 0.09113 1.24263   2
  -8   0  -1 21.2945 3.58490   3
  -8   0  -1 22.8100 4.57639   4
   8   0   1 17.2635 3.52747   4
  -8   0  -1 7.82487 2.74617   5
   8   0   1 13.5343 2.83448   2
  -8   0  -1 14.0050 3.20120   1
  -9   0  -1 -0.9537 1.30690   3
   9   0   1 0.87764 1.35179   2
   9   0   1 1.62060 1.63269   4
  -9   0  -1 -0.5610 1.38586   5
  -9   0  -1 0.87088 1.60962   1
  -9   0  -1 1.00721 2.09213   4
 -10   0  -1 273.172 23.4983   3
  10   0   1 280.057 24.0012   4
 -10   0  -1 285.306 24.1035   1
 -10   0  -1 274.333 24.0015   5
 -10   0  -1 331.782 25.3802   4
 -11   0  -1 -0.9105 2.12203   1
  11   0   1 0.83103 1.93608   4
 -11   0  -1 -0.7616 1.89545   5
 -11   0  -1 2.17724 2.56672   4
 -12   0  -1 42.4783 7.57617   5
 -12   0  -1 45.3441 7.49539   1
  12   0   1 59.8487 8.33109   4
 -12   0  -1 62.2348 9.60728   4
 -13   0  -1 -2.4712 2.38395   1
  13   0   1 0.97038 2.21679   5
 -13   0  -1 -3.8963 2.01676   5
  13   0   1 0.97592 2.20942   4
  14   0   1 0.07428 2.67611   5
 -14   0  -1 -3.5449 2.65545   5
  14   0   1 1.67334 3.05771   4
 -14  -1   1 -0.9198 2.74086   5
  14  -1  -1 1.75080 3.36239   4
  14  -1  -1 3.93864 2.84123   5
 -14  -1   1 3.25843 4.19605   4
 -14   1   1 5.40313 4.47944   4
 -14   1   1 5.27736 3.36417   5
  14   1  -1 1.72544 2.89628   4
 -13  -1   1 1.31412 2.19034   5
 -13  -1   1 -1.7051 3.14270   4
  13  -1  -1 -0.1914 1.81624   5
  13  -1  -1 -0.7630 2.19975   4
 -13   1   1 -1.4133 1.97369   5
  13   1  -1 0.32157 2.07839   4
 -13   1   1 3.10102 3.27934   4
  12  -1  -1 1.67476 1.91158   5
 -12  -1   1 2.50154 2.63638   5
 -12  -1   1 1.27079 2.95992   4
  12  -1  -1 -2.4524 1.52913   1
  12  -1  -1 -0.6343 1.50728   4
  12   1  -1 -0.6628 2.07585   2
 -12   1   1 1.03895 1.87591   5
 -12   1   1 -1.2752 1.70030   1
 -12   1   1 2.08770 2.91668   4
  12   1  -1 2.67052 2.22392   4
  11  -1  -1 15.0723 3.41785   5
  11  -1  -1 10.3634 3.51378   4
 -11  -1   1 24.1314 5.68886   4
  11  -1  -1 21.6131 4.09199   3
 -11  -1   1 21.2034 4.25677   1
  11  -1  -1 18.5320 4.12885   2
 -11  -1   1 18.3777 4.36267   5
  11  -1  -1 18.1488 3.87142   1
 -11   1   1 24.3754 4.52496   3
 -11   1   1 25.7752 5.46114   4
 -11   1   1 13.0182 3.64098   5
 -11   1   1 16.1789 3.86886   1
  11   1  -1 24.9953 5.06875   4
  11   1  -1 16.5003 3.73605   2
 -11   1   1 20.8611 5.09508   2
  10  -1  -1 4.18981 1.87214   2
 -10  -1   1 6.26340 3.11241   4
 -10  -1   1 5.77656 2.43807   5
  10  -1  -1 -0.2948 1.39904   4
  10  -1  -1 0.36668 1.38080   3
 -10  -1   1 3.93786 1.87253   1
  10   1  -1 0.64152 1.70955   4
 -10   1   1 3.50101 2.54108   4
  10   1  -1 3.52246 1.90834   2
 -10   1   1 5.21606 2.45986   2
 -10   1   1 0.84066 1.70451   3
 -10   1   1 -0.3846 1.64114   1
 -10   1   1 2.03773 1.76486   5
   9  -1  -1 10.0289 2.76083   4
  -9  -1   1 11.0868 3.14372   5
  -9  -1   1 8.82327 2.52972   3
   9  -1  -1 13.2899 3.14625   2
   9  -1  -1 13.4487 2.83695   3
  -9  -1   1 10.7271 3.46631   4
  -9  -1   1 8.97355 2.61407   1
   9   1  -1 12.5402 2.49810   3
  -9   1   1 14.8477 3.28651   5
  -9   1   1 14.8632 3.58078   4
   9   1  -1 8.43074 2.69287   2
  -9   1   1 15.2709 3.48283   3
  -9   1   1 12.5782 3.41798   2
   9   1  -1 7.40072 2.70794   4
  -9   1   1 8.38454 2.76429   1
  -8  -1   1 259.969 20.1197   4
  -8  -1   1 220.954 18.3828   3
  -8  -1   1 283.575 20.1426   2
   8  -1  -1 194.255 18.5767   4
  -8  -1   1 216.270 18.7572   5
  -8  -1   1 241.035 18.7405   1
   8  -1  -1 208.377 18.7475   2
  -8   1   1 255.978 19.7171   2
   8   1  -1 214.011 18.0681   3
  -8   1   1 249.431 19.6106   4
  -8   1   1 248.539 19.1642   3
   8   1  -1 197.678 18.8517   4
   8   1  -1 215.746 18.8241   2
  -8   1   1 232.375 18.9400   1
  -8   1   1 229.783 18.7890   5
  -7  -1   1 48.6082 4.62856   3
  -7  -1   1 48.7836 6.30470   2
   7  -1  -1 45.0939 5.60026   2
  -7  -1   1 43.1094 5.42411   5
   7  -1  -1 33.2373 4.97950   4
  -7  -1   1 42.6021 5.14778   1
  -7  -1   1 46.5045 6.39615   4
  -7   1   1 42.1606 5.54900   3
  -7   1   1 47.4695 6.19260   2
   7   1  -1 41.9963 5.44847   2
   7   1  -1 38.4990 4.57091   3
  -7   1   1 46.1761 5.50211   5
  -7   1   1 45.3860 5.96439   4
  -7   1   1 29.1165 4.78193   1
  -6  -1   1 72.3901 6.43627   1
  -6  -1   1 74.7242 6.36301   3
   6  -1  -1 67.3433 6.61597   2
  -6  -1   1 74.1421 7.17401   2
  -6  -1   1 72.6649 7.29158   4
  -6  -1   1 71.8032 6.61211   5
  -6   1   1 66.1965 6.79764   4
   6   1  -1 59.3019 6.48950   2
  -6   1   1 72.5981 6.55354   5
  -6   1   1 57.0888 6.48665   3
  -6   1   1 63.8885 6.88840   2
  -6   1   1 81.3296 6.88573   1
   6   1  -1 68.8923 6.09124   3
  -5  -1   1 110.886 8.44607   3
  -5  -1   1 112.494 9.29021   2
  -5  -1   1 99.4569 8.40944   1
  -5  -1   1 94.9606 9.10069   4
  -5  -1   1 92.2428 8.53175   5
   5   1  -1 99.5573 8.76028   2
  -5   1   1 96.7737 8.81455   3
  -5   1   1 96.2972 8.48328   5
  -5   1   1 99.0716 9.00796   2
  -5   1   1 95.4063 8.81969   4
  -5   1   1 95.0670 8.62810   1
   5   1  -1 106.461 8.23794   3
  -4  -1   1 2.04755 0.98359   5
  -4  -1   1 1.29775 0.79912   1
  -4  -1   1 3.76364 1.49779   2
  -4  -1   1 4.98543 1.08392   3
  -4  -1   1 3.42104 1.51726   4
  -4   1   1 3.45643 1.23940   3
  -4   1   1 2.17153 0.94984   5
  -4   1   1 1.98431 1.06797   1
  -4   1   1 5.76429 1.47579   4
  -4   1   1 5.68057 1.58113   2
   4   1  -1 2.36704 0.84181   3
   4   1  -1 3.48039 1.12431   2
  -3  -1   1 388.910 27.9387   3
  -3  -1   1 383.240 28.5819   2
  -3  -1   1 376.398 28.5953   4
  -3  -1   1 374.556 28.1077   5
   3  -1  -1 362.059 28.0931   1
  -3  -1   1 380.548 27.9351   1
   3   1  -1 338.694 28.2446   2
  -3   1   1 381.551 28.2327   1
   3   1  -1 372.983 27.8458   3
  -3   1   1 366.994 28.4820   2
  -3   1   1 356.589 28.2460   4
  -3   1   1 386.613 28.4149   3
  -3   1   1 376.736 28.0390   5
   2  -1  -1 28.4316 2.85263   3
  -2  -1   1 30.5854 2.71345   5
  -2  -1   1 31.0263 2.52952   1
   2  -1  -1 29.6481 2.58657   5
  -2  -1   1 31.9849 3.11781   4
  -2  -1   1 28.4056 3.05926   2
   2  -1  -1 33.0913 2.79692   1
  -2   1   1 29.4062 2.80610   4
   2   1  -1 27.4910 2.87569   2
  -2   1   1 29.9389 2.64060   5
  -2   1   1 33.2679 2.86458   1
  -2   1   1 31.6391 3.05505   2
  -2   1   1 29.3590 2.95886   3
   2   1  -1 33.0100 2.55513   3
   1  -1  -1 1174.97 85.5468   1
  -1  -1   1 1185.59 85.4370   5
   1  -1  -1 1173.18 85.3920   5
   1  -1  -1 1166.47 85.6639   3
  -1  -1   1 1137.02 85.7197   4
  -1   1   1 1151.24 85.7077   3
  -1   1   1 1191.19 85.4701   4
   1   1  -1 1108.92 85.6488   2
   1   1  -1 1146.57 85.3908   3
   0  -1  -1 180.583 13.4680   1
   0  -1  -1 174.432 13.4472   5
   0  -1  -1 183.691 13.4694   3
   0  -1   1 197.812 13.4678   4
   0  -1   1 171.170 13.4006   5
   0   1  -1 168.291 13.3954   2
   0   1  -1 173.816 13.4775   3
   0   1  -1 174.983 13.4947   1
   0   1   1 186.807 13.4675   2
   0   1   1 186.074 13.3968   4
  -1  -1  -1 2656.52 188.162   5
  -1  -1  -1 2437.64 187.813   3
  -1  -1  -1 2516.88 188.031   1
   1  -1   1 2658.77 187.883   4
   1  -1   1 2435.17 187.992   5
  -1  -1  -1 2751.51 188.181   4
  -1   1  -1 2667.21 187.801   2
  -1   1  -1 2594.90 188.074   5
  -1   1  -1 2534.48 188.115   3
   1   1   1 2351.99 188.007   4
  -1   1  -1 2606.94 188.197   1
   1   1   1 2430.80 187.839   2
   2  -1   1 115.986 9.74732   4
  -2  -1  -1 135.285 10.2178   4
  -2  -1  -1 118.798 10.0531   5
  -2  -1  -1 137.584 10.0334   1
  -2  -1  -1 126.591 9.66801   3
  -2   1  -1 130.132 10.1878   1
   2   1   1 131.447 9.74220   2
   2   1   1 111.236 9.94371   4
  -2   1  -1 130.458 10.0651   5
  -2   1  -1 123.817 10.0431   3
  -2   1  -1 135.297 9.79773   2
  -3  -1  -1 130.737 10.5291   4
  -3  -1  -1 131.258 9.92672   3
  -3  -1  -1 126.411 10.2258   1
  -3  -1  -1 135.911 10.4317   5
   3  -1   1 118.954 9.99873   4
  -3   1  -1 131.001 10.3346   5
  -3   1  -1 135.917 10.5324   1
  -3   1  -1 130.618 10.2330   4
  -3   1  -1 124.697 10.0338   2
  -3   1  -1 123.017 10.2811   3
   3   1   1 117.688 10.2370   4
   3   1   1 121.303 9.91558   2
  -4  -1  -1 36.6483 4.75821   5
   4  -1   1 44.5802 4.28348   4
  -4  -1  -1 47.9647 4.85495   4
  -4  -1  -1 42.6736 4.10013   3
  -4  -1  -1 48.7816 4.52569   1
  -4   1  -1 45.0285 4.47498   3
   4   1   1 42.6443 4.09954   2
   4   1   1 43.8505 4.50570   4
  -4   1  -1 48.3104 4.54632   4
  -4   1  -1 49.8083 5.23838   5
  -4   1  -1 42.9747 4.28732   2
  -4   1  -1 46.3750 5.16084   1
  -5  -1  -1 58.5347 6.51859   5
   5  -1   1 52.2089 5.36669   4
  -5  -1  -1 59.6791 5.33805   3
  -5  -1  -1 51.5052 5.51172   1
  -5  -1  -1 62.7348 6.15256   4
   5  -1   1 53.4411 5.19791   2
  -5   1  -1 75.2811 6.07171   5
  -5   1  -1 66.7256 5.90262   4
  -5   1  -1 66.8559 6.01976   1
  -5   1  -1 59.2961 5.69299   3
   5   1   1 52.8498 5.63026   4
   5   1   1 53.6968 5.23084   2
  -5   1  -1 52.5214 5.44825   2
   6  -1   1 12.2232 2.17032   2
  -6  -1  -1 11.3575 2.81947   4
  -6  -1  -1 9.95632 2.53029   5
  -6  -1  -1 9.61239 2.09979   3
  -6  -1  -1 12.4404 2.52923   1
   6  -1   1 9.08112 2.13224   4
   6   1   1 7.00720 2.10115   4
   6   1   1 12.1659 2.22192   2
  -6   1  -1 8.79409 2.28372   5
  -6   1  -1 11.4343 2.42572   3
  -6   1  -1 8.93571 2.37331   1
  -6   1  -1 9.91697 2.27213   2
  -6   1  -1 13.1331 2.73145   4
   7  -1   1 0.99079 1.03022   2
  -7  -1  -1 0.73158 1.18423   3
  -7  -1  -1 0.91228 1.56390   5
  -7  -1  -1 1.95899 1.65555   4
  -7  -1  -1 1.91278 1.34150   1
   7  -1   1 0.72959 0.98272   4
  -7   1  -1 1.46334 1.44773   4
  -7   1  -1 2.73485 1.68170   2
  -7   1  -1 1.37436 1.52250   5
   7   1   1 0.93350 1.00781   2
  -7   1  -1 1.00613 1.30207   1
   7   1   1 1.80208 1.43949   4
  -7   1  -1 1.72556 1.40122   3
  -8  -1  -1 46.1163 6.42517   5
  -8  -1  -1 57.3776 6.21358   3
  -8  -1  -1 40.6014 6.06962   1
   8  -1   1 41.3247 5.51871   2
  -8  -1  -1 53.2075 7.20373   4
   8  -1   1 48.2219 6.20496   4
  -8   1  -1 48.0614 6.55234   5
  -8   1  -1 49.7213 6.71999   4
   8   1   1 50.4024 5.28894   2
  -8   1  -1 46.2832 6.52997   1
  -8   1  -1 48.1010 6.22685   2
   8   1   1 44.1881 6.46310   4
  -8   1  -1 45.6857 6.36134   3
  -9  -1  -1 59.1686 8.26014   4
  -9  -1  -1 48.0672 6.39398   3
  -9  -1  -1 54.0072 7.31576   1
   9  -1   1 54.9397 7.11016   4
   9  -1   1 50.5236 6.39471   2
  -9  -1  -1 45.9149 7.04096   5
   9   1   1 61.5221 7.72940   4
  -9   1  -1 57.2612 7.12913   2
   9   1   1 55.7411 6.66159   2
  -9   1  -1 84.2358 8.99211   4
  -9   1  -1 49.3187 7.21635   1
  -9   1  -1 52.9285 7.12105   3
  -9   1  -1 60.9557 7.65627   5
 -10  -1  -1 106.250 11.0471   1
 -10  -1  -1 108.898 11.2471   5
 -10  -1  -1 155.494 13.1665   4
  10  -1   1 109.559 10.9943   4
 -10   1  -1 95.8587 10.7741   3
  10   1   1 120.361 11.5197   4
 -10   1  -1 92.8162 12.0451   1
  10   1   1 115.136 10.6155   2
 -10   1  -1 143.832 12.4835   4
 -10   1  -1 113.462 11.2886   5
 -11  -1  -1 3.41147 3.25298   4
  11  -1   1 -0.1691 1.77471   5
  11  -1   1 3.32992 2.69967   4
 -11  -1  -1 1.57693 2.00620   5
 -11  -1  -1 -3.4949 1.51350   1
 -11   1  -1 4.84891 3.15875   4
 -11   1  -1 1.38345 2.35114   1
 -11   1  -1 2.06204 2.11307   5
 -11   1  -1 4.80231 2.81342   3
  11   1   1 3.83121 2.62178   4
  12  -1   1 36.4729 6.33899   4
 -12  -1  -1 29.1159 5.72469   1
 -12  -1  -1 24.7513 5.56670   5
  12  -1   1 35.4612 5.84151   5
 -12  -1  -1 42.6932 8.06174   4
 -12   1  -1 38.7742 6.66090   1
  12   1   1 31.2558 6.07350   4
 -12   1  -1 23.5419 5.37037   5
 -13  -1  -1 9.34973 3.86042   5
 -13  -1  -1 10.6941 4.80256   4
  13  -1   1 4.53662 2.80579   5
  13  -1   1 17.3168 4.72055   4
  13   1   1 8.16755 3.54153   4
 -13   1  -1 8.20920 3.43154   5
 -13   1  -1 7.10292 3.91596   1
  14  -1   1 3.05616 3.35211   4
  14  -1   1 -2.8363 2.39617   5
 -14  -1  -1 0.47650 3.16609   5
 -14   1  -1 0.78828 3.18073   5
  14   1   1 -1.5088 3.14980   4
  14  -2  -1 23.4460 4.87099   5
 -14  -2   1 14.7015 4.42500   5
 -14  -2   1 26.7435 7.42506   4
  14   2  -1 17.2701 5.34115   4
 -14   2   1 8.23341 3.96622   5
 -13  -2   1 36.3325 6.15474   5
 -13  -2   1 22.5163 6.35939   4
  13  -2  -1 35.9597 5.75531   5
  13  -2  -1 19.8180 5.03293   4
  13  -2  -1 32.2199 6.00367   1
 -13   2   1 30.4138 6.13584   1
 -13   2   1 27.3696 6.39389   4
  13   2  -1 35.7795 6.62236   4
 -13   2   1 24.9264 5.33561   5
 -12  -2   1 0.22937 2.14713   5
 -12  -2   1 6.05895 3.56526   4
  12  -2  -1 0.73865 2.03167   5
  12  -2  -1 2.47457 2.53079   1
  12  -2  -1 0.39548 2.13604   3
  12  -2  -1 0.10459 2.12334   4
 -12   2   1 1.03070 2.24999   3
  12   2  -1 5.13558 2.91816   4
 -12   2   1 2.33893 2.65510   4
  12   2  -1 2.23125 1.98638   2
 -12   2   1 -0.0285 2.22575   5
 -12   2   1 -1.3572 2.27039   1
  11  -2  -1 3.47081 2.29301   1
  11  -2  -1 0.08628 1.64663   2
  11  -2  -1 3.53626 2.07292   5
 -11  -2   1 3.41448 2.34784   5
  11  -2  -1 4.41026 2.35716   4
  11  -2  -1 8.34653 2.82013   3
 -11  -2   1 5.86531 3.93320   4
 -11   2   1 3.28185 2.33209   5
 -11   2   1 4.68145 2.80818   4
 -11   2   1 1.37422 2.14974   1
 -11   2   1 4.28101 2.66905   3
  11   2  -1 3.65312 2.56141   4
  11   2  -1 5.84592 2.54837   2
 -11   2   1 5.68773 3.05352   2
  10  -2  -1 84.5697 8.59158   4
 -10  -2   1 85.1463 9.45897   1
  10  -2  -1 80.6285 8.20185   5
 -10  -2   1 94.3995 10.2603   5
 -10  -2   1 98.5722 11.8549   4
  10  -2  -1 85.2256 9.53132   1
  10  -2  -1 71.6922 9.07618   3
  10  -2  -1 96.6100 8.93597   2
 -10   2   1 100.555 9.03993   5
 -10   2   1 69.5364 9.22782   3
 -10   2   1 67.3666 9.29224   1
  10   2  -1 87.0647 8.75711   2
 -10   2   1 76.6932 10.0752   2
  10   2  -1 76.3848 9.96876   4
 -10   2   1 80.4091 9.99708   4
  -9  -2   1 11.8998 2.75185   1
  -9  -2   1 9.43624 3.37833   4
   9  -2  -1 11.7814 2.61090   5
  -9  -2   1 7.41176 2.74085   5
   9  -2  -1 11.2925 2.90084   4
   9  -2  -1 14.8483 3.09284   1
   9  -2  -1 5.88188 2.24353   2
  -9   2   1 17.8138 3.94517   4
   9   2  -1 7.69747 2.84491   4
   9   2  -1 10.7105 2.90607   2
  -9   2   1 11.8714 3.41199   2
  -9   2   1 13.5398 3.31508   3
   9   2  -1 11.0029 2.51142   3
  -9   2   1 7.05387 2.51835   1
  -9   2   1 17.6110 3.56490   5
  -8  -2   1 33.4795 4.60435   1
   8  -2  -1 38.3035 4.80383   5
  -8  -2   1 32.3213 4.91921   5
   8  -2  -1 34.3934 5.08803   2
   8  -2  -1 35.0605 4.87586   4
  -8  -2   1 29.8322 4.10592   3
  -8  -2   1 40.4042 6.27142   4
   8   2  -1 30.7357 5.16946   4
  -8   2   1 24.5134 4.58329   1
  -8   2   1 39.8662 5.75767   2
  -8   2   1 44.2027 5.87195   4
   8   2  -1 28.9892 4.73328   2
  -8   2   1 45.8825 5.92182   3
  -8   2   1 39.2744 5.16729   5
   8   2  -1 30.4775 3.86274   3
  -7  -2   1 121.376 10.2686   1
  -7  -2   1 115.814 10.5781   5
  -7  -2   1 120.222 9.96657   3
   7  -2  -1 120.821 10.2365   5
  -7  -2   1 125.959 11.5879   4
   7  -2  -1 92.4918 10.0821   4
  -7   2   1 112.757 10.8153   3
  -7   2   1 131.540 10.6173   5
  -7   2   1 114.592 10.9768   2
  -7   2   1 115.370 10.6754   1
   7   2  -1 134.913 10.8683   2
   7   2  -1 123.991 9.79357   3
  -7   2   1 130.231 10.9497   4
  -6  -2   1 80.9486 6.84817   3
   6  -2  -1 81.3951 7.09803   5
   6  -2  -1 66.5988 7.02142   4
  -6  -2   1 83.6894 8.24591   4
  -6  -2   1 77.6315 7.07410   1
  -6  -2   1 72.0297 7.31185   5
   6   2  -1 95.8039 7.80867   2
   6   2  -1 81.7044 6.69529   3
  -6   2   1 83.1965 7.83534   3
  -6   2   1 94.8033 7.54363   5
  -6   2   1 79.7013 7.52230   4
  -6   2   1 74.5924 7.46972   1
  -6   2   1 72.2491 7.60665   2
   5  -2  -1 111.079 9.52149   5
  -5  -2   1 128.505 9.95862   5
  -5  -2   1 114.072 9.26593   3
   5  -2  -1 109.187 9.73820   1
  -5  -2   1 121.546 9.53113   1
  -5  -2   1 117.992 10.5551   4
  -5   2   1 109.795 9.83668   4
  -5   2   1 117.161 10.2318   3
   5   2  -1 118.575 9.99835   2
   5   2  -1 112.092 9.14017   3
  -5   2   1 119.749 10.2684   2
  -5   2   1 122.374 10.0717   1
  -5   2   1 112.396 9.66337   5
  -4  -2   1 413.395 31.8164   5
   4  -2  -1 410.134 31.8491   1
  -4  -2   1 417.150 31.4782   1
  -4  -2   1 452.797 31.3377   3
  -4  -2   1 406.011 32.4233   4
   4  -2  -1 410.784 31.5691   5
  -4   2   1 414.587 32.1803   2
  -4   2   1 437.820 32.0697   1
  -4   2   1 386.963 31.7474   4
  -4   2   1 434.399 31.7281   5
  -4   2   1 413.541 32.2731   3
   4   2  -1 417.846 32.0054   2
   4   2  -1 420.470 31.2183   3
  -3  -2   1 497.079 37.5291   1
   3  -2  -1 515.042 37.6908   5
   3  -2  -1 509.027 37.9745   1
  -3  -2   1 524.299 38.5423   4
  -3  -2   1 496.320 37.8624   5
  -3   2   1 520.036 37.7832   5
   3   2  -1 525.850 37.3497   3
  -3   2   1 450.176 37.7315   4
  -3   2   1 512.942 38.0868   1
   3   2  -1 472.432 38.0087   2
  -3   2   1 522.396 38.3540   3
  -3   2   1 516.023 38.2237   2
   2  -2  -1 449.248 33.3585   5
  -2  -2   1 461.459 33.1834   1
   2  -2  -1 476.171 33.6804   1
  -2  -2   1 429.810 33.8954   4
  -2  -2   1 452.845 33.4958   5
   2   2  -1 455.972 33.0944   3
  -2   2   1 448.488 33.6932   1
  -2   2   1 457.465 33.7767   2
  -2   2   1 451.665 33.9122   3
   2   2  -1 430.675 33.6636   2
  -2   2   1 417.643 33.3250   4
   1  -2  -1 288.859 21.5598   1
  -1  -2   1 282.376 21.2215   1
   1  -2  -1 308.831 21.1539   4
   1  -2  -1 287.326 21.3486   5
   1  -2  -1 287.883 21.6624   3
  -1  -2   1 271.248 21.6515   4
  -1  -2   1 279.646 21.3850   5
  -1   2   1 308.509 21.1836   4
   1   2  -1 283.373 21.2882   3
  -1   2   1 276.164 21.7083   3
   1   2  -1 270.249 21.5206   2
  -1   2   1 277.254 21.5690   2
   0  -2  -1 315.520 23.3104   3
   0  -2  -1 316.835 23.2810   5
   0  -2   1 323.082 23.2595   4
   0  -2   1 301.286 23.2085   5
   0  -2  -1 309.003 23.2857   1
   0  -2   1 319.145 23.2988   1
   0   2   1 290.924 23.1180   4
   0   2   1 305.493 23.3446   3
   0   2  -1 326.320 23.3856   3
   0   2  -1 300.597 23.2104   2
   0   2  -1 304.512 23.3236   1
   0   2   1 329.322 23.3039   2
  -1  -2  -1 140.978 10.4155   3
  -1  -2  -1 134.742 10.6279   1
  -1  -2  -1 143.326 10.8457   4
   1  -2   1 133.749 10.6249   5
   1  -2   1 147.200 10.4475   4
  -1  -2  -1 141.488 10.7833   5
  -1   2  -1 139.531 10.8958   1
   1   2   1 133.280 10.5623   2
   1   2   1 120.995 10.6482   4
  -1   2  -1 146.217 10.5115   2
  -1   2  -1 140.502 10.9071   3
  -2  -2  -1 332.573 25.9636   5
  -2  -2  -1 353.695 25.8165   1
  -2  -2  -1 337.983 26.1235   4
   2  -2   1 344.695 25.8055   5
   2  -2   1 351.174 25.5280   4
  -2  -2  -1 334.555 25.3594   3
   2   2   1 338.817 25.6609   2
  -2   2  -1 354.491 26.1455   3
  -2   2  -1 347.811 26.1793   1
  -2   2  -1 335.232 25.8796   5
  -2   2  -1 353.051 25.6719   2
   2   2   1 321.136 25.9247   4
   3  -2   1 197.794 14.6471   5
  -3  -2  -1 199.595 14.6600   1
  -3  -2  -1 176.738 14.7760   5
  -3  -2  -1 187.704 14.1303   3
  -3  -2  -1 200.751 15.1499   4
   3  -2   1 186.197 14.3243   4
  -3   2  -1 182.500 14.9390   1
  -3   2  -1 191.941 14.7486   5
   3   2   1 180.829 14.8029   4
  -3   2  -1 176.001 14.4671   2
  -3   2  -1 172.814 14.8465   3
   3   2   1 187.784 14.4355   2
  -4  -2  -1 410.942 30.6813   1
  -4  -2  -1 383.241 30.8459   5
  -4  -2  -1 403.440 30.1664   3
   4  -2   1 397.714 30.6029   5
   4  -2   1 375.298 30.3238   4
  -4  -2  -1 430.596 31.4312   4
   4   2   1 373.910 30.3712   2
   4   2   1 397.323 30.9894   4
  -4   2  -1 409.550 31.1299   1
  -4   2  -1 398.856 30.9834   3
  -4   2  -1 415.266 30.8294   5
  -4   2  -1 444.014 30.7029   4
  -4   2  -1 391.906 30.5532   2
   5  -2   1 67.1793 6.33311   4
   5  -2   1 65.7899 6.46364   5
  -5  -2  -1 77.7311 7.38965   4
  -5  -2  -1 76.4325 6.97739   5
  -5  -2  -1 68.7206 6.15002   3
  -5  -2  -1 76.1324 6.71115   1
  -5   2  -1 82.5793 6.80460   4
  -5   2  -1 76.3784 7.03114   3
  -5   2  -1 68.3011 6.55375   2
  -5   2  -1 86.9843 7.09597   5
   5   2   1 58.4717 6.66017   4
  -5   2  -1 69.6275 6.97039   1
   5   2   1 73.1458 6.42421   2
  -6  -2  -1 65.7534 7.96505   4
  -6  -2  -1 70.3436 6.84930   5
  -6  -2  -1 67.8212 6.48505   1
   6  -2   1 66.5755 6.26109   4
   6  -2   1 52.9803 6.10523   5
  -6  -2  -1 65.7748 5.99914   3
  -6   2  -1 79.1615 7.15599   1
  -6   2  -1 82.0219 6.92268   4
   6   2   1 55.3024 6.51585   4
  -6   2  -1 68.8724 6.70455   5
   6   2   1 67.9007 6.23477   2
  -6   2  -1 60.6866 7.36529   3
  -6   2  -1 68.5886 6.56439   2
  -7  -2  -1 1.97485 1.80228   4
  -7  -2  -1 0.51058 1.01621   3
   7  -2   1 -0.0238 0.77327   5
   7  -2   1 0.79079 1.05900   2
  -7  -2  -1 -0.1654 1.16192   5
   7  -2   1 1.94418 1.26518   4
  -7  -2  -1 0.79290 1.38904   1
  -7   2  -1 1.25170 1.49798   5
  -7   2  -1 0.48128 1.30328   3
  -7   2  -1 2.60969 1.73180   1
  -7   2  -1 -1.0553 1.29611   2
   7   2   1 0.12635 0.98963   2
  -7   2  -1 0.60400 1.19552   4
   7   2   1 0.72089 1.50627   4
   8  -2   1 183.698 15.9920   2
  -8  -2  -1 181.295 15.7437   3
   8  -2   1 187.406 16.2337   5
  -8  -2  -1 210.606 17.7365   4
  -8  -2  -1 181.489 16.6604   5
   8  -2   1 185.616 16.1965   4
  -8  -2  -1 196.104 16.5100   1
  -8   2  -1 204.166 16.7831   5
   8   2   1 189.779 16.8472   4
  -8   2  -1 206.586 16.8964   3
  -8   2  -1 194.865 16.9274   1
  -8   2  -1 232.721 17.2456   4
  -8   2  -1 179.269 16.3730   2
   8   2   1 207.225 16.2196   2
  -9  -2  -1 27.0893 5.39171   4
  -9  -2  -1 32.0307 5.07787   1
   9  -2   1 33.1143 4.65629   2
  -9  -2  -1 33.7006 5.43996   5
   9  -2   1 33.2765 4.92399   4
   9  -2   1 33.9524 5.09616   5
  -9   2  -1 27.8996 5.21640   1
  -9   2  -1 25.7518 4.77795   2
   9   2   1 26.6620 5.00938   4
  -9   2  -1 26.8518 5.12418   3
  -9   2  -1 32.8323 5.38664   5
  -9   2  -1 25.1104 4.83464   4
   9   2   1 25.3509 4.29139   2
 -10  -2  -1 4.25491 2.14719   1
 -10  -2  -1 0.89586 1.71500   5
  10  -2   1 2.64259 1.93294   4
 -10  -2  -1 0.35523 2.34258   4
  10  -2   1 0.13682 1.44351   5
 -10   2  -1 -0.9496 1.55583   5
 -10   2  -1 2.31493 2.30340   4
 -10   2  -1 5.55535 2.38227   3
  10   2   1 7.30185 3.04676   4
 -10   2  -1 5.80456 2.90349   1
  10   2   1 9.67390 2.62199   2
 -11  -2  -1 5.88548 3.51528   4
  11  -2   1 3.39760 2.01152   4
  11  -2   1 9.78427 3.08085   5
 -11  -2  -1 4.02228 2.80826   5
 -11  -2  -1 7.88136 2.88328   1
 -11   2  -1 3.62198 2.76128   3
 -11   2  -1 5.55135 2.94135   5
  11   2   1 4.46974 2.69760   4
 -11   2  -1 9.17363 3.38666   1
  12  -2   1 0.46170 1.78641   5
 -12  -2  -1 -0.3118 1.92796   5
  12  -2   1 -1.8575 1.98022   4
 -12  -2  -1 -0.2005 3.15865   4
 -12   2  -1 -1.0917 1.87184   5
 -12   2  -1 0.14278 2.28593   1
  12   2   1 1.19984 2.26701   4
  13  -2   1 9.84333 3.64815   4
 -13  -2  -1 12.7440 4.30866   5
  13  -2   1 12.9068 3.74927   5
  13  -2   1 8.96825 3.51487   1
 -13  -2  -1 3.91704 3.83937   4
 -13   2  -1 7.88720 3.97161   1
  13   2   1 7.63143 3.70351   4
 -13   2  -1 10.1381 3.66701   5
  14  -2   1 16.0815 5.26481   1
  14  -2   1 11.0218 3.85627   5
 -14  -2  -1 12.1455 4.33869   5
  14   2   1 5.53049 4.15223   4
 -14   2  -1 21.8599 5.21515   5
 -14   2  -1 17.6254 5.44980   1
  14  -3  -1 0.14767 2.47755   5
 -14  -3   1 2.51321 4.20803   4
 -14  -3   1 -0.4329 2.98431   5
  14  -3  -1 1.43543 5.56080   1
 -14   3   1 0.43419 2.76586   5
  14   3  -1 0.62644 3.10652   4
  13  -3  -1 3.95426 2.71459   5
 -13  -3   1 3.71546 3.98560   4
  13  -3  -1 3.84635 2.92420   1
 -13  -3   1 6.55378 3.16603   5
  13   3  -1 5.19756 3.27533   4
 -13   3   1 5.00607 3.07084   1
 -13   3   1 3.49400 3.30184   5
 -12  -3   1 20.5288 5.02537   5
  12  -3  -1 44.9558 6.07544   5
  12  -3  -1 37.0720 5.80120   4
  12  -3  -1 23.2802 4.94077   3
 -12  -3   1 39.1972 8.06753   4
  12  -3  -1 24.5211 5.13027   1
 -12   3   1 35.3077 6.58470   4
 -12   3   1 28.8697 5.80571   3
  12   3  -1 32.1023 5.73153   2
 -12   3   1 33.5056 6.27923   1
  12   3  -1 34.8355 6.70271   4
 -12   3   1 41.1243 6.29980   5
  11  -3  -1 10.3086 3.02613   2
 -11  -3   1 5.75314 2.57875   5
  11  -3  -1 10.3685 3.01830   4
  11  -3  -1 12.6315 3.28559   3
 -11  -3   1 1.96336 2.88942   4
  11  -3  -1 2.60536 1.80871   5
  11  -3  -1 2.64556 2.02533   1
  11   3  -1 4.94946 2.97931   4
 -11   3   1 5.76973 3.18657   1
 -11   3   1 8.07289 2.79499   5
 -11   3   1 5.53970 3.34459   2
 -11   3   1 13.1331 3.83598   4
 -11   3   1 7.10187 3.24330   3
  11   3  -1 6.75297 2.84219   2
  10  -3  -1 -2.8103 0.92251   5
 -10  -3   1 2.67334 2.61553   1
 -10  -3   1 -2.8968 1.74074   4
  10  -3  -1 -0.9296 1.20693   4
  10  -3  -1 1.97243 1.97671   1
 -10  -3   1 7.18268 2.73416   5
  10  -3  -1 -0.6993 1.27723   3
  10  -3  -1 0.20875 1.29293   2
  10   3  -1 3.91994 2.15620   4
 -10   3   1 0.40244 2.15494   3
 -10   3   1 -1.2345 2.12739   1
 -10   3   1 -0.7769 1.75910   5
 -10   3   1 -1.3152 1.83496   4
 -10   3   1 -1.6693 1.95869   2
  10   3  -1 2.84960 1.85074   2
   9  -3  -1 0.61399 1.29667   2
   9  -3  -1 -0.2763 1.53393   1
  -9  -3   1 0.66716 1.97448   4
   9  -3  -1 0.78424 1.30859   5
   9  -3  -1 2.16336 1.53649   4
  -9  -3   1 0.99584 1.54305   5
  -9  -3   1 1.35421 1.62256   1
  -9   3   1 1.87610 1.91538   3
   9   3  -1 1.07808 1.58237   2
  -9   3   1 1.77693 2.07598   1
  -9   3   1 2.39833 1.92818   4
   9   3  -1 3.48726 2.04411   4
  -9   3   1 -1.8293 1.16418   5
  -9   3   1 -0.2990 1.65692   2
   8  -3  -1 3.64070 1.57538   5
   8  -3  -1 4.39267 1.68740   4
  -8  -3   1 3.93150 2.07078   4
  -8  -3   1 3.12077 1.61221   5
   8  -3  -1 6.35190 2.29560   1
  -8  -3   1 2.73882 1.63932   1
  -8   3   1 1.39344 1.53284   4
   8   3  -1 5.22705 2.28813   4
  -8   3   1 3.87870 2.37885   2
   8   3  -1 3.69795 1.41823   3
  -8   3   1 2.86804 1.57075   5
  -8   3   1 5.12386 2.05469   1
   8   3  -1 1.32573 1.56551   2
  -8   3   1 6.81226 2.39222   3
   7  -3  -1 0.22092 0.83704   5
  -7  -3   1 -0.3042 0.83122   3
   7  -3  -1 -0.8146 0.80055   1
  -7  -3   1 -1.9586 1.23113   4
  -7  -3   1 0.03881 0.81827   1
  -7  -3   1 -0.4589 1.04233   5
   7  -3  -1 0.43125 0.91401   4
   7   3  -1 0.62108 0.70813   3
  -7   3   1 -0.1821 1.23171   1
  -7   3   1 -0.6482 1.03560   5
  -7   3   1 1.62428 1.48182   2
  -7   3   1 0.69107 1.27906   4
  -7   3   1 1.45550 1.50035   3
   7   3  -1 -0.4074 0.85948   2
   6  -3  -1 47.1940 5.70863   1
  -6  -3   1 52.3931 4.39705   3
  -6  -3   1 45.5120 6.50576   4
   6  -3  -1 42.2102 4.71048   4
  -6  -3   1 50.4070 5.90766   5
   6  -3  -1 48.3144 4.82109   5
  -6  -3   1 52.4349 4.83019   1
   6   3  -1 50.7419 5.28982   2
  -6   3   1 44.5415 4.94424   4
   6   3  -1 50.7521 4.23631   3
  -6   3   1 44.3037 6.02530   2
  -6   3   1 54.9439 6.52765   3
  -6   3   1 52.8523 5.76342   5
  -6   3   1 60.3994 6.39722   1
   5  -3  -1 22.1347 2.84669   4
  -5  -3   1 19.1687 3.09550   5
   5  -3  -1 18.2155 2.75506   5
  -5  -3   1 19.5837 2.63268   1
  -5  -3   1 22.6596 3.83730   4
   5  -3  -1 25.7694 3.46842   1
  -5   3   1 20.4510 3.35429   2
   5   3  -1 19.0808 3.13730   2
   5   3  -1 21.6316 1.99480   3
  -5   3   1 21.4261 2.98744   4
  -5   3   1 23.6945 3.57547   1
  -5   3   1 16.0017 3.21292   3
  -5   3   1 28.5684 3.28045   5
   4  -3  -1 30.1187 3.65861   1
   4  -3  -1 30.2783 2.90809   5
  -4  -3   1 32.1415 3.75866   5
  -4  -3   1 21.9281 3.78243   4
  -4  -3   1 24.2860 2.62739   1
   4  -3  -1 22.1984 2.80880   4
  -4   3   1 26.0997 3.10892   4
  -4   3   1 24.1331 3.72184   3
  -4   3   1 30.7269 3.41036   5
   4   3  -1 29.4623 3.64678   2
   4   3  -1 26.3323 2.19556   3
  -4   3   1 31.4072 3.84714   1
  -4   3   1 35.9087 4.11119   2
  -3  -3   1 0.06979 0.39257   1
   3  -3  -1 1.47423 0.91620   1
   3  -3  -1 0.39916 0.51437   5
  -3  -3   1 0.43840 0.65814   5
  -3  -3   1 -0.6013 0.81299   4
  -3   3   1 -0.1219 0.62006   2
   3   3  -1 0.13141 0.26839   3
   3   3  -1 0.69004 0.21566   3
  -3   3   1 1.69262 1.06264   3
   3   3  -1 0.01534 0.62529   2
  -3   3   1 -0.0039 0.85124   1
  -3   3   1 0.06873 0.54141   4
   2  -3  -1 762.104 54.6285   4
  -2  -3   1 701.906 55.4611   4
  -2  -3   1 742.671 55.0662   5
   2  -3  -1 752.919 55.2334   1
   2  -3  -1 742.277 54.9090   5
  -2  -3   1 744.796 54.6883   1
  -2   3   1 679.705 54.5912   4
   2   3  -1 731.123 55.2027   2
  -2   3   1 750.884 55.3363   1
  -2   3   1 737.239 55.6115   3
   2   3  -1 788.792 54.6292   3
  -2   3   1 741.779 55.2676   2
  -1  -3   1 357.108 26.3620   1
  -1  -3   1 359.213 26.5313   5
  -1  -3   1 333.323 26.7603   4
   1  -3  -1 350.843 26.6593   1
   1  -3  -1 362.256 26.4857   5
   1   3  -1 357.166 26.4670   3
  -1   3   1 354.804 26.9258   3
  -1   3   1 341.446 26.1413   4
   1   3  -1 347.665 26.6259   2
  -1   3   1 356.027 26.6805   2
  -1   3   1 368.956 26.1027   4
   0  -3   1 11.8970 1.52092   5
   0  -3  -1 13.5019 1.66587   5
   0  -3   1 9.93529 1.50886   1
   0  -3  -1 12.1081 1.44017   4
   0  -3   1 13.3666 1.56735   4
   0  -3  -1 14.1574 1.67425   1
   0  -3  -1 15.6946 1.80251   3
   0   3   1 11.8173 1.68533   3
   0   3  -1 12.0715 1.52593   2
   0   3   1 10.0409 1.30832   4
   0   3  -1 11.3082 1.57974   1
   0   3   1 12.6745 1.60135   2
   0   3  -1 10.6931 1.68294   3
  -1  -3  -1 38.6093 3.64878   4
   1  -3   1 41.6183 3.17896   4
   1  -3   1 43.6314 3.70536   1
  -1  -3  -1 36.5609 3.22207   3
  -1  -3  -1 39.4808 3.42179   1
  -1  -3  -1 38.6867 3.57037   5
   1  -3   1 36.7409 3.39962   5
  -1   3  -1 38.6485 3.70780   1
   1   3   1 42.3003 3.48301   2
  -1   3  -1 40.0045 3.81702   3
   1   3   1 30.0242 3.39637   4
  -1   3  -1 42.7294 3.39536   2
   2  -3   1 39.4396 3.14213   4
  -2  -3  -1 34.6450 3.81618   4
  -2  -3  -1 37.1200 3.69790   5
   2  -3   1 37.2838 3.47857   5
  -2  -3  -1 38.8537 3.00913   3
  -2  -3  -1 36.2757 3.45971   1
   2   3   1 36.8524 3.67621   4
  -2   3  -1 37.9190 3.92199   3
  -2   3  -1 37.5737 3.40927   2
  -2   3  -1 39.0956 3.90030   1
   2   3   1 38.8066 3.47115   2
  -3  -3  -1 699.491 53.4230   4
   3  -3   1 697.618 52.8509   5
   3  -3   1 736.551 52.4509   4
  -3  -3  -1 727.011 52.8544   1
  -3  -3  -1 696.160 53.1278   5
  -3  -3  -1 681.565 52.1760   3
   3   3   1 722.613 52.7763   2
  -3   3  -1 722.167 53.0187   5
   3   3   1 657.047 53.1003   4
  -3   3  -1 717.382 53.3674   1
  -3   3  -1 715.346 53.4121   3
  -4  -3  -1 7.43532 2.07156   4
   4  -3   1 8.74334 1.76777   5
   4  -3   1 7.45587 1.35788   4
  -4  -3  -1 7.25999 1.12307   3
  -4  -3  -1 6.40511 1.72678   5
  -4  -3  -1 10.8262 1.88393   1
   4   3   1 7.57303 1.58370   2
  -4   3  -1 9.77453 1.89718   2
  -4   3  -1 6.87163 2.04416   1
  -4   3  -1 10.7124 2.33880   3
   4   3   1 5.34697 1.74783   4
  -4   3  -1 4.50347 1.58141   5
  -5  -3  -1 180.236 14.9627   5
  -5  -3  -1 193.247 15.5697   4
   5  -3   1 179.037 14.5690   5
  -5  -3  -1 164.659 14.4677   1
   5  -3   1 169.742 14.1419   4
  -5  -3  -1 179.356 13.8757   3
   5   3   1 172.151 14.9707   4
  -5   3  -1 204.141 14.9659   5
   5   3   1 187.202 14.4719   2
  -5   3  -1 201.413 15.3419   1
  -5   3  -1 167.737 14.5254   2
  -5   3  -1 173.638 15.0828   3
  -6  -3  -1 1.50372 0.90295   3
  -6  -3  -1 0.31348 1.22382   5
   6  -3   1 0.61362 0.85568   4
  -6  -3  -1 1.66802 1.24125   1
  -6  -3  -1 1.86499 1.79188   4
   6  -3   1 2.76641 1.28601   5
   6   3   1 1.28535 1.08590   2
   6   3   1 2.11774 1.46777   4
  -6   3  -1 -1.8162 0.88990   1
  -6   3  -1 1.94401 1.57169   3
  -6   3  -1 4.95252 1.83426   5
  -6   3  -1 -0.1077 1.06068   2
  -7  -3  -1 46.0841 6.27270   5
   7  -3   1 48.2042 4.96481   4
  -7  -3  -1 49.2402 4.60932   3
  -7  -3  -1 44.6168 6.71267   4
   7  -3   1 47.3257 5.81903   5
  -7  -3  -1 46.8004 5.83806   1
   7   3   1 43.5837 6.24328   4
  -7   3  -1 53.2201 6.83340   3
  -7   3  -1 55.3264 6.45396   5
  -7   3  -1 43.8755 6.28810   1
  -7   3  -1 41.6884 5.70493   2
   7   3   1 49.8512 5.14856   2
  -8  -3  -1 -2.3204 0.98483   5
  -8  -3  -1 -0.3667 1.27434   4
   8  -3   1 0.16163 1.20843   4
  -8  -3  -1 2.35229 1.65117   1
   8  -3   1 0.26508 1.26165   2
   8  -3   1 0.25337 1.18678   5
   8   3   1 0.76012 1.31627   2
  -8   3  -1 0.55637 1.54924   1
   8   3   1 -1.1252 1.15176   4
  -8   3  -1 -0.2610 1.53988   3
  -8   3  -1 1.04260 1.54971   5
  -8   3  -1 1.04494 1.59718   2
   9  -3   1 3.36699 1.85949   5
  -9  -3  -1 3.40966 1.89067   1
   9  -3   1 4.03313 1.73932   4
   9  -3   1 3.49471 1.65197   2
  -9  -3  -1 2.52799 2.60855   4
  -9  -3  -1 1.44125 2.03632   5
  -9   3  -1 3.60823 2.20670   3
  -9   3  -1 6.96287 2.62346   2
  -9   3  -1 4.14820 2.20530   5
   9   3   1 7.21308 2.24410   2
  -9   3  -1 1.35943 1.90917   1
   9   3   1 1.60939 1.90555   4
 -10  -3  -1 2.59313 2.11329   1
 -10  -3  -1 4.71436 2.57586   5
  10  -3   1 1.00271 1.76255   4
  10  -3   1 3.13245 1.94313   5
 -10  -3  -1 2.40721 2.80167   4
 -10   3  -1 3.95467 2.56343   5
 -10   3  -1 8.21290 2.96730   3
  10   3   1 4.79059 2.71162   4
  10   3   1 3.75228 2.05969   2
 -10   3  -1 1.72466 2.45306   1
  11  -3   1 4.29044 2.34077   5
 -11  -3  -1 0.94062 1.93999   1
 -11  -3  -1 1.39985 2.00713   5
  11  -3   1 2.77037 2.17514   4
 -11  -3  -1 0.32947 2.50825   4
 -11   3  -1 -0.1212 1.81142   5
 -11   3  -1 1.19538 2.66494   1
  11   3   1 -0.4105 2.17240   4
 -11   3  -1 1.48830 2.33444   3
  12  -3   1 8.50173 3.10933   1
 -12  -3  -1 8.73620 4.62385   4
  12  -3   1 12.1781 3.45489   5
 -12  -3  -1 6.65974 3.13322   5
  12  -3   1 11.0730 3.50284   4
 -12   3  -1 10.6530 3.51333   5
 -12   3  -1 10.8029 3.72869   3
 -12   3  -1 9.91380 3.81770   1
  12   3   1 11.3195 3.95217   4
  13  -3   1 11.9359 3.66502   5
 -13  -3  -1 11.6425 4.44558   5
 -13  -3  -1 8.48043 4.88540   4
  13  -3   1 10.1532 4.29802   1
 -13   3  -1 5.57953 3.70247   1
  13   3   1 12.7921 4.32487   4
 -13   3  -1 12.9811 4.29496   5
  14  -3   1 11.4247 4.38743   1
 -14  -3  -1 5.89602 3.99167   5
  14  -3   1 23.1925 5.50298   5
 -14   3  -1 10.5289 4.55474   1
 -14   3  -1 12.1834 4.71433   5
  14   3   1 2.50631 4.38435   4
  14  -4  -1 4.61294 3.13797   5
 -14  -4   1 0.19793 4.47587   4
 -14  -4   1 0.50569 2.75499   5
  14  -4  -1 -1.7260 2.84511   1
  14   4  -1 -3.1114 3.07059   4
 -14   4   1 1.12171 3.12450   1
 -14   4   1 -1.1578 2.56384   5
 -13  -4   1 0.38733 3.22269   4
 -13  -4   1 1.27463 2.79783   5
  13  -4  -1 -1.5606 1.75768   5
  13  -4  -1 4.21977 3.02523   3
  13  -4  -1 -3.2727 2.14357   1
  13   4  -1 -1.0037 2.30453   4
 -13   4   1 -0.8929 2.87604   3
 -13   4   1 2.48795 2.72849   5
 -13   4   1 3.54923 3.15082   1
  12  -4  -1 -0.3870 1.95115   1
  12  -4  -1 2.90304 2.68401   3
 -12  -4   1 -0.1428 3.10568   4
 -12  -4   1 4.16668 2.77315   5
  12  -4  -1 3.07753 2.14253   5
  12   4  -1 2.93059 2.55910   4
 -12   4   1 -1.0399 2.07328   3
 -12   4   1 5.55626 2.87592   5
 -12   4   1 -0.7826 2.45017   1
  12   4  -1 1.44260 2.46974   2
  11  -4  -1 3.23780 2.22530   2
 -11  -4   1 2.37760 2.97580   4
  11  -4  -1 1.10951 2.08564   4
  11  -4  -1 5.79240 2.92788   1
 -11  -4   1 4.36641 2.62176   5
  11  -4  -1 3.06672 2.06298   5
  11  -4  -1 2.95340 2.12086   3
  11   4  -1 0.12318 2.21126   4
 -11   4   1 1.14808 2.03615   5
  11   4  -1 2.54987 2.09871   2
 -11   4   1 2.39650 2.38264   3
 -11   4   1 3.66292 2.73910   1
 -10  -4   1 23.2547 4.76445   5
  10  -4  -1 33.6478 4.85557   5
  10  -4  -1 27.8831 5.12303   1
 -10  -4   1 39.7630 7.16987   4
  10  -4  -1 16.5114 4.07416   3
  10  -4  -1 32.5742 4.79276   4
 -10   4   1 31.3348 5.32285   4
 -10   4   1 29.5445 4.94933   5
 -10   4   1 27.9172 5.76450   3
 -10   4   1 26.1586 5.30196   1
 -10   4   1 28.2990 5.64553   2
  10   4  -1 18.3562 4.80696   4
  10   4  -1 42.1743 5.93362   2
  -9  -4   1 3.76779 2.26437   5
   9  -4  -1 1.89002 1.54226   5
   9  -4  -1 4.44437 2.14783   1
   9  -4  -1 5.20114 2.01116   4
  -9  -4   1 3.32343 1.70539   1
  -9  -4   1 5.38996 3.05998   4
  -9   4   1 6.25869 2.40469   4
  -9   4   1 3.43484 2.32419   2
   9   4  -1 4.59931 2.38358   4
  -9   4   1 4.11027 2.47818   3
   9   4  -1 4.17620 1.94146   2
  -9   4   1 4.67045 2.12598   5
  -9   4   1 4.74824 2.44185   1
   8  -4  -1 8.95434 2.14091   4
  -8  -4   1 12.8249 3.99673   4
   8  -4  -1 11.6203 2.60343   5
  -8  -4   1 8.29962 2.18878   1
  -8  -4   1 12.0404 3.13726   5
   8  -4  -1 7.47915 2.54456   1
  -8   4   1 10.1704 2.71949   4
  -8   4   1 9.18170 3.02422   2
   8   4  -1 11.7011 2.94327   2
   8   4  -1 9.89046 3.20288   4
  -8   4   1 6.49352 2.50261   3
  -8   4   1 8.54013 2.80857   1
  -8   4   1 16.9031 3.33768   5
   7  -4  -1 30.6405 4.03460   5
   7  -4  -1 23.5643 4.03263   1
  -7  -4   1 27.7708 5.10996   4
  -7  -4   1 29.3946 4.48155   5
   7  -4  -1 22.7899 3.47507   4
  -7  -4   1 23.9895 3.51839   1
  -7   4   1 23.4294 4.42015   1
  -7   4   1 30.8043 4.70199   2
  -7   4   1 35.0566 5.44295   3
  -7   4   1 26.2868 4.01387   5
   7   4  -1 28.8483 4.42329   2
  -7   4   1 30.2817 4.11967   4
  -6  -4   1 48.3585 4.84332   1
   6  -4  -1 49.4808 4.87167   4
   6  -4  -1 46.9841 6.02378   1
   6  -4  -1 51.2782 5.07688   5
  -6  -4   1 62.7952 6.60195   5
  -6  -4   1 47.3539 6.79476   4
  -6   4   1 47.8161 6.63821   3
  -6   4   1 67.7311 7.04852   1
  -6   4   1 51.5113 5.10537   4
   6   4  -1 50.9090 5.48165   2
  -6   4   1 50.6186 6.33771   2
  -6   4   1 47.3980 5.72930   5
   6   4  -1 54.0777 4.07381   3
  -5  -4   1 1.00237 1.19449   5
  -5  -4   1 4.93839 2.12702   4
  -5  -4   1 7.42074 1.42312   1
   5  -4  -1 4.03329 1.21558   5
   5  -4  -1 3.77242 1.46459   1
   5  -4  -1 3.12268 1.01224   4
  -5   4   1 4.66148 1.52159   5
   5   4  -1 5.41737 1.69737   2
  -5   4   1 6.35041 1.44933   4
  -5   4   1 1.91286 1.38150   2
  -5   4   1 5.95907 1.95856   1
  -5   4   1 3.27098 1.74238   3
   4  -4  -1 5.49903 1.58462   1
   4  -4  -1 5.05570 1.21003   5
   4  -4  -1 3.03650 0.79738   4
  -4  -4   1 2.69639 0.88461   1
  -4  -4   1 6.77509 2.10566   4
  -4  -4   1 3.07430 1.31490   5
  -4   4   1 6.27818 1.71983   1
  -4   4   1 5.94845 1.10835   4
  -4   4   1 4.75014 1.80391   3
   4   4  -1 5.57583 1.57844   2
  -4   4   1 3.42657 1.44680   2
   3  -4  -1 381.874 29.5883   1
  -3  -4   1 396.543 28.9435   1
   3  -4  -1 408.904 29.2269   5
   3  -4  -1 338.002 28.6435   4
  -3  -4   1 400.817 28.4926   3
  -3  -4   1 400.923 29.4974   5
  -3  -4   1 369.386 29.9759   4
  -3   4   1 384.120 29.6427   2
   3   4  -1 393.466 29.5808   2
  -3   4   1 398.488 29.7800   1
   3   4  -1 402.809 28.5224   3
  -3   4   1 387.509 30.1007   3
  -3   4   1 369.870 28.7148   4
  -2  -4   1 168.787 12.6793   1
   2  -4  -1 155.778 13.1708   1
   2  -4  -1 174.640 12.9326   5
  -2  -4   1 163.285 13.0647   5
  -2  -4   1 152.078 13.4013   4
  -2   4   1 174.144 13.2949   2
   2   4  -1 176.461 12.7017   3
  -2   4   1 165.866 13.6376   3
   2   4  -1 159.626 13.1405   2
   1  -4  -1 56.7875 4.87045   5
  -1  -4   1 63.1825 4.98087   5
  -1  -4   1 50.9233 5.09093   4
  -1  -4   1 60.6802 4.79087   1
   1  -4  -1 56.9892 5.05449   1
   1   4  -1 56.1655 5.00358   2
  -1   4   1 50.3036 4.69243   4
  -1   4   1 53.7649 5.29450   3
  -1   4   1 58.8164 5.06074   2
  -1   4   1 61.4236 4.36733   4
   1   4  -1 61.0748 4.98690   3
   0  -4  -1 311.784 22.6395   3
   0  -4   1 282.488 22.4779   1
   0  -4  -1 302.824 22.5356   5
   0  -4  -1 314.081 22.3621   4
   0  -4   1 300.729 22.4490   5
   0  -4   1 285.868 22.4202   4
   0  -4  -1 305.466 22.5509   1
   0   4   1 289.972 22.6567   3
   0   4   1 327.641 22.5967   2
   0   4   1 263.640 22.1849   4
   0   4  -1 285.628 22.5771   1
   0   4  -1 307.658 22.4755   2
   0   4  -1 284.616 22.7034   3
  -1  -4  -1 252.992 19.5559   3
   1  -4   1 253.558 19.6976   5
  -1  -4  -1 255.483 19.6974   1
  -1  -4  -1 264.779 19.9587   5
   1  -4   1 253.433 19.9300   1
   1  -4   1 269.328 19.4390   4
  -1  -4  -1 251.698 19.8904   4
  -1   4  -1 254.119 20.1870   3
  -1   4  -1 270.836 19.6956   2
   1   4   1 218.979 19.6563   4
   1   4   1 257.606 19.6212   3
  -1   4  -1 266.899 20.0767   1
   1   4   1 297.994 19.8974   2
   2  -4   1 1.12997 0.74857   5
   2  -4   1 2.32616 1.04778   1
  -2  -4  -1 1.56259 0.94382   5
  -2  -4  -1 2.57969 1.12381   4
  -2  -4  -1 1.44078 0.46034   3
  -2  -4  -1 1.91880 0.77168   1
   2  -4   1 2.97848 0.56525   4
   2   4   1 1.86908 0.91567   4
  -2   4  -1 0.16070 0.90362   1
  -2   4  -1 2.34299 0.83407   2
  -2   4  -1 1.61626 1.12081   3
   2   4   1 2.28373 0.91894   2
  -3  -4  -1 182.756 14.6857   3
   3  -4   1 193.696 15.5057   5
  -3  -4  -1 196.537 15.8521   5
   3  -4   1 211.810 14.9987   4
   3  -4   1 203.026 15.9299   1
  -3  -4  -1 202.997 15.4915   1
  -3  -4  -1 205.702 16.2190   4
  -3   4  -1 209.619 16.2892   3
  -3   4  -1 194.939 15.4991   2
  -3   4  -1 195.662 16.0584   1
   3   4   1 192.435 15.8532   4
   3   4   1 195.370 15.4775   2
   4  -4   1 494.552 36.5793   5
   4  -4   1 520.762 36.0035   4
  -4  -4  -1 469.762 35.5765   3
  -4  -4  -1 462.978 36.8837   5
  -4  -4  -1 460.742 37.2887   4
  -4  -4  -1 480.214 36.4875   1
   4   4   1 503.808 36.5265   2
  -4   4  -1 503.560 36.7938   5
  -4   4  -1 462.802 36.5287   2
   4   4   1 460.164 36.9440   4
  -4   4  -1 468.240 37.2340   3
  -4   4  -1 465.168 37.1200   1
  -5  -4  -1 242.407 19.7256   1
   5  -4   1 269.630 19.3055   4
  -5  -4  -1 251.501 20.7951   4
   5  -4   1 246.678 19.7969   5
  -5  -4  -1 236.699 18.7664   3
  -5  -4  -1 244.703 20.2196   5
  -5   4  -1 256.150 20.0547   5
  -5   4  -1 247.808 19.8841   2
   5   4   1 248.793 19.7188   2
   5   4   1 254.900 20.4028   4
  -5   4  -1 253.995 20.5882   3
  -5   4  -1 253.632 20.5316   1
  -6  -4  -1 52.1960 7.48225   4
   6  -4   1 60.3221 5.52023   4
  -6  -4  -1 61.6464 7.33101   5
  -6  -4  -1 56.8295 5.94081   1
  -6  -4  -1 58.1112 5.02568   3
   6  -4   1 59.4142 5.98321   5
  -6   4  -1 56.4652 6.06254   2
   6   4   1 59.7250 7.34389   4
  -6   4  -1 58.6457 7.42243   3
   6   4   1 76.5664 6.27213   2
  -6   4  -1 55.7271 7.32552   1
  -6   4  -1 67.8030 6.42645   5
   7  -4   1 0.75941 0.83987   4
  -7  -4  -1 -0.1355 1.59279   4
  -7  -4  -1 0.27572 1.23244   1
   7  -4   1 0.30400 1.01427   5
  -7  -4  -1 -0.8090 1.39651   5
  -7   4  -1 1.26997 1.54765   3
  -7   4  -1 -0.8456 1.12551   2
   7   4   1 0.57555 1.22924   2
   7   4   1 2.55623 1.76520   4
  -7   4  -1 0.58808 1.53970   1
  -7   4  -1 0.98859 1.57995   5
  -8  -4  -1 16.7423 3.58139   1
  -8  -4  -1 24.0889 4.95196   4
   8  -4   1 21.0718 3.32962   4
   8  -4   1 22.3595 3.82479   5
  -8  -4  -1 17.7767 3.93603   5
   8   4   1 17.9377 4.16920   4
   8   4   1 24.4292 3.95244   2
  -8   4  -1 20.6448 3.95008   5
  -8   4  -1 18.7620 4.19874   1
  -8   4  -1 16.0358 3.60694   2
  -8   4  -1 19.6667 4.31306   3
  -9  -4  -1 32.4736 5.97315   5
   9  -4   1 35.7178 5.12134   4
   9  -4   1 50.9244 6.35564   5
  -9  -4  -1 43.2061 7.40085   4
   9  -4   1 33.4750 5.26482   2
  -9  -4  -1 39.8717 5.77818   1
  -9   4  -1 35.9171 6.04511   3
   9   4   1 38.7010 6.36786   4
   9   4   1 47.2222 6.00455   2
  -9   4  -1 45.2437 6.38882   5
  -9   4  -1 48.1656 6.97359   1
  10  -4   1 -0.5814 1.44119   5
  10  -4   1 2.52793 2.12983   1
 -10  -4  -1 -1.3954 1.48167   1
 -10  -4  -1 -0.8393 2.29649   4
  10  -4   1 -0.1094 1.40996   4
 -10  -4  -1 -1.3604 1.99662   5
 -10   4  -1 0.50607 1.84259   5
 -10   4  -1 2.64416 2.32226   3
 -10   4  -1 4.42575 2.69091   1
  10   4   1 -0.3620 1.69165   4
  10   4   1 -0.7908 1.59117   2
 -11  -4  -1 210.919 19.4877   4
 -11  -4  -1 177.562 17.6830   5
  11  -4   1 216.677 16.9353   4
  11  -4   1 208.898 17.2494   5
  11  -4   1 183.484 17.4799   1
 -11   4  -1 158.253 17.3559   3
  11   4   1 188.528 17.9480   4
 -11   4  -1 188.131 17.4438   5
 -11   4  -1 198.673 18.1298   1
  12  -4   1 9.01822 3.85545   1
  12  -4   1 12.3281 3.52946   5
 -12  -4  -1 15.6905 4.59841   5
 -12  -4  -1 13.6822 4.76006   4
 -12   4  -1 11.1060 4.27657   3
 -12   4  -1 7.98352 3.63836   5
 -12   4  -1 8.92366 3.79739   1
  12   4   1 12.7631 4.23002   4
  13  -4   1 43.1930 7.43703   1
  13  -4   1 43.4451 6.92159   5
  13  -4   1 33.7269 6.56704   3
 -13  -4  -1 33.0667 7.39107   5
 -13  -4  -1 62.4074 10.6984   4
 -13   4  -1 55.3262 8.73947   1
 -13   4  -1 31.3086 8.58933   3
 -13   4  -1 46.6733 7.62001   5
  13   4   1 52.6861 8.39433   4
  14  -4   1 0.95433 3.39535   1
  14  -5  -1 -2.5781 2.70956   3
  14  -5  -1 -0.5585 2.70482   5
 -14  -5   1 -2.3662 4.09673   4
  14  -5  -1 1.42517 2.82681   1
 -14  -5   1 0.26432 3.00768   5
 -14   5   1 3.02894 3.20404   1
  14   5  -1 -1.1111 3.07783   4
 -14   5   1 0.50061 3.39810   5
  13  -5  -1 16.2402 3.98631   5
  13  -5  -1 13.9524 4.42302   3
  13  -5  -1 4.38722 3.29665   1
 -13  -5   1 18.0683 4.57259   5
 -13  -5   1 22.9330 6.41488   4
  13   5  -1 17.8127 5.19779   4
 -13   5   1 15.7878 4.82823   1
 -13   5   1 13.8806 4.76212   3
 -13   5   1 25.1466 5.34897   5
  12  -5  -1 32.5967 6.07791   1
 -12  -5   1 41.8909 7.08213   5
 -12  -5   1 47.9844 8.96084   4
  12  -5  -1 33.4739 6.65647   3
  12  -5  -1 56.2279 7.31206   5
  12   5  -1 48.7350 7.36928   2
  12   5  -1 52.6891 8.39082   4
 -12   5   1 41.7459 7.67363   3
 -12   5   1 31.4771 6.48136   1
 -12   5   1 48.2637 7.38267   5
  11  -5  -1 23.0188 4.94800   3
  11  -5  -1 10.8661 3.66885   1
 -11  -5   1 20.1964 4.52321   5
  11  -5  -1 13.1463 3.29421   5
 -11  -5   1 15.4140 5.36427   4
 -11   5   1 19.5222 4.64490   1
  11   5  -1 17.2538 4.61762   4
 -11   5   1 27.6014 5.84223   3
  11   5  -1 24.2200 4.51421   2
 -11   5   1 22.5678 4.66411   5
  10  -5  -1 19.7533 3.70192   5
 -10  -5   1 22.2106 5.56130   4
  10  -5  -1 12.0300 3.62641   1
 -10  -5   1 15.9823 3.94552   5
 -10   5   1 18.5131 4.81236   3
 -10   5   1 14.7785 3.52002   5
 -10   5   1 13.1062 3.85804   1
  10   5  -1 25.0317 4.44466   2
  10   5  -1 13.4682 4.09383   4
 -10   5   1 17.7822 4.40503   2
   9  -5  -1 0.18971 1.21614   5
  -9  -5   1 -0.9503 1.50831   5
   9  -5  -1 0.68017 1.50034   1
  -9  -5   1 -1.0367 1.78025   4
   9  -5  -1 -0.9754 1.32063   4
   9   5  -1 -0.4406 1.60229   4
  -9   5   1 -0.0049 2.64486   4
   9   5  -1 -1.0835 1.29781   2
  -9   5   1 -0.8384 1.62533   1
  -9   5   1 1.25031 2.18462   3
  -9   5   1 2.29040 2.01071   2
  -9   5   1 -1.8422 1.60771   5
  -8  -5   1 19.9759 3.87426   5
   8  -5  -1 13.9571 2.89188   5
   8  -5  -1 15.2619 2.73562   4
  -8  -5   1 10.8656 2.44606   1
  -8  -5   1 13.6148 4.05970   4
   8  -5  -1 10.1393 3.02422   1
  -8   5   1 21.8841 3.71589   5
  -8   5   1 17.1572 3.97655   3
   8   5  -1 15.0319 3.72416   4
   8   5  -1 15.4254 3.35419   2
  -8   5   1 14.9441 3.03706   4
  -8   5   1 11.9883 3.45897   1
  -8   5   1 11.2575 3.15073   2
  -7  -5   1 7.83365 1.98971   1
  -7  -5   1 7.41089 2.38657   5
  -7  -5   1 12.2708 3.56663   4
   7  -5  -1 11.1871 2.51009   5
   7  -5  -1 13.1239 2.20259   4
   7  -5  -1 8.03427 2.57350   1
  -7   5   1 10.9356 2.34931   4
  -7   5   1 7.89624 2.64136   2
  -7   5   1 12.7548 2.82111   5
  -7   5   1 7.04036 2.70013   3
  -7   5   1 4.80018 2.36683   1
   7   5  -1 9.83999 2.59089   2
   6  -5  -1 6.41975 1.74528   5
  -6  -5   1 5.00123 1.41985   1
  -6  -5   1 7.50990 2.73283   4
  -6  -5   1 2.86928 1.69366   5
   6  -5  -1 3.79983 1.71352   1
   6  -5  -1 4.03591 1.20386   4
  -6   5   1 4.98016 2.01078   2
  -6   5   1 3.03308 2.00333   3
   6   5  -1 4.63873 1.78875   2
  -6   5   1 5.26558 1.47426   4
  -6   5   1 3.58765 1.75531   1
   5  -5  -1 94.9112 8.05297   4
   5  -5  -1 100.543 9.18611   1
  -5  -5   1 102.309 9.10989   5
  -5  -5   1 113.873 10.0899   4
  -5  -5   1 107.404 8.40051   1
   5  -5  -1 103.841 8.65296   5
  -5   5   1 99.8596 9.38974   1
  -5   5   1 104.332 8.24834   4
  -5   5   1 109.911 9.93284   3
  -5   5   1 90.2738 9.09009   2
   5   5  -1 94.8950 9.01259   2
   4  -5  -1 194.084 15.4074   5
   4  -5  -1 189.594 14.7176   4
  -4  -5   1 178.580 16.3253   4
  -4  -5   1 204.142 15.1595   1
   4  -5  -1 188.251 15.8713   1
  -4  -5   1 209.556 15.9111   5
  -4   5   1 182.648 15.8766   2
   4   5  -1 199.184 15.8668   2
  -4   5   1 208.248 16.2126   1
  -4   5   1 210.513 16.6848   3
   3  -5  -1 17.8596 2.83144   1
  -3  -5   1 15.8232 3.01430   4
  -3  -5   1 19.9762 2.17934   1
   3  -5  -1 16.2046 2.34239   5
  -3  -5   1 16.4149 2.67516   5
   3   5  -1 16.6887 1.55744   3
  -3   5   1 14.5341 2.98982   3
   3   5  -1 18.0009 2.74788   2
  -3   5   1 13.4932 2.63624   1
  -3   5   1 18.3827 2.84795   2
  -2  -5   1 14.4208 1.80505   1
   2  -5  -1 16.9328 2.48500   1
  -2  -5   1 11.8844 2.06710   5
  -2  -5   1 16.7134 2.69838   4
   2  -5  -1 13.0250 1.95736   5
   2   5  -1 15.3443 1.89670   3
   2   5  -1 14.0483 2.26363   2
  -2   5   1 8.46351 2.20258   3
  -2   5   1 16.7720 2.47844   2
  -1  -5   1 0.72989 0.57649   1
  -1  -5   1 -0.0784 0.71708   4
   1  -5  -1 0.73049 0.61027   5
  -1  -5   1 0.63584 0.63391   5
   1  -5  -1 0.09942 0.61023   1
  -1   5   1 0.36086 0.62711   2
  -1   5   1 1.25234 0.99756   3
  -1   5   1 0.59224 0.24114   4
   1   5  -1 0.37694 0.70103   2
   1   5  -1 -0.2255 0.61675   3
   0  -5  -1 9.77374 1.47990   4
   0  -5  -1 13.4674 1.95239   5
   0  -5  -1 11.2733 1.75683   1
   0  -5  -1 12.8175 2.00517   3
   0  -5   1 7.63934 1.50526   4
   0  -5   1 8.43618 1.65311   1
   0  -5   1 11.0461 1.74846   5
   0   5   1 11.0779 1.43842   4
   0   5   1 11.1177 1.97080   3
   0   5  -1 10.8535 2.08699   3
   0   5   1 9.04273 1.67061   2
   0   5  -1 12.7094 1.84678   2
   1  -5   1 141.727 11.2463   4
  -1  -5  -1 154.697 11.5132   3
   1  -5   1 140.755 11.7641   1
  -1  -5  -1 143.651 11.7609   5
  -1  -5  -1 143.586 11.7337   4
   1  -5   1 143.904 11.5581   5
  -1  -5  -1 159.008 11.6309   1
   1   5   1 133.122 11.5132   4
  -1   5  -1 164.288 11.6516   2
  -1   5  -1 147.092 11.9240   1
  -1   5  -1 140.053 12.0748   3
   1   5   1 149.920 11.6576   2
   1   5   1 138.643 11.4979   3
   2  -5   1 7.31394 1.54451   5
   2  -5   1 8.91296 1.11566   4
   2  -5   1 7.23069 1.78782   1
  -2  -5  -1 7.88156 1.79144   5
  -2  -5  -1 6.45817 1.08272   3
  -2  -5  -1 8.86006 1.55896   1
  -2  -5  -1 8.73802 1.99296   4
  -2   5  -1 7.19858 1.91663   1
   2   5   1 8.68052 1.66852   2
  -2   5  -1 10.2115 1.68432   2
  -2   5  -1 12.4564 2.43927   3
   2   5   1 6.15611 1.59383   4
  -3  -5  -1 45.7381 4.45562   1
   3  -5   1 39.0044 4.38861   5
   3  -5   1 52.8825 3.96890   4
  -3  -5  -1 42.6533 5.37212   5
  -3  -5  -1 49.2174 5.17260   4
  -3  -5  -1 46.9668 3.70593   3
   3  -5   1 50.4905 5.56970   1
   3   5   1 50.3297 4.64692   2
  -3   5  -1 48.6049 5.65957   1
  -3   5  -1 46.5814 5.91759   3
   3   5   1 49.0627 4.92420   4
  -3   5  -1 46.6817 4.56052   2
  -4  -5  -1 110.637 9.98549   5
  -4  -5  -1 104.714 10.2923   4
   4  -5   1 107.500 9.97014   1
   4  -5   1 116.187 9.60379   5
  -4  -5  -1 106.630 9.45744   1
   4  -5   1 127.114 8.94052   4
   4   5   1 120.333 9.65355   2
  -4   5  -1 95.1203 9.98749   1
  -4   5  -1 107.205 9.58796   2
   4   5   1 119.128 10.1325   4
  -4   5  -1 111.921 10.3765   3
   5  -5   1 7.17083 2.16195   1
  -5  -5  -1 6.74146 2.51614   4
  -5  -5  -1 4.54555 1.44422   1
   5  -5   1 2.06429 1.23299   5
   5  -5   1 6.99283 1.27937   4
  -5  -5  -1 3.24071 1.58988   5
   5   5   1 4.02331 1.71876   4
  -5   5  -1 7.92750 2.55847   3
  -5   5  -1 3.16225 1.54484   2
  -5   5  -1 7.28436 2.36287   1
   5   5   1 6.06204 1.63593   2
  -5   5  -1 7.26788 2.04806   5
  -6  -5  -1 14.6925 3.62798   4
   6  -5   1 11.3140 2.83279   1
  -6  -5  -1 7.17060 2.43226   5
   6  -5   1 15.9116 2.86405   5
  -6  -5  -1 14.7883 2.80798   1
   6  -5   1 18.8918 2.40086   4
   6   5   1 16.7361 2.88674   2
  -6   5  -1 15.9368 3.48950   1
  -6   5  -1 11.8385 2.85601   5
  -6   5  -1 10.2547 2.89109   3
  -6   5  -1 14.5197 2.90552   2
   6   5   1 10.1962 2.90434   4
   7  -5   1 3.62026 1.30582   4
   7  -5   1 1.20916 1.35349   5
   7  -5   1 -0.7580 1.26803   1
  -7  -5  -1 3.77670 2.40236   4
  -7  -5  -1 3.99848 1.96203   5
  -7  -5  -1 -0.1940 1.13289   1
   7   5   1 0.41885 1.70006   4
  -7   5  -1 4.48393 2.07626   5
  -7   5  -1 0.77906 1.56118   1
   7   5   1 3.44201 1.65876   2
  -7   5  -1 2.06889 1.57297   2
  -7   5  -1 0.75283 1.52138   3
  -8  -5  -1 1.46515 2.32475   4
  -8  -5  -1 2.15783 1.49391   1
  -8  -5  -1 3.57995 2.15525   5
   8  -5   1 1.22011 1.32310   4
   8  -5   1 1.20647 1.42967   5
   8  -5   1 3.31921 2.06315   1
  -8   5  -1 2.03852 1.96552   5
  -8   5  -1 -0.0206 1.92886   1
   8   5   1 1.87886 1.77346   4
   8   5   1 0.24158 1.52838   2
  -8   5  -1 0.32028 1.57036   2
  -8   5  -1 0.90037 1.96040   3
   9  -5   1 -0.1445 1.30266   1
  -9  -5  -1 2.24023 2.05323   5
   9  -5   1 2.39937 1.93032   5
  -9  -5  -1 2.32884 1.95790   1
   9  -5   1 2.83974 1.71102   4
  -9  -5  -1 3.12219 2.73917   4
  -9   5  -1 1.00220 1.94083   3
   9   5   1 4.75793 2.30659   4
  -9   5  -1 0.64619 1.94098   1
  -9   5  -1 1.33295 1.95628   5
   9   5   1 -0.2872 1.49243   2
 -10  -5  -1 183.397 16.3178   5
  10  -5   1 164.937 15.7562   1
  10  -5   1 167.995 15.2153   5
 -10  -5  -1 170.180 17.1846   4
  10   5   1 153.777 15.9099   4
  10   5   1 171.566 15.1775   2
 -10   5  -1 156.547 15.9606   3
 -10   5  -1 201.532 16.8221   1
 -10   5  -1 185.414 15.9169   5
  11  -5   1 84.7996 10.8519   1
 -11  -5  -1 121.288 13.9841   4
  11  -5   1 89.0323 10.2066   5
 -11  -5  -1 68.4068 10.3067   5
 -11   5  -1 67.0018 10.4480   1
 -11   5  -1 69.7482 10.5056   3
  11   5   1 110.007 12.2899   4
 -11   5  -1 80.0244 10.3845   5
  12  -5   1 61.8195 8.77897   1
 -12  -5  -1 31.9123 7.19011   5
 -12  -5  -1 78.8145 11.5590   4
  12  -5   1 60.0388 8.18962   5
  12   5   1 51.5521 8.76975   4
 -12   5  -1 52.2664 8.89757   1
 -12   5  -1 75.9512 9.88476   3
 -12   5  -1 68.8215 9.28834   5
 -13  -5  -1 55.8369 9.80975   5
 -13  -5  -1 98.3071 13.8735   4
  13  -5   1 67.8253 9.85298   1
  13  -5   1 65.2004 9.15057   5
 -13   5  -1 58.1866 9.74956   1
 -13   5  -1 60.7656 10.0044   3
  13   5   1 69.3608 10.5467   4
 -13   5  -1 81.7940 10.2838   5
  13  -6  -1 35.2127 6.89217   3
 -13  -6   1 63.9370 10.6944   4
 -13  -6   1 34.5649 7.03242   5
  13  -6  -1 31.6162 6.34888   1
  13  -6  -1 51.4288 7.35490   5
 -13   6   1 38.8876 7.70682   3
  13   6  -1 36.9304 7.37576   4
 -13   6   1 48.5987 7.84346   1
  12  -6  -1 3.02585 2.27649   5
  12  -6  -1 3.61631 2.44718   1
 -12  -6   1 0.21115 2.53858   5
 -12  -6   1 1.67514 3.40020   4
  12  -6  -1 0.79053 2.41439   3
 -12   6   1 4.28508 2.99173   1
  12   6  -1 -0.6228 2.59623   2
  12   6  -1 3.41366 3.32838   4
 -12   6   1 7.46005 3.86971   3
  11  -6  -1 18.9044 4.98394   3
 -11  -6   1 30.2281 5.98676   5
 -11  -6   1 26.5142 6.55811   4
  11  -6  -1 29.0967 5.43564   1
  11  -6  -1 28.1343 4.88087   5
  11   6  -1 27.8452 5.20450   2
 -11   6   1 31.3055 6.46608   3
  11   6  -1 20.0333 5.32316   4
 -11   6   1 31.1878 5.98530   1
  10  -6  -1 -2.0558 1.62989   1
 -10  -6   1 -1.4290 1.52234   5
 -10  -6   1 0.51690 2.54076   4
  10  -6  -1 0.16486 1.51174   5
  10   6  -1 -3.2170 1.62996   2
 -10   6   1 -0.5901 1.99978   1
 -10   6   1 3.88716 3.28477   3
 -10   6   1 2.89250 2.51352   2
  10   6  -1 -2.3106 1.59242   4
   9  -6  -1 0.12220 1.41671   5
   9  -6  -1 4.69533 2.35703   1
  -9  -6   1 2.46287 1.96996   5
  -9  -6   1 4.43417 3.07440   4
  -9   6   1 0.00955 1.85385   1
   9   6  -1 2.43076 2.23902   4
   9   6  -1 3.11421 2.12228   2
  -9   6   1 6.27136 2.61010   2
  -9   6   1 1.11535 2.26420   3
  -8  -6   1 -1.2960 1.99801   4
   8  -6  -1 0.07519 1.49298   1
  -8  -6   1 0.48989 1.42936   5
   8  -6  -1 -0.6764 0.87448   5
  -8   6   1 1.65699 2.05305   3
   8   6  -1 -1.6956 1.46293   2
   8   6  -1 -0.5716 1.52360   4
  -8   6   1 0.53897 1.53621   1
  -8   6   1 2.90209 2.03941   2
   7  -6  -1 19.4137 3.30641   5
   7  -6  -1 20.9812 2.95562   4
  -7  -6   1 18.1138 2.98105   1
  -7  -6   1 24.1344 5.06248   4
  -7  -6   1 18.9253 3.90897   5
   7  -6  -1 23.8748 4.11839   1
  -7   6   1 15.9079 4.02787   3
   7   6  -1 18.3558 3.68582   2
  -7   6   1 16.2414 3.82920   1
  -7   6   1 27.0277 4.58704   2
   6  -6  -1 41.4817 4.88572   5
  -6  -6   1 40.1484 5.47920   5
   6  -6  -1 31.7059 4.91880   1
  -6  -6   1 36.9316 6.00710   4
   6  -6  -1 34.6876 3.32532   4
  -6  -6   1 31.6043 4.03572   1
  -6   6   1 37.5636 5.91813   3
   6   6  -1 41.6115 5.41418   2
  -6   6   1 31.6287 5.07709   2
  -6   6   1 35.2233 5.24489   1
  -5  -6   1 38.4945 5.12113   5
   5  -6  -1 39.1930 3.18295   4
   5  -6  -1 35.8920 4.97054   1
  -5  -6   1 38.7655 5.74637   4
  -5  -6   1 33.0857 3.96888   1
   5  -6  -1 40.6976 4.61830   5
  -5   6   1 30.6537 4.90657   1
  -5   6   1 28.4777 4.73222   2
  -5   6   1 40.1236 5.79028   3
   5   6  -1 38.8241 5.01851   2
  -4  -6   1 6.77157 2.28623   4
   4  -6  -1 7.64913 1.78450   5
  -4  -6   1 7.81769 1.52203   1
  -4  -6   1 9.48654 2.24671   5
   4  -6  -1 6.42180 2.08571   1
   4  -6  -1 10.7945 0.85625   4
  -4   6   1 11.5560 2.94833   3
   4   6  -1 6.07680 1.88950   2
  -4   6   1 9.42189 2.38515   1
  -4   6   1 7.50298 2.09764   2
   3  -6  -1 0.95868 0.98023   1
   3  -6  -1 0.52273 0.74530   5
  -3  -6   1 2.06156 0.73742   1
  -3  -6   1 0.19782 1.17138   4
  -3  -6   1 1.40937 1.17694   5
  -3   6   1 0.78106 1.03229   2
   3   6  -1 1.53800 1.28332   2
   3   6  -1 1.19035 0.58166   3
  -3   6   1 -0.4187 1.10957   3
   2  -6  -1 253.360 19.8865   1
   2  -6  -1 253.132 19.5124   5
  -2  -6   1 254.845 19.7771   5
  -2  -6   1 231.471 19.9709   4
  -2  -6   1 257.011 19.2753   1
   2   6  -1 273.517 19.8329   2
  -2   6   1 242.762 19.7753   2
   2   6  -1 255.298 19.3706   3
  -2   6   1 240.292 20.3027   3
  -1  -6   1 129.460 10.2761   5
  -1  -6   1 122.161 10.0362   1
  -1  -6   1 121.219 10.3808   4
   1  -6  -1 117.228 10.1329   5
   1  -6  -1 123.720 10.3429   1
  -1   6   1 123.403 9.41969   4
   1   6  -1 123.347 10.3214   3
  -1   6   1 132.682 10.4091   2
  -1   6   1 128.257 10.8010   3
   1   6  -1 133.521 10.3367   2
   0  -6  -1 618.412 44.6619   5
   0  -6   1 616.820 44.5875   1
   0  -6  -1 624.239 44.7851   3
   0  -6   1 560.192 44.3809   4
   0  -6  -1 561.767 44.5390   1
   0  -6   1 564.312 44.4667   5
   0  -6  -1 614.907 44.2847   4
   0   6  -1 605.640 44.9527   3
   0   6   1 598.179 44.6196   2
   0   6   1 511.890 44.0343   4
   0   6   1 622.915 44.8931   3
   0   6  -1 632.083 44.5881   2
  -1  -6  -1 101.819 9.00977   4
   1  -6   1 100.077 8.53454   4
  -1  -6  -1 111.383 9.19802   5
   1  -6   1 107.222 9.15158   1
   1  -6   1 114.545 8.97977   5
  -1  -6  -1 105.241 8.84763   3
  -1  -6  -1 111.651 8.96096   1
  -1   6  -1 109.489 9.54883   3
   1   6   1 119.956 9.12341   2
   1   6   1 105.645 8.91877   3
   1   6   1 105.496 8.85495   4
  -1   6  -1 113.826 8.98892   2
  -1   6  -1 105.535 9.26024   1
   2  -6   1 0.02037 0.64101   5
   2  -6   1 0.35855 0.42022   4
  -2  -6  -1 1.06241 1.06089   4
  -2  -6  -1 -0.0303 0.80920   5
   2  -6   1 -0.5304 0.72449   1
  -2  -6  -1 0.91224 0.64272   1
  -2  -6  -1 -0.8853 0.46630   3
   2   6   1 0.17264 0.77646   4
  -2   6  -1 -0.7652 0.83761   3
  -2   6  -1 -0.2470 0.60567   2
   2   6   1 0.02288 0.75151   2
  -2   6  -1 -0.2645 0.81884   1
  -3  -6  -1 9.09587 2.24277   5
  -3  -6  -1 11.0473 2.06761   1
   3  -6   1 15.8362 2.47137   5
  -3  -6  -1 10.8631 2.55003   4
   3  -6   1 13.5112 2.70518   1
   3  -6   1 15.1985 1.41607   4
  -3  -6  -1 11.1629 1.23836   3
  -3   6  -1 11.5669 2.65175   1
  -3   6  -1 15.7694 2.47379   2
  -3   6  -1 9.52740 2.58095   3
   3   6   1 14.4969 2.62666   4
   3   6   1 14.1875 2.43439   2
   4  -6   1 115.072 8.17484   4
   4  -6   1 94.5038 9.32705   1
  -4  -6  -1 111.752 8.95543   1
   4  -6   1 95.5583 8.90212   5
  -4  -6  -1 103.029 9.47264   5
  -4  -6  -1 103.317 9.80773   4
   4   6   1 100.741 8.98544   2
  -4   6  -1 101.947 9.08818   2
   4   6   1 96.6259 9.33404   4
  -4   6  -1 95.2111 9.52872   1
  -4   6  -1 103.085 9.87242   3
  -5  -6  -1 26.0413 3.89056   1
  -5  -6  -1 26.1485 4.80963   4
   5  -6   1 32.8324 2.91800   4
   5  -6   1 39.7106 4.54576   5
  -5  -6  -1 27.8291 4.50908   5
   5  -6   1 28.9899 4.49095   1
   5   6   1 24.9071 3.82961   2
  -5   6  -1 31.0042 4.87631   1
  -5   6  -1 32.5776 5.02909   3
  -5   6  -1 23.5121 3.94633   2
   5   6   1 28.8007 4.59014   4
  -6  -6  -1 154.945 13.9455   5
   6  -6   1 142.754 13.7394   1
   6  -6   1 181.058 12.5589   4
   6  -6   1 156.315 13.3286   5
  -6  -6  -1 141.339 13.0843   1
  -6  -6  -1 184.176 15.0444   4
  -6   6  -1 146.797 14.0630   1
  -6   6  -1 142.068 13.4027   2
   6   6   1 142.260 13.8231   4
   6   6   1 171.137 13.4788   2
  -6   6  -1 155.712 14.3801   3
  -7  -6  -1 57.8603 7.43562   5
   7  -6   1 53.1402 5.06411   4
  -7  -6  -1 47.6716 6.19291   1
   7  -6   1 61.3814 6.85284   5
  -7  -6  -1 74.4319 8.95246   4
   7  -6   1 39.7955 6.51510   1
   7   6   1 59.1958 6.72749   2
  -7   6  -1 59.0561 7.82599   1
  -7   6  -1 48.1159 7.49539   3
   7   6   1 59.6579 7.76363   4
  -7   6  -1 47.7660 6.60962   2
   8  -6   1 7.34449 2.27115   5
  -8  -6  -1 4.26647 2.04644   5
   8  -6   1 2.77578 2.11989   1
  -8  -6  -1 5.10658 2.27854   1
  -8  -6  -1 3.59920 2.93655   4
   8   6   1 4.46456 2.30222   4
  -8   6  -1 -0.3718 1.72612   3
  -8   6  -1 6.73511 2.77154   5
  -8   6  -1 6.04262 2.59011   2
  -8   6  -1 2.14094 2.09220   1
   8   6   1 7.82344 2.42926   2
   9  -6   1 5.10678 2.66822   1
  -9  -6  -1 8.11949 3.26987   5
  -9  -6  -1 12.5419 3.07047   1
  -9  -6  -1 10.1183 4.09034   4
   9  -6   1 4.13149 2.31104   5
  -9   6  -1 11.0895 3.37273   5
   9   6   1 16.9502 3.52576   2
  -9   6  -1 12.8542 3.86952   1
   9   6   1 18.0866 4.38253   4
  -9   6  -1 14.9689 4.15656   3
  10  -6   1 47.8268 6.53642   5
 -10  -6  -1 36.3328 7.35978   4
  10  -6   1 38.7666 6.80985   1
 -10  -6  -1 27.4348 5.94992   5
  10   6   1 39.6312 6.99322   4
 -10   6  -1 43.5724 6.74240   5
  10   6   1 38.9529 5.81447   2
 -10   6  -1 40.5733 7.10210   1
 -10   6  -1 39.4536 7.06676   3
  11  -6   1 51.2561 7.56679   5
 -11  -6  -1 46.6347 8.15199   5
  11  -6   1 51.2956 8.03812   1
 -11  -6  -1 60.6943 9.82572   4
 -11   6  -1 72.3181 8.92418   5
  11   6   1 56.3014 8.63081   4
  11   6   1 53.6589 7.29393   2
 -11   6  -1 50.8377 8.78398   1
 -11   6  -1 38.0135 7.45946   3
 -12  -6  -1 0.90788 2.82349   5
 -12  -6  -1 0.81656 3.33035   4
  12  -6   1 3.97785 2.78114   5
  12  -6   1 2.74177 2.62318   1
 -12   6  -1 2.67062 2.95621   5
 -12   6  -1 2.13571 3.11650   1
  12   6   1 -0.3563 2.34736   4
 -12   6  -1 4.61069 3.16752   3
 -13  -6  -1 22.4475 5.94487   5
  13  -6   1 11.7023 4.57380   1
  13  -6   1 11.9618 4.18349   5
 -13  -6  -1 27.3938 7.59493   4
 -13   6  -1 19.9664 5.40161   5
 -13   6  -1 19.5259 5.55520   1
  13   6   1 17.5650 5.65505   4
 -13   6  -1 18.3454 5.76649   3
  13  -7  -1 157.302 13.2600   5
 -13  -7   1 125.424 17.0812   4
  13  -7  -1 91.9247 13.6158   3
 -13  -7   1 135.982 15.7022   5
  13  -7  -1 117.018 14.1829   1
 -13   7   1 122.567 15.5521   3
 -13   7   1 140.953 15.6155   1
  13   7  -1 128.718 15.6659   4
 -12  -7   1 11.7862 5.30919   4
  12  -7  -1 13.8700 4.60506   3
  12  -7  -1 14.7473 3.76020   5
  12  -7  -1 10.8395 3.59609   1
 -12  -7   1 18.2637 4.94694   5
  12   7  -1 21.9006 4.83258   2
  12   7  -1 22.2794 5.52641   4
 -12   7   1 15.0130 4.85735   3
 -12   7   1 20.9454 4.95239   1
  11  -7  -1 5.74455 2.36910   5
  11  -7  -1 5.47914 2.68168   1
  11  -7  -1 6.04973 3.03722   3
 -11  -7   1 3.09398 3.29198   4
 -11  -7   1 4.83168 3.35802   5
 -11   7   1 3.40911 3.15316   3
  11   7  -1 2.52739 2.49231   2
  11   7  -1 4.55546 3.12153   4
 -11   7   1 3.61284 2.88503   1
  10  -7  -1 0.24769 2.00570   3
 -10  -7   1 -0.5455 2.56959   4
  10  -7  -1 3.58196 2.12433   5
  10  -7  -1 1.63250 1.83042   1
 -10  -7   1 0.10204 1.98482   5
  10   7  -1 -1.1736 1.81917   2
 -10   7   1 -0.0480 2.79577   3
 -10   7   1 1.67408 2.45900   1
 -10   7   1 1.40865 2.58976   2
  10   7  -1 0.32125 2.02402   4
  -9  -7   1 38.0288 6.36674   5
   9  -7  -1 40.2004 6.43106   1
   9  -7  -1 44.8132 5.94574   5
  -9  -7   1 54.5444 8.54201   4
  -9   7   1 34.7074 6.18806   2
   9   7  -1 37.8636 6.65353   4
  -9   7   1 43.7947 6.82234   1
   9   7  -1 40.8579 6.39003   2
  -9   7   1 39.9021 7.00580   3
   8  -7  -1 -1.0553 1.50402   1
  -8  -7   1 1.81150 1.86311   5
  -8  -7   1 -0.0631 1.98327   4
   8  -7  -1 -1.8076 1.11468   5
  -8   7   1 0.06450 1.67544   3
   8   7  -1 -2.1213 1.38067   2
  -8   7   1 0.73578 1.72395   1
  -8   7   1 0.92771 1.57099   2
   8   7  -1 -0.8951 1.49156   4
  -7  -7   1 13.6799 3.94697   4
   7  -7  -1 10.3037 3.02879   1
  -7  -7   1 9.44969 2.92921   5
   7  -7  -1 13.4767 2.78462   5
  -7   7   1 5.58855 2.45138   2
  -7   7   1 12.5021 3.21875   1
  -7   7   1 7.04451 2.87937   3
   7   7  -1 11.5960 3.03761   2
  -6  -7   1 -0.7962 1.58994   4
   6  -7  -1 1.76241 1.32905   5
   6  -7  -1 -0.7457 1.15286   1
  -6  -7   1 0.88951 0.96514   1
  -6  -7   1 -0.2914 1.38323   5
  -6   7   1 1.08834 1.46263   1
  -6   7   1 1.39850 1.95756   3
   6   7  -1 0.19562 1.20012   2
  -6   7   1 0.10516 1.36896   2
  -5  -7   1 1.70241 1.41096   5
   5  -7  -1 1.03645 1.31599   1
  -5  -7   1 -0.5894 1.40790   4
  -5  -7   1 -0.1139 0.77715   1
   5  -7  -1 2.00515 1.22146   5
  -5   7   1 3.23512 1.66058   1
  -5   7   1 2.24246 1.70849   2
  -5   7   1 -1.0306 1.31184   3
   5   7  -1 0.86333 1.24513   2
  -4  -7   1 51.2909 6.62517   4
   4  -7  -1 45.0005 4.66627   5
   4  -7  -1 40.5703 5.53853   1
  -4  -7   1 54.2803 4.55537   1
  -4  -7   1 47.8181 5.96652   5
   4   7  -1 51.3379 5.28901   2
  -4   7   1 41.3916 5.64202   2
  -4   7   1 45.0518 6.47244   3
   3  -7  -1 -0.2790 0.72235   5
  -3  -7   1 0.41413 1.05227   5
  -3  -7   1 2.45385 1.38874   4
   3  -7  -1 -0.4739 0.95231   1
  -3  -7   1 -0.4678 0.52788   1
   3   7  -1 -0.3587 0.60910   3
  -3   7   1 0.40493 1.22461   3
  -3   7   1 -0.9476 0.80797   2
   3   7  -1 0.27082 0.90981   2
  -2  -7   1 7.42332 1.86712   5
   2  -7  -1 10.0355 1.91616   5
   2  -7  -1 11.4149 2.31153   1
  -2  -7   1 7.44635 2.03888   4
  -2  -7   1 8.21569 1.62131   1
   2   7  -1 11.5528 1.93431   3
  -2   7   1 3.79604 1.84248   3
   2   7  -1 11.2620 2.30959   2
  -2   7   1 11.9445 2.32025   2
  -1  -7   1 19.6436 2.78916   5
  -1  -7   1 14.6786 2.19687   1
   1  -7  -1 16.3056 2.46610   5
  -1  -7   1 12.3019 2.40186   4
   1  -7  -1 15.8862 2.63349   1
   1   7  -1 18.8995 2.78566   2
  -1   7   1 12.2627 2.60646   3
  -1   7   1 13.3240 1.32662   4
  -1   7   1 15.1133 2.51755   2
   1   7  -1 12.2703 2.38081   3
   0  -7  -1 228.037 18.6632   1
   0  -7   1 258.967 18.7491   5
   0  -7   1 227.711 18.4528   4
   0  -7  -1 248.301 18.3354   4
   0  -7   1 234.015 18.6401   1
   0  -7  -1 248.698 18.9378   3
   0  -7  -1 246.738 18.8074   5
   0   7  -1 235.221 19.0681   3
   0   7  -1 255.798 18.7482   2
   0   7   1 213.208 18.0666   4
   0   7   1 249.360 18.8093   2
   0   7   1 218.878 18.8745   3
  -1  -7  -1 71.8617 6.46845   3
  -1  -7  -1 71.0295 6.44797   1
   1  -7   1 68.9327 6.05259   4
  -1  -7  -1 76.9324 6.80979   5
   1  -7   1 74.0196 6.51072   5
  -1  -7  -1 73.3935 6.60890   4
   1  -7   1 84.7992 6.91233   1
   1   7   1 80.5634 6.65406   3
   1   7   1 78.2127 6.69151   2
   1   7   1 62.2735 6.23541   4
  -1   7  -1 78.4652 6.61408   2
  -1   7  -1 66.0451 7.00478   3
  -2  -7  -1 30.1675 4.41716   5
  -2  -7  -1 37.8324 3.45944   3
  -2  -7  -1 39.6952 4.27456   1
   2  -7   1 34.6116 4.55524   1
   2  -7   1 35.6581 3.11244   4
   2  -7   1 39.7484 4.36503   5
  -2  -7  -1 38.8864 4.81847   4
  -2   7  -1 35.2898 3.79845   2
  -2   7  -1 37.9113 4.79342   1
  -2   7  -1 27.2767 4.66719   3
   2   7   1 32.5595 4.26475   4
   2   7   1 35.5138 4.29583   2
  -3  -7  -1 84.7773 7.94979   4
  -3  -7  -1 84.8462 6.41426   3
   3  -7   1 90.0548 7.36081   5
  -3  -7  -1 74.1727 7.61988   5
   3  -7   1 85.3556 7.77401   1
  -3  -7  -1 83.6944 7.18599   1
   3  -7   1 76.2716 6.33218   4
  -3   7  -1 83.6194 8.25291   3
   3   7   1 72.7623 7.42450   4
   3   7   1 85.6076 7.43849   2
  -3   7  -1 76.8466 7.32695   2
  -3   7  -1 79.0028 7.84027   1
  -4  -7  -1 31.4928 3.88353   1
  -4  -7  -1 20.2265 4.01737   4
  -4  -7  -1 33.8336 4.74327   5
   4  -7   1 16.9150 3.61259   1
   4  -7   1 37.0273 4.17655   5
   4  -7   1 29.0713 2.52288   4
   4   7   1 28.4806 3.98728   2
  -4   7  -1 29.7268 4.08882   2
  -4   7  -1 21.6720 4.33661   3
   4   7   1 21.7696 3.98158   4
  -4   7  -1 36.2296 5.08510   1
  -5  -7  -1 20.9120 3.32902   1
  -5  -7  -1 21.9509 4.11785   5
   5  -7   1 17.1522 3.19846   5
   5  -7   1 27.1976 3.03005   4
   5  -7   1 20.2573 3.96152   1
  -5  -7  -1 21.7807 4.39940   4
   5   7   1 22.2848 4.05373   4
  -5   7  -1 17.5466 3.42163   2
  -5   7  -1 17.8516 4.08698   3
   5   7   1 21.7791 3.59645   2
  -5   7  -1 18.9738 3.91217   1
  -6  -7  -1 71.7204 8.82134   4
   6  -7   1 48.5509 7.20053   1
   6  -7   1 63.0870 6.43911   5
  -6  -7  -1 62.2881 6.33964   1
  -6  -7  -1 71.1274 8.39764   5
  -6   7  -1 65.7867 6.83135   2
  -6   7  -1 59.0292 8.24572   3
   6   7   1 60.4608 7.94387   4
   6   7   1 71.7238 6.80564   2
  -6   7  -1 58.9414 7.99274   1
  -7  -7  -1 31.2297 5.67036   5
  -7  -7  -1 41.5911 6.84985   4
  -7  -7  -1 37.3968 5.11647   1
   7  -7   1 33.6698 5.74194   1
   7  -7   1 49.6912 5.88012   5
  -7   7  -1 30.7735 5.22652   2
   7   7   1 29.6300 5.50494   4
  -7   7  -1 37.7815 6.46030   3
   7   7   1 39.6847 5.30647   2
  -7   7  -1 34.5693 5.94610   1
  -8  -7  -1 107.988 12.6676   4
  -8  -7  -1 105.177 9.28221   1
  -8  -7  -1 107.480 11.7220   5
   8  -7   1 112.934 9.60973   5
   8  -7   1 79.3880 10.4866   1
  -8   7  -1 88.7966 11.2322   1
   8   7   1 100.135 9.43894   2
   8   7   1 95.7689 10.1173   4
  -8   7  -1 79.5552 10.9613   3
  -8   7  -1 77.7263 9.27275   2
  -9  -7  -1 3.15827 2.52662   5
   9  -7   1 14.7953 3.48255   5
  -9  -7  -1 2.39590 3.11749   4
   9  -7   1 2.90196 2.52885   1
  -9   7  -1 12.2690 3.89486   3
   9   7   1 7.13459 2.60896   2
  -9   7  -1 3.33036 2.53317   1
   9   7   1 10.1060 3.46079   4
  10  -7   1 29.7795 5.12663   5
 -10  -7  -1 35.4643 7.54836   4
  10  -7   1 21.9752 5.26544   1
 -10  -7  -1 26.4830 5.67346   5
  10   7   1 20.9655 5.38397   4
 -10   7  -1 29.5268 6.22514   1
  10   7   1 38.6982 5.70019   2
 -10   7  -1 40.0001 7.10457   3
 -11  -7  -1 5.75354 3.17234   5
  11  -7   1 11.2459 3.39825   5
  11  -7   1 2.53329 2.63723   1
 -11  -7  -1 6.13069 4.39601   4
  11   7   1 10.3728 3.46850   2
  11   7   1 8.89854 4.16274   4
 -11   7  -1 6.75079 3.62289   3
 -11   7  -1 1.91493 2.88618   1
 -12  -7  -1 -0.7116 2.93585   4
  12  -7   1 -3.8031 3.04828   1
  12  -7   1 0.13053 2.31403   5
 -12  -7  -1 -1.0041 2.59675   5
 -12   7  -1 -0.2218 3.45089   1
  12   7   1 0.85840 3.10856   4
 -12   7  -1 0.62817 2.86339   3
  13  -7   1 1.18644 2.86097   5
  13  -7   1 1.54993 3.26174   1
  13  -7   1 3.86359 3.49617   3
 -13  -7  -1 1.50236 4.87893   4
 -13  -7  -1 -1.2071 3.10459   5
 -13   7  -1 -0.1329 3.16377   1
  13   7   1 0.82429 4.86196   4
 -13   7  -1 -0.1812 3.32867   3
  13  -8  -1 0.87484 3.63647   1
  13  -8  -1 9.83229 3.92555   5
 -13  -8   1 5.98214 5.08217   4
 -13  -8   1 1.39338 3.29676   5
  13  -8  -1 0.45216 3.11708   3
 -13   8   1 5.63904 3.43447   1
  13   8  -1 4.43000 4.73164   2
 -13   8   1 3.68365 4.11553   3
  13   8  -1 5.93303 4.17362   4
 -12  -8   1 0.21099 3.03282   5
  12  -8  -1 -0.4789 2.52869   5
  12  -8  -1 3.35362 3.15157   1
  12  -8  -1 -1.1168 2.50062   3
 -12  -8   1 -1.4371 2.97471   4
  12   8  -1 3.21163 3.02827   2
  12   8  -1 -0.9471 2.47906   4
 -12   8   1 0.23434 2.41327   1
 -12   8   1 0.27458 3.06029   3
  11  -8  -1 1.39178 2.04511   5
  11  -8  -1 2.20793 2.21596   1
  11  -8  -1 1.36347 2.78915   3
 -11  -8   1 5.82689 4.26646   4
 -11  -8   1 -0.7744 2.02950   5
 -11   8   1 2.74949 3.30177   3
  11   8  -1 5.48389 3.30439   4
  11   8  -1 1.26663 2.27926   2
 -11   8   1 2.57356 2.58161   1
  10  -8  -1 16.3635 4.62403   3
  10  -8  -1 21.0776 4.62403   1
 -10  -8   1 23.4437 6.17950   4
 -10  -8   1 24.7525 5.43858   5
  10  -8  -1 33.3682 5.25061   5
  10   8  -1 25.0702 5.54200   4
  10   8  -1 31.1324 5.60201   2
 -10   8   1 13.7817 4.99302   3
 -10   8   1 26.4528 5.76991   1
 -10   8   1 19.2665 4.91907   2
   9  -8  -1 10.1286 2.99896   5
  -9  -8   1 3.62537 2.91835   4
  -9  -8   1 4.52834 2.55369   5
   9  -8  -1 5.12415 2.60735   1
   9   8  -1 2.03964 2.26459   2
   9   8  -1 6.56799 3.11271   4
  -9   8   1 1.58152 2.70510   3
  -9   8   1 4.99551 2.58894   1
  -9   8   1 3.90904 2.55654   2
   8  -8  -1 4.21583 1.90455   5
  -8  -8   1 3.57612 2.05899   5
  -8  -8   1 0.73106 2.31725   4
   8  -8  -1 1.77179 2.10717   1
  -8   8   1 4.72942 2.57941   1
  -8   8   1 8.66920 3.17184   2
  -8   8   1 7.89669 3.49930   3
   8   8  -1 1.50028 2.09166   4
   8   8  -1 -0.0307 1.69011   2
  -7  -8   1 12.7087 4.26145   4
  -7  -8   1 14.8758 3.78307   5
   7  -8  -1 19.0623 3.46512   5
   7  -8  -1 22.6926 4.29212   1
  -7   8   1 10.9776 3.31563   2
   7   8  -1 15.3194 3.53922   2
  -7   8   1 15.1440 3.75386   1
   7   8  -1 13.8535 3.70028   4
  -7   8   1 19.8784 4.41033   3
   6  -8  -1 6.17740 1.88713   5
  -6  -8   1 4.98935 2.27190   5
   6  -8  -1 4.99363 2.34436   1
  -6  -8   1 5.53056 1.72789   1
  -6  -8   1 5.57906 2.93126   4
  -6   8   1 7.25488 2.57675   1
  -6   8   1 7.54918 2.49145   2
  -6   8   1 7.05345 3.00786   3
   6   8  -1 10.1506 2.67396   2
   5  -8  -1 74.5082 6.47071   5
  -5  -8   1 52.4958 7.88849   4
  -5  -8   1 70.4434 6.04777   1
   5  -8  -1 56.4289 7.31324   1
  -5  -8   1 68.4728 7.87748   5
  -5   8   1 51.3139 7.92933   3
   5   8  -1 72.8074 6.95714   2
  -5   8   1 56.8061 7.41778   2
   4  -8  -1 81.5453 8.03019   1
  -4  -8   1 85.7529 8.57170   4
  -4  -8   1 78.4960 7.12635   1
   4  -8  -1 93.7461 7.68430   5
  -4  -8   1 75.5618 7.86895   5
  -4   8   1 80.0455 9.78677   3
   4   8  -1 90.7107 8.10998   2
  -4   8   1 78.3217 7.97663   2
   3  -8  -1 1.67789 1.23818   1
   3  -8  -1 0.45175 0.87291   5
  -3  -8   1 0.33007 1.21127   4
  -3  -8   1 -0.4691 0.60456   1
  -3  -8   1 1.27145 1.20316   5
  -3   8   1 1.92595 1.57454   3
   3   8  -1 -0.0094 1.18328   2
   3   8  -1 -0.3577 0.73662   3
  -3   8   1 -1.2126 0.68065   2
  -2  -8   1 0.84369 1.16049   4
  -2  -8   1 1.11103 1.04154   5
   2  -8  -1 0.86749 0.97196   5
   2  -8  -1 1.18662 1.12653   1
  -2  -8   1 0.87460 0.75152   1
  -2   8   1 -1.5934 1.27566   3
   2   8  -1 -0.6253 0.76701   3
   2   8  -1 0.32756 1.01725   2
  -2   8   1 -0.0693 0.86336   2
   1  -8  -1 31.1543 4.04526   1
  -1  -8   1 33.1289 3.86767   1
   1  -8  -1 33.9793 4.15409   5
  -1  -8   1 26.7114 3.83418   4
  -1  -8   1 25.6926 3.80742   5
   1  -8  -1 29.8569 4.38230   3
  -1   8   1 39.2014 4.55208   2
  -1   8   1 28.3872 2.53839   4
   1   8  -1 32.4413 4.23092   3
  -1   8   1 33.3435 4.70216   3
   1   8  -1 33.7131 4.21348   2
   0  -8  -1 553.983 38.6999   4
   0  -8   1 516.135 39.0903   1
   0  -8   1 509.952 39.1044   5
   0  -8  -1 499.558 39.1137   1
   0  -8   1 466.506 38.7463   4
   0  -8  -1 561.267 39.4853   5
   0  -8  -1 530.137 39.3907   3
   0   8   1 449.543 38.3450   4
   0   8   1 530.778 39.5332   3
   0   8  -1 501.947 39.5522   3
   0   8  -1 532.566 39.1759   2
   0   8   1 536.833 39.2889   2
  -1  -8  -1 457.154 34.4208   4
   1  -8   1 466.736 34.5317   5
  -1  -8  -1 490.987 34.8634   5
   1  -8   1 455.383 34.6242   1
  -1  -8  -1 470.047 34.4489   1
   1  -8   1 406.393 33.7519   4
  -1  -8  -1 460.709 34.4102   3
   1   8   1 388.066 33.9932   4
  -1   8  -1 432.822 35.1220   3
  -1   8  -1 484.125 34.5755   2
   1   8   1 441.387 34.4450   3
   1   8   1 475.647 34.6248   2
  -2  -8  -1 156.174 12.0578   3
   2  -8   1 130.999 11.4372   4
  -2  -8  -1 180.604 12.5683   1
  -2  -8  -1 160.431 12.8831   4
  -2  -8  -1 155.964 12.9143   5
   2  -8   1 149.994 12.4231   5
   2  -8   1 164.296 12.9220   1
   2   8   1 135.162 12.3423   4
   2   8   1 161.172 12.6732   2
   2   8   1 148.535 12.1157   3
  -2   8  -1 149.382 13.3608   3
  -2   8  -1 145.543 12.4906   2
  -3  -8  -1 2.10768 1.56326   4
  -3  -8  -1 1.48968 1.06679   1
   3  -8   1 0.02823 0.76492   5
   3  -8   1 0.19847 1.07810   1
  -3  -8  -1 -0.2567 1.14555   5
  -3  -8  -1 0.93471 0.71120   3
  -3   8  -1 1.25912 1.25417   2
  -3   8  -1 1.78250 1.40656   1
  -3   8  -1 -0.0766 1.33078   3
   3   8   1 1.53856 1.31727   2
   3   8   1 0.13192 1.06834   4
  -4  -8  -1 5.07057 2.12406   5
   4  -8   1 3.56150 1.51001   5
   4  -8   1 4.39618 1.76952   1
  -4  -8  -1 3.69082 1.48972   1
  -4  -8  -1 1.64352 1.80768   4
   4   8   1 8.10186 2.20461   2
  -4   8  -1 4.32047 2.15753   3
   4   8   1 2.31763 1.51599   4
  -4   8  -1 5.16258 1.82867   2
  -4   8  -1 4.28643 2.11171   1
   5  -8   1 1.55492 1.49907   1
   5  -8   1 4.69249 1.77954   5
  -5  -8  -1 1.66617 1.81271   4
  -5  -8  -1 3.14268 1.86505   5
  -5  -8  -1 1.90883 1.35467   1
  -5   8  -1 1.30308 1.55198   2
  -5   8  -1 3.70431 2.18726   3
   5   8   1 3.45629 1.83543   2
   5   8   1 1.94856 1.68864   4
  -5   8  -1 1.15624 1.39185   1
  -6  -8  -1 0.34543 1.36932   1
   6  -8   1 0.13457 1.07588   5
  -6  -8  -1 -1.4117 1.88133   4
  -6  -8  -1 0.76257 1.82151   5
   6  -8   1 0.87212 1.60749   1
   6   8   1 1.99203 1.79829   2
   6   8   1 0.49823 1.92527   4
  -6   8  -1 1.55504 2.31085   3
  -6   8  -1 1.80464 1.99816   1
  -6   8  -1 2.93988 1.89960   2
   7  -8   1 28.3824 4.47295   5
  -7  -8  -1 32.0396 5.99969   4
  -7  -8  -1 18.3727 4.42998   5
  -7  -8  -1 17.0452 3.45703   1
   7  -8   1 33.8822 5.27753   1
   7   8   1 20.8406 4.55173   4
   7   8   1 25.8676 4.38911   2
  -7   8  -1 19.0695 4.57156   1
  -7   8  -1 16.0993 3.85717   2
  -7   8  -1 26.6530 5.50756   3
   8  -8   1 0.90526 1.70777   1
  -8  -8  -1 -1.3906 1.71971   5
   8  -8   1 -1.7955 1.23136   5
  -8  -8  -1 2.14672 2.55895   4
  -8   8  -1 5.03826 3.02452   3
   8   8   1 0.75125 1.66779   2
  -8   8  -1 1.09774 2.16413   1
  -8   8  -1 1.39348 1.99185   2
   8   8   1 2.08795 1.92156   4
   9  -8   1 72.5058 8.20331   5
  -9  -8  -1 65.2094 9.32513   5
   9  -8   1 57.9017 8.43279   1
  -9  -8  -1 53.3802 9.02657   4
  -9   8  -1 57.2270 8.82230   3
   9   8   1 56.0185 7.60951   2
   9   8   1 61.3316 9.01491   4
  -9   8  -1 47.1612 7.99725   1
  10  -8   1 1.72125 2.23349   1
 -10  -8  -1 -0.6055 2.19028   5
 -10  -8  -1 -0.3667 2.74247   4
  10  -8   1 -1.5063 1.37062   5
  10   8   1 0.46945 2.12068   4
 -10   8  -1 -0.5443 2.57294   1
 -10   8  -1 2.33267 3.13807   3
  10   8   1 -2.4951 1.76035   2
  11  -8   1 3.93101 2.65893   1
  11  -8   1 8.14209 3.01412   5
 -11  -8  -1 3.76567 3.90857   5
 -11  -8  -1 14.0958 5.32715   4
 -11   8  -1 9.49123 4.51410   3
  11   8   1 11.5274 3.64247   2
 -11   8  -1 7.21997 3.74039   1
  11   8   1 11.2569 4.20182   4
 -12  -8  -1 2.29917 3.36605   5
  12  -8   1 1.89488 2.60436   5
  12  -8   1 8.83889 3.73081   1
 -12  -8  -1 12.3288 5.46706   4
 -12   8  -1 1.09153 3.30417   3
  12   8   1 -3.2183 2.27715   4
 -12   8  -1 0.94253 2.89399   1
 -12  -9   1 2.69346 3.41512   5
  12  -9  -1 4.75531 3.45380   5
 -12  -9   1 11.3384 5.14975   4
  12  -9  -1 9.95588 4.00655   3
  12  -9  -1 6.60059 3.57544   1
 -12   9   1 5.55357 4.29007   3
  12   9  -1 10.6544 4.22760   2
  12   9  -1 8.13313 3.64899   4
 -12   9   1 5.08671 3.78939   1
  11  -9  -1 11.5056 3.50345   5
  11  -9  -1 5.17745 3.26223   1
 -11  -9   1 13.4567 5.51831   4
  11  -9  -1 10.3507 4.04039   3
 -11  -9   1 20.6392 5.32981   5
  11   9  -1 18.7253 5.41884   4
  11   9  -1 9.91299 3.55891   2
 -11   9   1 13.0922 4.32439   1
 -11   9   1 2.38446 3.39669   3
  10  -9  -1 37.3811 7.09330   3
 -10  -9   1 34.3350 6.48014   5
  10  -9  -1 36.3591 6.56449   1
  10  -9  -1 43.6905 6.13156   5
 -10  -9   1 33.8209 7.40596   4
  10   9  -1 45.4560 7.65030   4
 -10   9   1 25.2506 6.68737   3
  10   9  -1 37.4915 6.25307   2
 -10   9   1 27.1849 6.01325   1
  -9  -9   1 8.98208 4.14912   4
  -9  -9   1 5.71592 3.06009   5
   9  -9  -1 1.90151 2.10082   1
   9  -9  -1 5.98347 3.14423   3
   9  -9  -1 3.93627 2.29607   5
   9   9  -1 2.38400 2.71260   4
  -9   9   1 9.29286 3.32354   2
  -9   9   1 7.66499 3.15985   1
  -9   9   1 8.04253 3.71253   3
   9   9  -1 6.49178 2.93503   2
   8  -9  -1 70.0141 7.50330   5
   8  -9  -1 53.9137 7.70668   1
  -8  -9   1 55.3214 9.02817   4
  -8  -9   1 52.8776 7.99447   5
   8   9  -1 44.3452 7.49716   4
   8   9  -1 66.8417 7.96122   2
  -8   9   1 45.9979 8.28574   3
  -8   9   1 55.2933 8.11868   2
  -8   9   1 51.6421 7.88846   1
  -7  -9   1 19.0802 4.97984   4
  -7  -9   1 16.7619 4.32174   5
   7  -9  -1 25.0523 4.84020   1
   7  -9  -1 37.8343 4.88080   5
   7   9  -1 39.9190 5.59253   2
  -7   9   1 31.6326 6.27466   3
  -7   9   1 37.3738 6.02891   1
   7   9  -1 24.6792 4.82577   4
  -7   9   1 31.4520 5.47171   2
   6  -9  -1 277.606 21.0391   5
  -6  -9   1 256.739 22.5435   4
  -6  -9   1 305.932 22.2468   5
   6  -9  -1 280.551 21.8922   1
   6   9  -1 223.625 21.4496   4
   6   9  -1 281.295 21.7110   2
  -6   9   1 225.257 21.4994   2
  -6   9   1 231.612 22.3779   3
  -5  -9   1 38.0317 4.28331   1
   5  -9  -1 27.5940 4.25670   5
  -5  -9   1 30.7890 5.21688   5
  -5  -9   1 24.7108 5.14502   4
   5  -9  -1 30.8291 4.93492   1
  -5   9   1 33.3198 5.26625   2
   5   9  -1 28.1543 4.72903   2
  -5   9   1 49.6655 7.07274   3
   4  -9  -1 24.2638 4.29322   1
  -4  -9   1 23.7374 4.60125   4
  -4  -9   1 28.1944 4.59366   5
   4  -9  -1 30.6688 4.15808   5
  -4  -9   1 33.3878 3.89453   1
  -4   9   1 24.2707 5.12884   3
  -4   9   1 28.7415 4.65255   2
   4   9  -1 35.9767 4.93310   2
   3  -9  -1 9.49559 2.26636   5
  -3  -9   1 9.01021 2.48542   5
  -3  -9   1 5.61240 2.33853   4
   3  -9  -1 10.0177 2.58890   1
  -3  -9   1 10.4973 1.93770   1
   3   9  -1 9.09067 2.43938   2
   3   9  -1 5.61698 1.51529   3
  -3   9   1 8.34752 2.88615   3
  -3   9   1 6.87036 2.17087   2
  -2  -9   1 163.010 13.1529   5
   2  -9  -1 181.480 13.1118   5
  -2  -9   1 131.433 12.8892   4
  -2  -9   1 149.327 12.4127   1
   2  -9  -1 133.142 12.8228   1
   2   9  -1 151.310 12.6366   3
  -2   9   1 152.721 13.7132   3
  -2   9   1 147.710 13.0027   2
   2   9  -1 171.047 13.1428   2
   1  -9  -1 5.95723 1.97708   3
  -1  -9   1 4.23610 1.39990   1
   1  -9  -1 2.40519 1.35035   5
  -1  -9   1 2.15041 1.45828   4
  -1  -9   1 3.62190 1.52100   5
   1  -9  -1 7.41528 1.97865   1
  -1   9   1 4.15324 2.01768   3
   1   9  -1 6.91880 1.92578   2
  -1   9   1 4.54845 1.75345   2
   1   9  -1 7.09715 2.00614   3
   0  -9  -1 -0.8170 1.10557   3
   0  -9  -1 0.46772 1.03454   1
   0  -9   1 0.44737 0.98650   4
   0  -9  -1 1.20904 0.94457   4
   0  -9  -1 -1.2807 0.83927   5
   0  -9   1 1.22542 0.99707   5
   0  -9   1 -0.7784 0.77852   1
   0   9  -1 -1.3698 0.83028   2
   0   9   1 -1.0666 1.07918   3
   0   9  -1 -0.6889 1.13367   3
   0   9   1 -0.6284 0.55553   4
   0   9   1 -0.8265 0.79727   2
   1  -9   1 36.8227 4.01425   4
  -1  -9  -1 44.1077 5.19687   3
  -1  -9  -1 44.1543 5.17314   1
   1  -9   1 48.7322 5.52713   5
  -1  -9  -1 52.2584 4.86102   4
   1  -9   1 44.3081 5.48738   1
  -1  -9  -1 56.2461 6.18925   5
  -1   9  -1 59.5908 6.84613   3
   1   9   1 42.7054 5.22726   3
   1   9   1 41.4072 4.32317   4
  -1   9  -1 49.0623 5.61171   2
   1   9   1 43.6232 5.38135   2
   2  -9   1 9.02316 2.29373   1
   2  -9   1 5.60160 1.73683   5
  -2  -9  -1 6.98345 2.17762   5
  -2  -9  -1 13.3502 2.20983   3
  -2  -9  -1 6.63425 1.84036   1
  -2  -9  -1 8.87113 2.32733   4
  -2   9  -1 6.86573 2.07506   2
   2   9   1 6.15122 1.91965   4
   2   9   1 8.07845 1.89253   3
  -2   9  -1 13.2041 3.20872   3
   2   9   1 8.08034 2.22637   2
  -3  -9  -1 0.53883 1.38193   5
   3  -9   1 1.12027 1.33464   1
  -3  -9  -1 2.28604 1.20225   1
   3  -9   1 1.01114 1.18195   5
  -3  -9  -1 2.97183 1.89138   4
   3   9   1 1.48181 1.34482   4
   3   9   1 1.11956 1.47953   2
  -3   9  -1 -0.5092 1.45957   3
  -3   9  -1 4.03416 1.60257   2
  -4  -9  -1 13.5004 3.11343   5
  -4  -9  -1 4.47624 2.33600   4
   4  -9   1 11.7311 2.47130   5
  -4  -9  -1 6.30186 1.99174   1
   4  -9   1 4.84562 2.00967   1
   4   9   1 6.04056 2.35061   4
  -4   9  -1 7.69736 2.21194   2
   4   9   1 6.46147 2.29151   2
  -4   9  -1 5.31142 2.13972   1
  -4   9  -1 2.93819 2.54279   3
  -5  -9  -1 27.5207 5.02623   4
  -5  -9  -1 22.1302 3.75874   1
   5  -9   1 26.6997 4.04559   5
  -5  -9  -1 24.7886 4.71011   5
   5  -9   1 21.5784 4.21314   1
  -5   9  -1 19.5363 4.21800   1
   5   9   1 23.5782 3.93712   2
   5   9   1 20.4196 4.20814   4
  -5   9  -1 21.3861 4.86230   3
  -5   9  -1 27.3756 4.53267   2
  -6  -9  -1 -1.5601 1.81712   4
   6  -9   1 -0.2492 1.15058   1
  -6  -9  -1 -0.8850 1.56794   5
  -6  -9  -1 0.75186 1.36436   1
   6  -9   1 0.65724 1.23309   5
  -6   9  -1 -0.0838 1.86608   3
   6   9   1 -0.2750 1.83412   2
   6   9   1 -1.8203 1.37122   4
  -6   9  -1 -0.7317 1.48219   2
  -6   9  -1 -0.1883 1.28142   1
  -7  -9  -1 -1.2983 1.91942   4
  -7  -9  -1 0.07168 1.87248   5
   7  -9   1 2.74784 1.95770   1
   7  -9   1 2.37594 1.87037   5
   7   9   1 1.85360 1.79605   4
  -7   9  -1 4.93288 2.57070   1
  -7   9  -1 0.56823 1.51956   2
  -7   9  -1 0.52540 2.37942   3
   7   9   1 -0.4600 1.66859   2
   8  -9   1 6.92899 2.57895   5
  -8  -9  -1 8.69706 3.67050   4
   8  -9   1 3.90062 2.41053   1
  -8  -9  -1 4.90469 2.90891   5
   8   9   1 5.52149 2.56254   2
   8   9   1 4.92431 2.60405   4
  -8   9  -1 5.52405 2.64502   1
  -8   9  -1 3.49613 2.94108   3
  -9  -9  -1 -0.1714 2.22514   5
   9  -9   1 0.08033 1.62573   5
  -9  -9  -1 1.39582 2.74723   4
   9  -9   1 5.67643 2.60072   1
   9   9   1 1.15859 2.24735   2
  -9   9  -1 2.92578 2.54070   1
  -9   9  -1 -1.6503 2.24684   3
   9   9   1 1.05338 2.42948   4
 -10  -9  -1 -0.9810 2.38055   5
  10  -9   1 2.32916 2.38282   1
 -10  -9  -1 2.46961 3.29745   4
  10  -9   1 0.51475 2.07422   5
  10   9   1 -3.5331 1.96908   2
 -10   9  -1 0.33572 2.86213   3
  10   9   1 1.30444 2.48511   4
 -10   9  -1 -1.8800 2.01045   1
 -11  -9  -1 5.05238 3.42879   5
  11  -9   1 2.36123 2.56329   1
 -11  -9  -1 5.44753 4.56790   4
  11  -9   1 7.59075 3.33930   5
 -11   9  -1 -1.6243 2.39978   3
 -11   9  -1 3.25681 3.08076   1
  11   9   1 0.44926 2.83136   2
  11   9   1 0.31656 3.02781   4
 -12  -9  -1 1.95104 3.48748   5
  12  -9   1 -2.1935 2.47639   5
 -12  -9  -1 -0.8075 4.11789   4
  12  -9   1 4.98648 3.63988   1
  12   9   1 -2.4952 2.46951   4
 -12   9  -1 -4.9720 2.57425   3
 -12   9  -1 0.91349 3.21814   1
 -12 -10   1 1.43335 3.14470   5
  12 -10  -1 4.80469 3.53960   5
  12 -10  -1 14.9790 4.97015   1
  12 -10  -1 3.87256 3.77106   3
 -12 -10   1 16.6521 6.32849   4
  12  10  -1 3.79190 3.48325   4
 -12  10   1 8.95156 4.40344   3
  12  10  -1 0.83876 3.28260   2
  11 -10  -1 14.5678 3.72518   5
 -11 -10   1 6.82962 3.99427   5
  11 -10  -1 15.3511 4.80157   3
  11 -10  -1 10.5881 4.13650   1
 -11 -10   1 21.4225 6.76054   4
  11  10  -1 11.9173 4.21162   4
  11  10  -1 21.3466 5.01237   2
 -11  10   1 17.1789 6.11285   3
  10 -10  -1 70.2376 9.60964   1
  10 -10  -1 53.5454 9.10868   3
  10 -10  -1 64.5010 8.22112   5
 -10 -10   1 55.0883 8.90086   5
 -10 -10   1 68.0344 10.7862   4
 -10  10   1 59.3164 10.0281   3
  10  10  -1 73.9957 9.27197   2
  10  10  -1 56.1036 9.42134   4
   9 -10  -1 31.0497 4.92938   5
  -9 -10   1 42.5097 7.95244   4
   9 -10  -1 22.2758 5.20208   1
   9 -10  -1 20.5734 5.20749   3
  -9 -10   1 26.1416 5.67335   5
  -9  10   1 18.2365 5.39696   3
   9  10  -1 28.6397 6.10681   4
   9  10  -1 36.7376 5.93441   2
  -9  10   1 13.0698 4.54122   2
   8 -10  -1 49.3813 6.53722   5
  -8 -10   1 58.1777 8.09929   5
   8 -10  -1 34.5657 6.80034   3
   8 -10  -1 42.8843 6.77798   1
  -8 -10   1 49.3411 8.59527   4
  -8  10   1 41.0464 7.21856   2
  -8  10   1 46.8967 8.45240   3
   8  10  -1 50.5936 7.68787   4
   8  10  -1 48.2283 7.07090   2
   7 -10  -1 24.3343 4.79982   1
   7 -10  -1 41.6847 5.32412   5
  -7 -10   1 28.4278 5.46472   5
  -7 -10   1 14.9746 4.96109   4
  -7  10   1 24.5574 5.84571   3
   7  10  -1 31.1899 5.29409   2
  -7  10   1 24.1495 5.04773   2
   7  10  -1 23.0690 5.13973   4
   6 -10  -1 133.051 11.0966   5
  -6 -10   1 126.810 12.5157   4
  -6 -10   1 122.229 11.8075   5
   6 -10  -1 138.751 12.0067   1
  -6  10   1 115.037 13.9023   3
   6  10  -1 102.024 11.3387   4
  -6  10   1 100.413 11.4173   2
   6  10  -1 137.053 11.8138   2
   5 -10  -1 205.339 17.7654   1
   5 -10  -1 233.165 17.3585   5
  -5 -10   1 213.901 18.5177   4
  -5 -10   1 195.387 17.7591   5
  -5  10   1 203.813 17.8831   2
  -5  10   1 230.534 19.2057   3
   5  10  -1 239.925 18.0130   2
   5  10  -1 154.113 17.1429   4
  -4 -10   1 55.6355 5.66223   1
  -4 -10   1 60.8202 7.82538   4
  -4 -10   1 65.9449 7.90819   5
   4 -10  -1 63.7879 6.93108   5
   4 -10  -1 53.1081 7.08843   1
   4  10  -1 56.7427 7.17916   2
  -4  10   1 63.0342 7.70015   2
  -4  10   1 61.1239 8.53211   3
  -3 -10   1 -0.6986 1.07923   5
  -3 -10   1 1.61647 1.72497   4
   3 -10  -1 -1.1656 0.76000   5
   3 -10  -1 1.12229 1.34899   1
  -3 -10   1 -0.0813 0.90266   1
   3  10  -1 0.75239 1.62080   2
  -3  10   1 -0.7880 1.87771   3
  -3  10   1 -0.1939 0.98816   2
   2 -10  -1 38.8540 4.89306   1
  -2 -10   1 32.1666 4.65793   5
  -2 -10   1 27.1966 3.79676   1
   2 -10  -1 24.0416 4.38575   3
   2 -10  -1 31.9483 4.42096   5
  -2 -10   1 22.5154 4.02856   4
  -2  10   1 26.1849 4.85980   3
  -2  10   1 28.2330 4.50628   2
   2  10  -1 25.8223 3.98963   3
   2  10  -1 35.9120 4.76725   2
   1 -10  -1 -0.9025 0.91400   1
  -1 -10   1 0.35440 1.31531   4
   1 -10  -1 0.22934 1.07456   5
  -1 -10   1 -0.7251 0.70583   5
   1 -10  -1 0.90895 1.50111   3
  -1 -10   1 -0.1692 1.01464   1
   1  10  -1 0.18240 1.33816   3
  -1  10   1 0.14810 1.64379   3
  -1  10   1 0.17800 1.07284   2
   1  10  -1 1.64852 1.40898   2
   0 -10   1 1.11303 1.12280   1
   0 -10   1 -0.5349 0.94426   5
   0 -10  -1 -1.2118 1.13632   3
   0 -10  -1 2.10329 1.33085   1
   0 -10  -1 0.32239 1.27806   5
   0  10  -1 0.29654 1.06897   2
   0  10   1 -1.8602 1.21999   3
   0  10   1 -0.8752 0.87280   2
   0  10  -1 1.76152 1.54114   3
  -1 -10  -1 26.8716 3.85005   3
  -1 -10  -1 25.8904 3.69499   1
  -1 -10  -1 26.1809 4.15168   5
  -1 -10  -1 27.0066 3.57741   4
   1 -10   1 18.7688 3.42404   5
   1 -10   1 18.3625 3.45728   1
   1  10   1 20.5542 3.00775   4
   1  10   1 28.1151 4.19386   2
  -1  10  -1 28.9029 4.72471   3
  -1  10  -1 20.5685 3.56503   2
   1  10   1 17.9446 3.45397   3
  -2 -10  -1 106.215 9.17035   4
  -2 -10  -1 90.1316 8.63957   1
  -2 -10  -1 93.0116 9.29679   5
   2 -10   1 113.158 9.10682   5
   2 -10   1 103.342 9.24483   1
   2  10   1 92.2350 8.57784   3
   2  10   1 88.9464 8.53795   4
  -2  10  -1 89.4545 8.90335   2
  -2  10  -1 99.2217 9.87519   3
   2  10   1 104.281 9.19163   2
  -3 -10  -1 207.665 17.3021   5
  -3 -10  -1 221.198 17.2829   4
  -3 -10  -1 194.805 16.3317   1
   3 -10   1 189.756 16.8804   1
   3 -10   1 208.335 16.6298   5
   3  10   1 215.650 16.9645   2
  -3  10  -1 206.389 17.9740   3
  -3  10  -1 198.238 16.7970   2
   3  10   1 171.607 16.3813   4
   4 -10   1 64.3409 7.91866   1
  -4 -10  -1 62.1741 6.35727   1
  -4 -10  -1 61.8593 8.27392   5
   4 -10   1 72.9570 7.66502   5
  -4 -10  -1 66.6716 8.34547   4
   4  10   1 67.1591 7.84153   4
  -4  10  -1 58.1735 8.45737   3
  -4  10  -1 61.4544 7.65125   2
   4  10   1 63.3730 6.85091   2
   5 -10   1 5.26429 1.99301   5
  -5 -10  -1 6.41641 2.56172   5
  -5 -10  -1 7.58536 3.21251   4
  -5 -10  -1 2.66150 1.56417   1
   5 -10   1 7.31937 2.56992   1
   5  10   1 7.03219 2.49011   2
   5  10   1 5.86525 2.59877   4
  -5  10  -1 2.39721 1.94194   2
  -5  10  -1 5.81865 3.15436   3
  -5  10  -1 3.54975 2.33229   1
  -6 -10  -1 7.90912 2.41338   1
   6 -10   1 5.34235 2.27578   5
  -6 -10  -1 9.91649 3.21685   5
   6 -10   1 7.98667 2.97955   1
  -6 -10  -1 4.52779 2.72494   4
   6  10   1 3.95537 2.30179   4
  -6  10  -1 8.69310 3.53369   3
  -6  10  -1 9.22661 3.22724   1
   6  10   1 10.5476 2.89736   2
  -6  10  -1 2.50220 2.28294   2
   7 -10   1 1.66449 1.89006   5
  -7 -10  -1 -0.5785 2.28811   4
  -7 -10  -1 0.01671 1.96886   5
   7 -10   1 1.97687 2.10381   1
  -7  10  -1 3.57218 2.39810   1
  -7  10  -1 1.56850 2.50824   3
   7  10   1 -1.0193 1.47341   2
  -7  10  -1 2.74740 2.52932   2
   7  10   1 1.59861 2.23071   4
  -8 -10  -1 16.0599 4.40210   5
   8 -10   1 9.64183 3.14495   5
   8 -10   1 14.5806 3.89866   1
  -8 -10  -1 7.05583 3.59366   4
   8  10   1 12.3190 3.37010   2
  -8  10  -1 8.88957 3.69269   1
   8  10   1 7.13234 2.97701   4
  -8  10  -1 12.2338 4.24260   3
   9 -10   1 3.35918 2.50768   1
   9 -10   1 4.46698 2.43977   5
  -9 -10  -1 8.88916 3.91882   5
  -9 -10  -1 0.31424 3.02668   4
   9  10   1 -1.7691 1.88020   2
  -9  10  -1 -0.2892 2.45800   1
  -9  10  -1 4.25394 3.35911   3
   9  10   1 2.55895 2.51645   4
 -10 -10  -1 4.38008 3.62812   4
 -10 -10  -1 0.60663 2.87495   5
  10 -10   1 2.34128 2.50352   1
  10 -10   1 -1.3950 1.82208   5
  10  10   1 -0.8693 2.36605   2
 -10  10  -1 -3.2788 2.64609   3
  10  10   1 -1.3119 2.32902   4
 -10  10  -1 -1.3570 2.78319   1
  11 -10   1 3.14327 2.67012   5
  11 -10   1 0.59763 3.12000   1
 -11 -10  -1 6.46177 5.00193   4
 -11 -10  -1 -0.4811 2.67223   5
  11  10   1 2.87878 3.26705   2
  11  10   1 3.73769 3.37897   4
 -11  10  -1 7.96237 3.86511   1
 -11  10  -1 8.36302 4.54206   3
  11 -11  -1 -1.7517 2.60163   5
  11 -11  -1 3.07051 3.92470   3
 -11 -11   1 4.94946 4.81018   4
 -11 -11   1 1.02668 3.04150   5
  11 -11  -1 4.72453 3.33875   1
  11  11  -1 -3.5423 2.92901   2
  11  11  -1 7.97362 3.78509   4
 -11  11   1 1.66899 4.02339   3
  10 -11  -1 13.6198 4.50352   3
  10 -11  -1 16.7506 4.43423   1
 -10 -11   1 13.8784 4.89134   5
 -10 -11   1 17.6681 6.33526   4
  10 -11  -1 17.7331 4.13139   5
  10  11  -1 12.6827 4.59515   4
  10  11  -1 15.7802 4.69249   2
 -10  11   1 1.44010 3.36444   3
   9 -11  -1 0.38814 1.65607   5
  -9 -11   1 -1.7579 2.32805   4
   9 -11  -1 -0.4139 2.04174   1
  -9 -11   1 0.80061 2.61407   5
   9 -11  -1 -0.1263 2.64343   3
   9  11  -1 2.54678 2.54702   4
  -9  11   1 -1.6894 2.55495   3
   9  11  -1 -4.0158 1.96393   2
  -9  11   1 2.05012 3.03058   2
  -8 -11   1 4.56738 3.21626   5
   8 -11  -1 1.76280 2.51809   3
  -8 -11   1 0.06373 2.66466   4
   8 -11  -1 3.36261 2.10588   5
   8 -11  -1 2.02939 2.26683   1
   8  11  -1 3.33491 2.58934   2
  -8  11   1 3.23035 3.42394   3
  -8  11   1 4.31051 2.80471   2
   8  11  -1 4.54155 2.77329   4
  -7 -11   1 0.68908 2.93819   4
   7 -11  -1 9.59733 3.32145   3
   7 -11  -1 5.56286 2.71819   1
   7 -11  -1 9.75401 2.80324   5
  -7 -11   1 3.58667 2.64326   5
  -7  11   1 -2.0335 2.23777   3
   7  11  -1 12.6111 3.67597   2
   7  11  -1 6.97951 3.28874   4
  -7  11   1 5.28005 2.74714   2
   6 -11  -1 9.19533 3.12439   1
  -6 -11   1 6.70410 2.89215   5
  -6 -11   1 3.79389 2.73697   4
   6 -11  -1 5.04293 2.72497   3
   6 -11  -1 8.96035 2.71262   5
  -6  11   1 5.23447 3.47870   3
   6  11  -1 8.15367 2.98033   4
  -6  11   1 6.22925 2.88742   2
   6  11  -1 8.55251 2.88636   2
   5 -11  -1 143.613 13.7466   1
   5 -11  -1 167.547 13.4202   5
  -5 -11   1 149.939 14.0014   5
   5 -11  -1 151.064 14.4364   3
  -5 -11   1 133.863 14.0862   4
  -5  11   1 145.939 13.9355   2
   5  11  -1 142.686 13.6409   4
  -5  11   1 141.275 14.7662   3
   5  11  -1 178.744 14.1154   2
  -4 -11   1 6.64570 2.90950   4
  -4 -11   1 8.03334 2.72994   5
  -4 -11   1 5.34102 2.08101   1
   4 -11  -1 5.87656 2.14241   5
   4 -11  -1 4.91134 2.44493   3
   4 -11  -1 8.47733 2.72805   1
   4  11  -1 7.68917 2.80207   2
  -4  11   1 5.17883 2.40546   2
   4  11  -1 8.76654 2.48558   4
  -4  11   1 7.49078 3.27620   3
  -3 -11   1 117.559 10.3333   1
  -3 -11   1 99.2649 10.9444   5
   3 -11  -1 145.324 11.2398   5
   3 -11  -1 119.455 11.7235   3
   3 -11  -1 118.325 11.1928   1
  -3 -11   1 115.203 11.3469   4
   3  11  -1 101.118 10.6389   4
  -3  11   1 128.979 11.4805   2
  -3  11   1 129.861 12.3176   3
   3  11  -1 149.194 11.6042   2
  -2 -11   1 55.9528 6.95613   5
   2 -11  -1 65.0871 7.24996   1
   2 -11  -1 51.8442 6.52818   5
   2 -11  -1 52.6406 7.23711   3
  -2 -11   1 50.1616 5.87836   1
  -2 -11   1 50.4365 6.39620   4
  -2  11   1 56.6718 7.78424   3
  -2  11   1 46.3633 6.56819   2
   2  11  -1 59.3414 6.88789   2
   1 -11  -1 4.62559 2.09904   3
   1 -11  -1 4.63845 1.97953   5
  -1 -11   1 5.10096 1.72485   1
   1 -11  -1 6.59648 2.16420   1
  -1 -11   1 3.39505 1.78711   5
   1  11  -1 1.97239 1.77615   3
  -1  11   1 5.31481 2.08086   2
  -1  11   1 1.96091 1.86344   3
   1  11  -1 6.08799 2.26978   2
   0 -11  -1 6.16118 2.27674   5
   0 -11   1 3.24714 1.66261   1
   0 -11  -1 2.63302 1.53298   1
   0 -11  -1 4.72393 2.14671   3
   0 -11   1 3.20275 1.58740   5
   0  11   1 3.13864 1.73491   2
   0  11  -1 2.76289 2.06092   3
   0  11   1 3.33711 2.00208   3
   0  11  -1 2.41697 1.63511   2
   1 -11   1 -0.0056 1.11096   1
  -1 -11  -1 2.09577 1.52293   3
  -1 -11  -1 0.09744 1.49443   5
   1 -11   1 1.48580 1.49165   5
  -1 -11  -1 1.91149 1.38362   1
  -1  11  -1 0.90737 1.18850   2
   1  11   1 -0.3942 1.41314   2
   1  11   1 0.37763 1.52194   3
  -1  11  -1 0.03069 1.52662   3
   2 -11   1 1.53716 1.32714   5
  -2 -11  -1 1.20912 1.16368   1
   2 -11   1 -0.0384 1.22573   1
  -2 -11  -1 -1.0418 1.27877   5
  -2 -11  -1 0.52986 1.62526   4
   2  11   1 -0.0920 1.46321   2
  -2  11  -1 2.92922 1.70839   2
  -2  11  -1 3.29286 2.36126   3
  -3 -11  -1 54.1547 6.05257   1
   3 -11   1 44.4632 6.23042   1
  -3 -11  -1 45.7266 6.69191   5
   3 -11   1 37.5997 5.59605   5
  -3 -11  -1 45.6529 6.30538   4
  -3  11  -1 45.5087 6.32211   2
   3  11   1 52.4370 6.47596   2
  -3  11  -1 49.1289 7.21175   3
   3  11   1 38.5300 5.54136   4
  -4 -11  -1 -1.5776 1.31580   5
  -4 -11  -1 7.38637 2.83486   4
   4 -11   1 3.76496 1.81512   5
   4 -11   1 3.04898 1.92629   1
  -4 -11  -1 5.25915 1.81618   1
   4  11   1 5.09754 2.30855   2
  -4  11  -1 3.85754 2.59854   3
   4  11   1 4.45144 2.18792   4
  -4  11  -1 1.58307 1.74038   2
   5 -11   1 86.0828 9.13605   5
   5 -11   1 64.7742 8.87051   1
  -5 -11  -1 81.6396 10.2527   5
  -5 -11  -1 78.7190 7.80070   1
  -5 -11  -1 90.2760 10.3081   4
   5  11   1 66.2739 8.88653   4
   5  11   1 87.1671 8.45816   2
  -5  11  -1 80.4857 10.9346   3
  -5  11  -1 75.1145 9.31618   2
   6 -11   1 2.83514 1.82862   5
  -6 -11  -1 1.82154 2.33726   5
  -6 -11  -1 4.23867 2.93927   4
   6 -11   1 5.95494 2.77871   1
  -6  11  -1 1.96207 1.76520   2
  -6  11  -1 8.31320 3.74081   3
  -6  11  -1 4.65362 2.53207   1
   6  11   1 4.06289 2.36667   2
   6  11   1 2.31008 2.36373   4
   7 -11   1 22.4504 4.91992   1
  -7 -11  -1 21.2860 5.34916   5
  -7 -11  -1 26.0383 5.80208   4
   7 -11   1 23.2760 4.31068   5
  -7  11  -1 28.3108 6.50530   3
   7  11   1 27.9010 5.00015   2
   7  11   1 18.4263 4.61362   4
  -7  11  -1 25.0693 4.81425   2
  -7  11  -1 22.5020 5.28496   1
   8 -11   1 14.7363 4.23730   1
   8 -11   1 9.42494 3.12244   5
  -8 -11  -1 12.8948 4.69797   4
  -8 -11  -1 11.9616 4.24039   5
  -8  11  -1 9.57393 3.96323   1
   8  11   1 10.5115 3.60280   4
   8  11   1 12.2226 3.80481   2
  -8  11  -1 12.6326 4.51423   3
   9 -11   1 4.95099 2.62592   5
   9 -11   1 -1.5670 2.12278   1
  -9 -11  -1 3.21181 3.79087   4
  -9 -11  -1 2.75513 3.26651   5
  -9  11  -1 2.83693 3.00139   1
  -9  11  -1 2.33816 3.45993   3
   9  11   1 2.77953 3.06271   4
   9  11   1 2.68642 2.73268   2
  10 -11   1 12.4549 4.32686   1
 -10 -11  -1 3.78731 3.50557   5
  10 -11   1 7.82243 3.38004   5
 -10 -11  -1 4.31208 3.76312   4
  10  11   1 4.45641 2.93089   2
 -10  11  -1 7.42416 4.02174   3
 -10  11  -1 3.84694 3.09645   1
  10  11   1 4.61798 3.33372   4
  11 -11   1 7.94133 3.77258   5
  11 -11   1 5.77761 3.96907   1
 -11 -11  -1 9.96612 5.89865   4
 -11 -11  -1 0.14195 2.93927   5
  11  11   1 10.1389 4.49979   4
  11  11   1 13.7348 4.32837   2
 -11  11  -1 5.57173 4.57667   3
  10 -12  -1 1.34415 2.25257   5
  10 -12  -1 1.59182 2.93340   3
 -10 -12   1 -3.5767 2.37851   5
  10 -12  -1 0.85242 2.59909   1
 -10 -12   1 -1.6130 3.80714   4
 -10  12   1 8.87756 4.14329   3
  10  12  -1 2.16942 3.21628   2
  10  12  -1 3.53169 3.07082   4
   9 -12  -1 14.3009 4.85059   3
  -9 -12   1 26.5534 6.67660   4
  -9 -12   1 7.39357 3.77503   5
   9 -12  -1 6.03955 3.39281   1
   9 -12  -1 25.8694 4.75073   5
   9  12  -1 11.3182 4.20900   4
   9  12  -1 12.5593 4.49897   2
  -9  12   1 21.5637 5.88089   3
   8 -12  -1 -0.0932 1.92084   5
   8 -12  -1 -1.5002 1.85623   3
  -8 -12   1 0.96399 2.21458   5
   8 -12  -1 0.41788 2.25167   1
  -8 -12   1 -0.2585 2.80928   4
   8  12  -1 0.71571 2.17574   4
  -8  12   1 1.88241 2.74204   2
   8  12  -1 -0.0219 2.10879   2
  -8  12   1 5.39835 3.98276   3
   7 -12  -1 2.11439 2.31866   3
   7 -12  -1 0.11744 2.25187   1
   7 -12  -1 0.82978 1.85018   5
  -7 -12   1 0.54874 2.96874   4
  -7 -12   1 -0.7760 1.99717   5
  -7  12   1 -0.1874 1.93203   2
  -7  12   1 1.24276 3.15308   3
   7  12  -1 -2.3596 1.51845   2
   7  12  -1 -2.9766 1.88010   4
   6 -12  -1 -1.2080 1.34659   5
   6 -12  -1 2.09261 2.24396   1
  -6 -12   1 -1.3870 2.13552   4
  -6 -12   1 -1.7093 1.82565   5
   6 -12  -1 1.09904 1.97046   3
   6  12  -1 -1.6704 1.62667   2
  -6  12   1 -1.1222 2.35307   3
   6  12  -1 -0.7633 1.64817   4
  -6  12   1 -1.2693 1.85397   2
   5 -12  -1 68.0058 8.46782   1
   5 -12  -1 65.0019 7.86553   5
  -5 -12   1 61.7326 8.67525   4
  -5 -12   1 68.1887 8.83072   5
   5 -12  -1 64.0319 9.15812   3
  -5  12   1 65.7344 9.63333   3
   5  12  -1 60.5749 7.95868   2
  -5  12   1 67.1627 8.99119   2
   5  12  -1 58.9092 7.92405   4
   4 -12  -1 5.41864 2.43864   1
   4 -12  -1 6.16985 2.62870   3
  -4 -12   1 11.9776 3.58860   5
  -4 -12   1 6.03180 2.69191   4
   4 -12  -1 6.40448 2.39193   5
   4  12  -1 11.0227 3.15387   2
  -4  12   1 3.98798 2.28402   2
   4  12  -1 5.43450 2.20529   4
  -4  12   1 7.72130 3.42510   3
  -3 -12   1 2.81587 1.50141   1
  -3 -12   1 0.14488 1.41451   5
   3 -12  -1 1.87889 1.58110   5
   3 -12  -1 3.17832 1.83743   1
   3 -12  -1 -0.0382 1.72595   3
  -3  12   1 3.06394 2.42136   3
  -3  12   1 1.65170 1.64296   2
   3  12  -1 3.58999 2.27141   2
  -2 -12   1 9.39623 2.26014   1
   2 -12  -1 11.7654 3.01359   1
  -2 -12   1 5.81113 2.54298   5
   2 -12  -1 12.0720 3.53429   3
   2 -12  -1 14.1450 3.31850   5
  -2  12   1 11.8634 3.46700   3
   2  12  -1 16.3620 3.49982   2
  -2  12   1 9.75765 2.98001   2
   1 -12  -1 10.9621 2.94979   3
   1 -12  -1 9.11274 2.65210   5
   1 -12  -1 10.5187 2.67412   1
  -1 -12   1 11.2733 2.97761   5
  -1 -12   1 12.6045 2.71564   1
  -1  12   1 10.0110 2.84487   2
  -1  12   1 7.43010 2.92731   3
   1  12  -1 9.11400 2.76559   2
   1  12  -1 9.53874 3.38259   3
   0 -12  -1 78.6747 7.79745   1
   0 -12   1 74.3720 8.83549   5
   0 -12  -1 85.5017 9.46122   5
   0 -12   1 79.8906 7.72370   1
   0 -12  -1 72.8383 8.64358   3
   0  12   1 81.9673 8.16639   2
   0  12  -1 78.7164 9.36635   3
   0  12   1 64.9608 8.59040   3
   0  12  -1 84.1506 8.08892   2
  -1 -12  -1 3.96542 2.17657   5
  -1 -12  -1 6.50654 2.12003   1
   1 -12   1 2.13695 1.66843   5
   1 -12   1 1.76084 1.73274   1
   1  12   1 2.46895 1.74760   2
  -1  12  -1 3.11727 2.15273   3
  -1  12  -1 6.66165 2.25529   2
   2 -12   1 8.05564 2.58722   5
  -2 -12  -1 8.76078 2.81379   5
  -2 -12  -1 12.2958 2.72914   1
   2 -12   1 5.02333 2.21939   1
  -2  12  -1 9.87951 2.73412   2
   2  12   1 6.60630 2.64695   2
  -2  12  -1 5.17201 2.76880   3
  -3 -12  -1 0.30882 1.39126   1
   3 -12   1 -0.4161 1.51866   1
   3 -12   1 -0.4022 1.28344   5
  -3 -12  -1 4.39077 2.44265   5
  -3  12  -1 2.69644 1.99650   2
  -3  12  -1 0.44953 2.38860   3
   3  12   1 1.72586 1.78011   2
  -4 -12  -1 197.764 15.3345   1
  -4 -12  -1 198.633 16.3478   4
  -4 -12  -1 165.351 16.0828   5
   4 -12   1 160.437 15.6563   1
   4 -12   1 179.615 15.4152   5
   4  12   1 167.085 15.3662   4
  -4  12  -1 168.839 16.8771   3
   4  12   1 186.881 15.8285   2
  -4  12  -1 168.741 15.7397   2
   5 -12   1 -1.7486 1.65863   1
  -5 -12  -1 0.11553 2.12972   5
  -5 -12  -1 1.86441 2.43420   4
   5 -12   1 -2.2863 1.29308   5
  -5  12  -1 -0.5196 2.38603   3
   5  12   1 0.99114 1.91434   2
   5  12   1 -1.5376 1.48808   4
  -5  12  -1 0.10549 1.72111   2
   6 -12   1 -0.1205 1.60613   5
  -6 -12  -1 0.94095 2.94143   4
  -6 -12  -1 1.49439 2.32868   5
   6 -12   1 0.23571 2.02072   1
   6  12   1 0.59340 2.12876   4
  -6  12  -1 10.6447 4.08897   3
  -6  12  -1 2.99457 2.42667   2
   6  12   1 1.37927 2.12009   2
  -7 -12  -1 30.5820 6.43483   4
  -7 -12  -1 29.1798 6.33260   5
   7 -12   1 21.9111 4.99737   1
   7 -12   1 28.7398 5.16255   5
  -7  12  -1 33.7047 7.06545   3
   7  12   1 29.5760 5.63670   4
  -7  12  -1 29.4770 6.43888   2
   7  12   1 26.9085 5.19942   2
  -8 -12  -1 9.00566 3.69106   5
   8 -12   1 3.56957 2.31812   5
   8 -12   1 4.63398 2.91543   1
  -8 -12  -1 -0.7498 2.41436   4
   8  12   1 3.47633 2.70792   2
  -8  12  -1 -0.2196 3.08359   3
   8  12   1 3.03269 2.62078   4
   9 -12   1 9.03356 3.59076   5
   9 -12   1 6.82769 3.70058   1
  -9 -12  -1 3.72396 4.34860   4
  -9 -12  -1 13.5620 5.18043   5
   9  12   1 7.68237 3.47072   2
   9  12   1 9.02216 3.47896   4
  -9  12  -1 14.0024 4.87659   3
  10 -12   1 -0.1226 3.34715   1
 -10 -12  -1 -1.3480 3.72705   4
  10 -12   1 0.95647 2.77576   5
 -10 -12  -1 -2.0493 2.88799   5
 -10  12  -1 -1.7415 3.56644   3
  10  12   1 -1.0365 2.60213   4
  10  12   1 1.50141 2.83717   2
  10 -13  -1 4.63618 3.33904   5
 -10 -13   1 -0.4270 3.48499   5
 -10 -13   1 1.07268 4.55588   4
  10  13  -1 3.56406 3.58640   2
  10  13  -1 3.42355 3.20146   4
   9 -13  -1 8.94548 3.45489   5
   9 -13  -1 5.01692 3.47040   3
   9 -13  -1 5.61841 3.64869   1
  -9 -13   1 20.8954 6.48417   4
  -9 -13   1 6.09496 3.68771   5
  -9  13   1 16.0124 5.96293   3
   9  13  -1 17.1637 4.89180   4
   9  13  -1 13.7614 4.48750   2
   8 -13  -1 -0.4271 1.80827   5
  -8 -13   1 4.11439 3.81394   4
  -8 -13   1 5.43686 3.30669   5
   8 -13  -1 -1.6431 2.42908   3
   8 -13  -1 -1.9753 2.13984   1
   8  13  -1 -3.0387 1.79219   2
  -8  13   1 2.72319 3.28020   2
  -8  13   1 -4.8945 1.95839   3
   8  13  -1 -0.8009 2.41405   4
  -7 -13   1 -2.8747 2.17573   5
   7 -13  -1 -0.4819 2.27597   1
   7 -13  -1 2.26597 1.91283   5
  -7 -13   1 1.49972 3.35282   4
   7 -13  -1 -1.3226 1.99290   3
  -7  13   1 -3.0653 2.05313   2
   7  13  -1 2.12408 2.54615   4
   7  13  -1 -1.4341 1.76860   2
  -7  13   1 -1.7943 2.20703   3
   6 -13  -1 1.55413 1.88775   5
   6 -13  -1 3.45564 2.44672   1
  -6 -13   1 -0.4940 2.78028   4
   6 -13  -1 -0.1613 2.50962   3
  -6 -13   1 2.64490 2.38319   5
  -6  13   1 3.57041 2.73835   2
  -6  13   1 -3.0700 2.22946   3
   6  13  -1 -0.8072 1.95298   2
   6  13  -1 1.78986 2.38552   4
   5 -13  -1 13.8415 4.04949   3
   5 -13  -1 17.7163 4.12234   1
   5 -13  -1 18.3143 3.97881   5
  -5 -13   1 17.5614 4.52106   5
  -5  13   1 18.4027 4.58663   2
  -5  13   1 13.6233 4.57221   3
   5  13  -1 22.1448 4.69957   2
   4 -13  -1 13.8021 3.57935   5
   4 -13  -1 27.9944 4.75722   1
  -4 -13   1 24.1224 4.88760   5
   4 -13  -1 9.28435 3.55916   3
   4  13  -1 25.6441 4.89598   2
  -4  13   1 20.6163 5.19301   3
  -4  13   1 13.8712 3.90045   2
  -3 -13   1 2.86874 2.45094   5
   3 -13  -1 0.37059 2.11234   3
   3 -13  -1 3.33620 2.16827   1
   3 -13  -1 0.07145 1.55016   5
   3  13  -1 0.82949 2.03627   2
  -3  13   1 4.99400 2.73189   3
  -3  13   1 -0.4193 1.60548   2
  -2 -13   1 -0.0877 1.19593   1
   2 -13  -1 -0.6928 1.96437   3
   2 -13  -1 1.63120 1.77923   5
   2 -13  -1 -0.6666 1.39629   1
  -2 -13   1 -1.8958 1.48307   5
  -2  13   1 1.04121 2.39110   3
  -2  13   1 -0.1049 1.64472   2
   2  13  -1 -1.9524 1.44581   2
  -1 -13   1 1.22064 1.57056   1
  -1 -13   1 -0.7358 1.31077   5
   1 -13  -1 -1.2743 1.90335   3
   1 -13  -1 -0.3874 1.21124   1
   1 -13  -1 1.50720 1.85961   5
  -1  13   1 0.87083 1.58715   2
  -1  13   1 3.16929 2.37107   3
   1  13  -1 -0.1885 1.51618   2
   0 -13  -1 9.05035 2.92874   5
   0 -13   1 8.09426 2.51662   1
   0 -13   1 6.88751 2.64559   5
   0 -13  -1 10.1943 2.72403   1
   0  13  -1 10.6055 3.42931   3
   0  13   1 13.4876 3.29041   2
   0  13  -1 9.63822 2.83369   2
   1 -13   1 23.3795 4.10875   1
   1 -13   1 28.9171 4.73856   5
  -1 -13  -1 26.0338 4.99460   5
  -1 -13  -1 12.1849 3.20891   1
   1  13   1 25.9245 4.76195   2
  -1  13  -1 34.0088 5.22392   2
  -1  13  -1 21.8769 5.04819   3
   2 -13   1 47.6037 6.31000   5
  -2 -13  -1 35.1694 6.26379   5
  -2 -13  -1 35.4334 5.43873   1
   2 -13   1 39.3481 5.97745   1
   2  13   1 61.1385 7.32925   2
  -2  13  -1 50.1858 6.83209   2
  -2  13  -1 39.7097 6.79645   3
   3 -13   1 69.5758 8.41416   5
  -3 -13  -1 62.2166 8.93400   5
   3 -13   1 77.1025 8.88190   1
  -3 -13  -1 55.9629 7.48613   1
   3  13   1 70.0394 8.75527   2
  -3  13  -1 86.3634 9.63889   2
  -3  13  -1 70.4704 9.78374   3
   4 -13   1 -1.0118 1.41025   5
   4 -13   1 1.14908 2.15616   1
  -4 -13  -1 2.05637 2.58261   5
  -4  13  -1 -1.1127 1.69897   2
  -4  13  -1 0.34605 2.44320   3
   4  13   1 0.93756 1.83469   2
   5 -13   1 3.46222 2.09000   5
  -5 -13  -1 12.3097 3.93229   5
   5 -13   1 3.09322 2.61720   1
  -5  13  -1 4.63109 3.00037   3
   5  13   1 0.86045 2.05149   2
  -5  13  -1 0.51340 2.01228   2
  -6 -13  -1 -1.8265 1.95910   5
   6 -13   1 0.94762 1.86247   5
  -6 -13  -1 3.25619 3.49321   4
   6 -13   1 -0.8788 2.03483   1
   6  13   1 1.39313 3.44946   4
   6  13   1 -0.2586 2.07872   2
  -6  13  -1 -1.2019 1.95737   3
  -6  13  -1 -1.1053 1.87286   2
  -7 -13  -1 38.9603 7.83904   4
   7 -13   1 61.0704 7.86531   5
   7 -13   1 44.4328 7.60498   1
  -7 -13  -1 46.2623 8.26632   5
   7  13   1 42.1244 7.17508   4
   7  13   1 64.7690 8.28349   2
  -7  13  -1 41.8943 8.30260   3
  -8 -13  -1 10.4834 5.17608   4
   8 -13   1 13.2126 3.99214   1
  -8 -13  -1 3.10494 3.45714   5
   8 -13   1 9.54818 3.30257   5
   8  13   1 12.7259 4.14109   2
   8  13   1 13.9838 4.56993   4
  -8  13  -1 4.63900 3.75049   3
  -9 -13  -1 5.43770 4.96950   4
   9 -13   1 -0.3313 2.46354   5
  -9 -13  -1 3.03894 3.62686   5
   9 -13   1 1.07975 2.63273   1
  -9  13  -1 -1.5262 3.26847   3
   9  13   1 2.48203 2.92604   2
   9  13   1 0.16024 2.86657   4
  -9 -14   1 0.31539 3.57287   5
   9 -14  -1 1.51494 2.98315   5
  -9 -14   1 -5.4996 3.98326   4
   9  14  -1 -0.8116 2.92150   4
   9  14  -1 4.69845 3.75824   2
   8 -14  -1 3.52132 2.39677   5
   8 -14  -1 -0.7035 2.89247   1
  -8 -14   1 0.00669 4.23648   4
   8 -14  -1 -1.2502 3.03596   3
  -8 -14   1 -0.0729 2.68591   5
  -8  14   1 1.20063 2.87391   2
  -8  14   1 7.40798 4.03945   3
   8  14  -1 0.58471 2.53306   2
   7 -14  -1 -2.8994 1.93203   1
   7 -14  -1 -1.2530 2.80698   3
   7 -14  -1 -2.1935 1.57251   5
  -7 -14   1 1.14729 2.75061   5
   7  14  -1 -1.1690 2.15428   2
  -7  14   1 -3.0482 2.49041   2
  -7  14   1 -4.7427 2.42673   3
  -6 -14   1 1.17345 2.62605   5
   6 -14  -1 2.45268 2.70819   1
   6 -14  -1 1.22547 2.73880   3
   6 -14  -1 2.71287 2.05863   5
   6  14  -1 4.07813 3.28198   2
  -6  14   1 3.74614 3.12733   2
  -6  14   1 3.76806 3.45717   3
  -5 -14   1 -0.0654 2.28245   5
   5 -14  -1 1.37546 2.62895   3
   5 -14  -1 -0.8221 1.83550   1
   5 -14  -1 1.38120 1.80149   5
  -5  14   1 -0.5426 2.22665   2
   5  14  -1 0.24648 2.19684   2
  -5  14   1 0.21147 2.46155   3
  -4 -14   1 1.75365 2.46328   5
   4 -14  -1 -0.6023 2.08190   3
   4 -14  -1 0.31634 2.04474   1
   4 -14  -1 0.33228 1.79668   5
  -4  14   1 3.68811 2.94275   3
  -4  14   1 0.93191 2.41282   2
   4  14  -1 0.69978 2.20698   2
  -3 -14   1 20.0475 4.64959   5
   3 -14  -1 22.5969 4.65614   1
   3 -14  -1 21.4670 5.01200   3
   3 -14  -1 17.7507 4.04033   5
   3  14  -1 32.8335 5.69680   2
  -3  14   1 28.0906 5.46695   2
  -3  14   1 18.9404 5.05421   3
   2 -14  -1 7.74458 2.87690   1
  -2 -14   1 2.53412 2.22231   5
   2 -14  -1 1.22150 2.39922   3
   2 -14  -1 0.52331 1.75862   5
  -2  14   1 2.15055 2.83184   3
   2  14  -1 1.64171 2.19810   2
  -2  14   1 4.70889 2.90626   2
   1 -14  -1 2.08408 1.78505   1
  -1 -14   1 5.02283 2.63033   5
  -1 -14   1 2.68642 1.77248   1
   1 -14  -1 3.16607 2.27491   5
  -1  14   1 4.22271 2.26709   2
   1  14  -1 2.46710 2.05318   2
  -1  14   1 4.79977 3.49786   3
   0 -14   1 5.02053 2.63521   5
   0 -14  -1 3.01283 2.20155   5
   0 -14   1 6.53506 2.37146   1
   0 -14  -1 10.7287 2.87458   1
   0  14  -1 9.02969 2.87452   2
   0  14   1 8.90069 2.95104   2
   1 -14   1 3.83685 2.20316   3
   1 -14   1 0.78123 1.59319   1
   1 -14   1 2.16591 1.94903   5
  -1 -14  -1 -3.1936 1.56535   5
  -1 -14  -1 5.32684 2.22912   1
  -1  14  -1 4.84598 3.30691   3
  -1  14  -1 0.10671 1.62217   2
   1  14   1 1.51998 1.77278   2
   2 -14   1 1.60509 1.87170   1
  -2 -14  -1 -0.1325 1.92687   5
   2 -14   1 6.52633 2.60564   5
  -2 -14  -1 2.66862 1.94392   1
  -2  14  -1 2.59757 2.98116   3
  -2  14  -1 1.55597 1.91711   2
   2  14   1 5.77694 2.45886   2
   3 -14   1 -0.3289 1.61413   5
  -3 -14  -1 -0.8988 1.50627   1
   3 -14   1 1.86904 1.96767   1
  -3 -14  -1 1.33002 2.40905   5
  -3  14  -1 1.23209 2.78327   3
  -3  14  -1 -0.3086 2.09332   2
   3  14   1 2.87452 2.33069   2
  -4 -14  -1 1.19351 2.24350   5
   4 -14   1 3.06035 2.02366   5
   4 -14   1 0.20162 2.02012   1
  -4  14  -1 6.53331 3.22713   3
  -4  14  -1 1.00890 2.17347   2
   4  14   1 3.54718 2.32831   2
   5 -14   1 1.75903 2.43359   1
   5 -14   1 1.71994 2.16158   5
  -5 -14  -1 1.83940 2.80571   5
  -5  14  -1 0.94927 2.81143   3
  -5  14  -1 3.28725 2.58005   2
   5  14   1 4.56921 2.45866   2
   6 -14   1 4.40277 3.07861   1
   6 -14   1 3.48504 2.49295   5
  -6 -14  -1 10.4300 4.17921   5
   6  14   1 10.1396 3.59981   2
  -6  14  -1 6.29134 3.10958   2
  -6  14  -1 9.91773 4.78540   3
   7 -14   1 -0.6617 2.45229   1
   7 -14   1 2.37631 2.37890   5
  -7 -14  -1 4.07916 3.44801   5
  -7  14  -1 12.4661 5.06558   3
   7  14   1 -1.4364 2.35758   2
   8 -14   1 27.8089 5.63125   5
  -8 -14  -1 35.9086 8.13514   5
   8 -14   1 25.1539 5.81392   1
   8  14   1 35.1934 6.39227   2
  -8  14  -1 30.1952 7.70106   3
   7 -15  -1 2.38043 2.58962   5
   7 -15  -1 1.04117 3.11210   3
   7 -15  -1 2.49221 3.21571   1
  -7 -15   1 4.48259 3.20770   5
  -7  15   1 3.59286 4.39682   3
   7  15  -1 -0.7927 2.71619   2
  -7  15   1 5.05373 3.68117   2
   6 -15  -1 -1.1012 2.69397   3
   6 -15  -1 3.19032 2.68862   1
   6 -15  -1 11.6400 3.57047   5
  -6 -15   1 4.73861 3.55630   5
   6  15  -1 5.06407 3.39539   2
  -6  15   1 -0.3830 3.43595   3
  -6  15   1 5.85604 3.43094   2
   5 -15  -1 -0.7965 2.58291   3
   5 -15  -1 2.60335 2.76459   1
   5 -15  -1 1.39788 2.09424   5
  -5 -15   1 1.58558 2.68690   5
  -5  15   1 0.92751 3.22198   3
   5  15  -1 -1.8887 2.01746   2
  -5  15   1 0.81191 2.41033   2
   4 -15  -1 -1.3013 2.26245   3
   4 -15  -1 4.58587 2.51798   5
  -4 -15   1 6.83840 3.07344   5
   4 -15  -1 0.58940 2.13356   1
  -4  15   1 0.77960 2.85340   3
  -4  15   1 -1.2124 2.06655   2
   4  15  -1 4.09043 3.02635   2
   3 -15  -1 -0.5917 1.96899   5
   3 -15  -1 0.89509 2.18822   1
   3 -15  -1 -2.3310 2.44203   3
  -3 -15   1 -0.1291 2.24633   5
  -3  15   1 2.80410 3.03633   3
  -3  15   1 0.47639 2.17406   2
   3  15  -1 -3.7103 1.67017   2
   2 -15  -1 7.73968 2.98988   5
  -2 -15   1 8.93333 3.35599   5
   2 -15  -1 3.44351 2.14299   1
  -2  15   1 4.28508 2.63842   2
   2  15  -1 1.36548 2.16815   2
  -2  15   1 5.71371 3.51814   3
  -1 -15   1 0.28484 2.12706   5
   1 -15  -1 -1.7952 1.68289   5
   1 -15  -1 1.31103 1.97499   1
  -1  15   1 2.51011 2.32666   2
   1  15  -1 2.18564 2.25652   2
   0 -15   1 1.92472 2.14622   1
   0 -15   1 3.31556 2.37584   5
   0 -15  -1 2.13796 2.10307   1
   0 -15  -1 2.46025 2.67565   5
   0  15  -1 4.64148 2.37852   2
   0  15   1 4.05242 2.34506   2
   1 -15   1 2.30125 2.28539   1
  -1 -15  -1 2.39601 1.75589   1
   1 -15   1 0.60113 1.87049   5
  -1 -15  -1 -2.6926 1.73028   5
   1  15   1 1.66287 1.91983   2
  -1  15  -1 4.29276 2.68880   2
   2 -15   1 20.7377 4.86268   3
  -2 -15  -1 27.1253 5.67713   5
   2 -15   1 27.6291 5.28148   1
  -2 -15  -1 29.9502 4.96717   1
   2 -15   1 20.9415 4.63536   5
   2  15   1 25.5781 5.30055   2
  -2  15  -1 33.3368 5.98403   2
  -2  15  -1 23.0034 5.74004   3
   3 -15   1 3.97553 2.62533   1
   3 -15   1 3.28156 2.91423   3
  -3 -15  -1 7.46765 3.30870   5
   3 -15   1 10.4076 3.49206   5
  -3  15  -1 4.16652 3.72156   3
   3  15   1 7.55655 3.02040   2
  -3  15  -1 8.48617 3.25667   2
   4 -15   1 -1.1442 1.93849   5
  -4 -15  -1 -0.1797 2.65378   5
   4 -15   1 -1.5854 1.97238   1
  -4  15  -1 1.94927 2.85854   2
  -4  15  -1 -0.0175 2.96844   3
   4  15   1 0.93294 2.21555   2
   5 -15   1 -1.7248 2.14474   1
   5 -15   1 0.96662 2.14088   5
  -5 -15  -1 1.53543 2.79328   5
  -5  15  -1 1.72521 2.73837   2
  -5  15  -1 3.58028 3.94844   3
   5  15   1 2.98824 2.85269   2
   6 -15   1 4.14326 3.12285   3
   6 -15   1 4.43933 2.79560   5
  -6 -15  -1 1.77435 3.23522   5
   6 -15   1 -1.9081 2.28371   1
   6  15   1 3.43505 2.90524   2
  -6  15  -1 3.98033 4.00962   3
  -6  15  -1 3.69085 3.29060   2
   7 -15   1 45.5276 8.32487   3
   7 -15   1 56.5549 8.82455   1
   7 -15   1 58.2884 8.31862   5
  -7 -15  -1 63.1115 10.2944   5
  -7  15  -1 45.3296 9.82983   3
   7  15   1 71.1390 9.45040   2
   6 -16  -1 5.25801 3.31189   1
   6 -16  -1 4.10222 3.74250   3
  -6 -16   1 7.11362 3.85740   5
   6 -16  -1 9.35353 4.20223   5
  -6  16   1 2.99607 3.26222   2
   6  16  -1 12.5043 4.28039   2
  -6  16   1 3.89519 4.40600   3
   5 -16  -1 3.32401 2.92057   1
   5 -16  -1 2.33391 3.35042   3
   5 -16  -1 1.12071 2.58400   5
  -5 -16   1 0.31565 2.84340   5
  -5  16   1 4.67407 4.13507   3
   5  16  -1 2.49163 2.94110   2
  -5  16   1 0.74939 2.99301   2
   4 -16  -1 2.10831 2.63483   3
   4 -16  -1 1.28491 2.57154   1
   4 -16  -1 -1.4453 2.09014   5
  -4 -16   1 3.26680 2.92433   5
  -4  16   1 4.63496 3.31175   2
  -4  16   1 3.19367 3.65271   3
   4  16  -1 2.41601 3.16137   2
   3 -16  -1 4.75615 2.97070   1
   3 -16  -1 3.57652 2.67331   5
  -3 -16   1 -0.1326 2.30956   5
  -3  16   1 0.41443 2.77658   2
  -3  16   1 2.11755 4.49170   3
   3  16  -1 1.10803 2.77162   2
   2 -16  -1 3.87675 2.58273   1
   2 -16  -1 -0.4100 1.91981   5
  -2 -16   1 2.04914 2.83390   5
   2  16  -1 -0.0683 2.10850   2
  -2  16   1 7.82646 3.09118   2
   1 -16  -1 0.98547 1.92000   1
  -1 -16   1 -1.1234 2.24082   5
   1 -16  -1 -3.2239 1.59002   5
  -1  16   1 0.82342 2.35337   2
   1  16  -1 2.23718 2.28475   2
   0 -16  -1 -1.1560 2.14401   5
   0 -16  -1 2.89666 2.28037   1
   0 -16   1 0.28153 2.01562   5
   0  16   1 8.65139 2.96908   2
   0  16  -1 0.42818 2.31745   2
   1 -16   1 0.01423 1.93887   1
  -1 -16  -1 -3.2353 1.85165   1
  -1 -16  -1 0.86522 2.42569   5
   1 -16   1 0.02461 2.06849   5
   1  16   1 6.56854 2.92063   2
  -1  16  -1 3.53725 2.80402   2
   2 -16   1 3.93549 2.51833   5
   2 -16   1 9.91275 3.15698   1
  -2 -16  -1 7.24986 3.44864   5
   2  16   1 12.4380 3.76322   2
  -2  16  -1 6.97803 3.59759   2
  -3 -16  -1 12.1975 4.49551   5
   3 -16   1 7.34036 3.22275   1
   3 -16   1 20.9614 4.64381   5
   3 -16   1 13.6599 4.31323   3
   3  16   1 24.9425 5.18983   2
  -3  16  -1 15.9599 4.44472   2
  -3  16  -1 15.1508 5.26415   3
   4 -16   1 15.7823 4.33243   1
   4 -16   1 10.7696 4.50415   3
  -4 -16  -1 12.2341 4.46838   5
   4 -16   1 11.6313 3.76880   5
   4  16   1 20.6002 4.91449   2
  -4  16  -1 18.5949 4.88713   2
  -4  16  -1 3.55715 4.51977   3
   5 -16   1 -2.4929 2.50834   3
  -5 -16  -1 -1.3919 2.99040   5
   5 -16   1 1.63155 2.78172   1
   5 -16   1 0.53098 2.57260   5
   5  16   1 -3.4193 2.20425   2
  -5  16  -1 0.32764 2.92071   2
  -5  16  -1 0.00819 3.81915   3
   4 -17  -1 2.03970 3.31978   5
   4 -17  -1 -0.0014 2.61876   1
  -4  17   1 3.49305 3.33713   2
   3 -17  -1 3.46558 2.72037   1
   3 -17  -1 6.92780 3.46370   5
  -3 -17   1 4.66259 3.18849   5
  -3  17   1 1.01158 2.87396   2
   3  17  -1 3.65987 2.78975   2
   2 -17  -1 4.24939 2.85004   1
   2 -17  -1 -0.0159 2.58054   5
  -2 -17   1 -2.5545 2.04586   5
  -2  17   1 4.68144 3.05259   2
   2  17  -1 5.86924 3.18126   2
  -1 -17   1 2.01910 2.84533   5
   1 -17  -1 0.42199 2.78101   5
   1 -17  -1 -1.3866 1.65870   1
  -1  17   1 -1.3787 2.30723   2
   1  17  -1 3.24858 2.78174   2
   0 -17   1 4.46057 3.07173   5
   0 -17  -1 4.53340 2.64629   1
   0 -17  -1 4.33788 3.49382   5
   0  17  -1 6.35983 3.23837   2
   0  17   1 3.31954 3.24608   2
   1 -17   1 1.00728 2.46451   5
  -1 -17  -1 1.87494 3.28022   5
   1  17   1 3.75531 3.06046   2
  -1  17  -1 3.88788 2.68131   2
   2 -17   1 19.8540 4.72341   1
   2 -17   1 23.5471 5.36974   5
  -2 -17  -1 32.5135 6.95203   5
  -2  17  -1 27.6753 5.99167   2
   2  17   1 26.1725 5.62219   2
  -3 -17  -1 10.4695 4.77260   5
   3 -17   1 15.7491 5.11952   5
   3 -17   1 16.6608 4.38607   1
   3  17   1 14.9464 4.83069   2
  -3  17  -1 12.0942 4.46969   2
 -14   0   2 90.5547 12.9431   4
  14   0  -2 85.0209 11.3930   4
  13   0  -2 0.27884 2.13134   4
  13   0  -2 -0.6044 2.17955   5
 -13   0   2 -0.3424 3.00163   4
 -13   0   2 -1.3030 1.92518   5
 -12   0   2 -0.8328 2.43714   4
  12   0  -2 1.78961 2.33983   4
  12   0  -2 -0.1002 1.89910   2
 -12   0   2 1.32563 1.91752   5
 -11   0   2 0.91547 2.56406   2
 -11   0   2 0.40253 2.22907   4
  11   0  -2 -0.0874 1.43238   1
 -11   0   2 -0.7235 1.64636   1
  11   0  -2 -0.7916 1.86912   4
  11   0  -2 0.87716 1.62872   2
 -11   0   2 2.19239 2.12663   5
 -10   0   2 -0.7521 2.30707   4
 -10   0   2 -0.5615 1.39418   5
 -10   0   2 0.69964 1.76723   3
  10   0  -2 0.10454 1.61740   2
  10   0  -2 -2.1027 1.48870   4
  10   0  -2 1.38454 1.54601   1
  10   0  -2 -0.3070 1.07992   3
 -10   0   2 0.77074 2.30980   2
 -10   0   2 -0.1504 1.49476   1
  -9   0   2 0.73210 1.56092   1
   9   0  -2 0.04972 1.03797   3
   9   0  -2 0.20900 1.35924   2
  -9   0   2 -1.4613 1.62362   2
  -9   0   2 -0.7752 1.35473   3
  -9   0   2 -1.0307 1.47213   4
   9   0  -2 -0.3455 1.44353   4
  -9   0   2 -0.3028 1.20182   5
   8   0  -2 665.043 53.7170   2
  -8   0   2 750.867 53.4649   1
  -8   0   2 698.311 54.3559   4
  -8   0   2 736.520 54.5566   2
  -8   0   2 692.331 53.3019   5
   8   0  -2 648.605 52.9568   3
  -8   0   2 719.741 53.4582   3
  -7   0   2 0.65441 1.51778   4
   7   0  -2 -0.0179 1.14225   2
  -7   0   2 -0.7015 1.18476   5
  -7   0   2 2.19446 1.45763   3
  -7   0   2 3.38060 1.89939   2
   7   0  -2 -0.3462 0.80047   3
  -7   0   2 1.80276 1.20033   1
  -6   0   2 194.533 16.2200   3
  -6   0   2 213.324 16.1687   5
   6   0  -2 182.270 16.4326   2
   6   0  -2 193.922 15.9833   3
  -6   0   2 194.154 16.8166   4
  -6   0   2 206.630 16.1431   1
  -6   0   2 230.836 17.2905   2
   5   0  -2 -0.7073 0.61272   2
  -5   0   2 -0.2688 0.86121   3
  -5   0   2 -0.7394 0.93762   2
  -5   0   2 0.45020 1.09958   4
   5   0  -2 0.42183 0.69051   3
  -5   0   2 -0.4445 0.57443   1
  -5   0   2 0.18712 0.80974   5
  -4   0   2 51.9570 4.39896   5
  -4   0   2 45.4763 4.85990   4
   4   0  -2 47.8247 4.84386   2
  -4   0   2 52.9082 4.43829   1
  -4   0   2 52.8713 5.23444   2
  -4   0   2 49.0124 4.58460   3
   4   0  -2 47.5724 4.27825   1
   4   0  -2 45.0690 4.40881   3
  -3   0   2 -0.2512 0.56810   3
  -3   0   2 1.13425 0.57616   1
  -3   0   2 0.58893 0.84670   4
  -3   0   2 -1.2945 0.77073   2
  -3   0   2 -0.2824 0.45823   5
   3   0  -2 0.53410 0.42985   1
   3   0  -2 0.86653 0.62595   3
   2   0  -2 331.704 24.5413   1
   2   0  -2 328.319 24.7888   3
  -2   0   2 329.460 25.2412   2
  -2   0   2 328.535 25.0027   4
  -2   0   2 331.827 24.4734   5
   1   0  -2 0.21892 0.36058   3
  -1   0   2 -0.1698 0.49096   2
  -1   0   2 -0.1052 0.32652   4
   1   0  -2 0.16801 0.23801   1
   0   0   2 13.0051 1.35141   4
   0   0  -2 14.5776 1.41874   5
   0   0   2 13.4429 1.41066   2
   0   0  -2 14.1734 1.41436   3
   0   0  -2 15.0285 1.62200   1
  -1   0  -2 0.03921 0.52897   1
  -1   0  -2 -0.8460 0.46870   5
   1   0   2 0.03374 0.15108   2
  -1   0  -2 0.14216 0.36869   3
  -1   0  -2 0.10323 0.14050   2
   1   0   2 0.29614 0.29575   4
  -2   0  -2 148.181 10.9498   5
   2   0   2 141.405 10.6020   4
   2   0   2 128.211 10.1159   2
  -2   0  -2 134.502 10.8764   1
  -2   0  -2 132.316 10.5548   3
   3   0   2 0.40878 0.40210   2
  -3   0  -2 -0.4154 0.55082   3
  -3   0  -2 -1.4291 0.65059   5
  -3   0  -2 2.06337 1.09890   1
   3   0   2 0.54754 0.60541   4
  -4   0  -2 91.8534 7.41091   4
   4   0   2 78.8509 6.93469   4
  -4   0  -2 77.1260 6.84498   3
  -4   0  -2 80.5475 7.26813   1
   4   0   2 71.8321 6.38605   2
  -4   0  -2 81.1530 7.28145   5
  -5   0  -2 -0.9283 0.88162   5
  -5   0  -2 0.19159 1.02947   4
  -5   0  -2 1.75349 1.03252   3
  -5   0  -2 -0.8355 0.76571   1
   5   0   2 0.97807 0.93498   4
   5   0   2 0.11995 0.54877   2
  -6   0  -2 51.2528 6.06747   1
   6   0   2 40.9243 5.33822   4
   6   0   2 40.8985 4.25039   2
  -6   0  -2 45.9003 5.35911   3
  -6   0  -2 51.4712 6.15602   5
  -6   0  -2 45.3832 5.92817   4
  -7   0  -2 -0.3678 1.28537   1
   7   0   2 0.27905 0.94593   2
  -7   0  -2 0.03277 1.24661   5
   7   0   2 -0.2167 1.16227   4
  -7   0  -2 -0.5259 1.31366   4
  -7   0  -2 2.00699 1.37586   3
  -8   0  -2 130.067 12.6189   1
   8   0   2 139.860 11.7548   2
  -8   0  -2 130.926 12.2048   3
  -8   0  -2 135.380 13.0113   4
  -8   0  -2 140.173 12.7855   5
   8   0   2 153.538 12.7174   4
  -9   0  -2 -0.6041 1.50993   3
  -9   0  -2 -2.6488 1.27834   1
  -9   0  -2 2.04665 2.14992   4
   9   0   2 -0.0820 1.53444   4
  -9   0  -2 0.51516 1.93257   5
 -10   0  -2 27.6534 4.73033   3
 -10   0  -2 17.9597 4.25675   1
  10   0   2 13.7350 3.79587   4
 -10   0  -2 22.2086 4.66467   5
 -11   0  -2 -0.7918 2.12787   5
  11   0   2 0.26953 2.05804   4
 -11   0  -2 -0.9534 2.03802   1
 -12   0  -2 -2.7358 2.14514   5
 -12   0  -2 1.42346 2.51479   1
  12   0   2 -0.3335 2.21808   4
  13   0   2 -1.0083 2.25815   4
  13   0   2 0.13126 2.28452   5
 -13   0  -2 -3.1353 2.56563   1
 -13   0  -2 -1.5140 2.65679   5
 -14   0  -2 47.8780 8.36085   5
  14   0   2 38.2147 7.38079   4
  14   0   2 39.9921 7.39217   5
  14  -1  -2 -2.8044 2.73276   4
 -14  -1   2 -1.0642 3.43130   4
 -14   1   2 4.86215 3.83656   4
  14   1  -2 1.16472 2.63074   4
  13  -1  -2 20.1687 5.16621   4
 -13  -1   2 18.6584 4.62190   5
  13  -1  -2 34.8231 5.54191   5
 -13  -1   2 28.5030 6.92085   4
 -13   1   2 41.4506 7.95663   4
  13   1  -2 17.6128 4.81786   4
 -13   1   2 31.0706 5.58218   5
  13   1  -2 25.7682 5.36518   2
  12  -1  -2 29.9391 5.14883   5
  12  -1  -2 43.4820 6.78969   4
  12  -1  -2 41.0855 5.94353   1
  12  -1  -2 29.6619 5.56928   2
 -12  -1   2 37.8354 7.27144   4
 -12  -1   2 23.8733 5.23308   5
  12   1  -2 27.9870 5.98478   4
 -12   1   2 38.6427 6.23462   1
 -12   1   2 39.2029 7.21284   4
 -12   1   2 49.9248 6.67816   5
  12   1  -2 37.4871 6.25275   2
 -12   1   2 33.5633 6.76049   2
 -11  -1   2 2.75656 2.91178   4
  11  -1  -2 2.63521 1.92966   3
  11  -1  -2 0.16120 1.91667   4
 -11  -1   2 0.37347 1.87708   5
  11  -1  -2 3.11860 1.79713   5
  11  -1  -2 2.69627 1.97834   1
  11  -1  -2 0.93735 1.89552   2
  11   1  -2 3.34429 2.42049   4
 -11   1   2 1.37347 2.05737   1
 -11   1   2 4.43565 2.89294   2
 -11   1   2 1.38864 2.41993   4
 -11   1   2 2.01411 1.97947   5
  11   1  -2 1.47095 2.10942   2
 -11   1   2 1.29706 2.16469   3
  10  -1  -2 0.66184 1.35539   2
 -10  -1   2 -1.0737 1.25937   5
 -10  -1   2 -1.2718 1.96751   4
 -10  -1   2 2.07697 1.84286   1
  10  -1  -2 1.06832 1.55787   1
  10  -1  -2 0.77552 1.33570   5
 -10  -1   2 -1.3426 1.93187   2
  10  -1  -2 -0.6349 1.53864   4
  10  -1  -2 1.13832 1.57276   3
  10   1  -2 0.16559 1.18129   3
 -10   1   2 -0.4539 1.93451   2
  10   1  -2 0.77634 1.90807   4
 -10   1   2 -0.2627 2.04974   4
 -10   1   2 0.49844 1.67716   3
 -10   1   2 2.16064 1.88793   5
 -10   1   2 0.08335 1.67623   1
  10   1  -2 1.34142 1.70127   2
  -9  -1   2 7.94458 3.02047   2
  -9  -1   2 5.27441 2.00992   3
  -9  -1   2 2.16988 1.78591   1
   9  -1  -2 2.85066 1.77019   2
  -9  -1   2 5.27658 2.07144   5
  -9  -1   2 5.45710 2.65535   4
   9  -1  -2 7.87614 2.32989   1
   9  -1  -2 5.15538 1.92430   3
   9  -1  -2 6.47500 2.37970   4
  -9   1   2 2.83041 2.23942   2
   9   1  -2 1.69977 1.67543   2
  -9   1   2 8.45641 2.86439   4
  -9   1   2 5.63429 2.08304   5
  -9   1   2 4.58912 1.93101   1
  -9   1   2 2.00119 1.88389   3
   9   1  -2 7.76567 1.94980   3
   8  -1  -2 1.04139 1.14197   1
  -8  -1   2 14.1455 2.87284   5
  -8  -1   2 9.41467 3.16902   2
  -8  -1   2 5.16902 1.60425   1
   8  -1  -2 -0.9171 0.99482   3
   8  -1  -2 2.86499 1.64967   2
  -8  -1   2 5.20240 1.69056   3
  -8   1   2 -0.5171 1.50353   4
  -8   1   2 -0.4464 1.91214   2
  -8   1   2 1.15196 1.46725   1
   8   1  -2 6.69433 1.78433   3
  -8   1   2 0.01802 1.63512   5
   8   1  -2 1.99756 1.75965   2
  -8   1   2 -0.3530 1.29630   3
  -7  -1   2 86.6569 7.21810   1
   7  -1  -2 74.7641 7.06859   1
  -7  -1   2 76.7209 9.14350   4
   7  -1  -2 69.1387 7.43680   2
   7  -1  -2 74.5422 7.23042   3
  -7  -1   2 80.9141 7.16270   3
  -7  -1   2 82.1648 8.23496   2
  -7  -1   2 76.4781 7.29490   5
  -7   1   2 75.7838 7.46422   3
  -7   1   2 91.2604 7.60159   1
   7   1  -2 67.5121 7.43195   2
   7   1  -2 78.7959 6.86491   3
  -7   1   2 68.2929 7.63224   4
  -7   1   2 82.9936 7.30216   5
  -7   1   2 71.1587 7.86775   2
   6  -1  -2 5.30998 1.59100   1
  -6  -1   2 4.22854 1.88212   2
  -6  -1   2 11.3357 2.16306   3
  -6  -1   2 8.56545 1.81210   1
   6  -1  -2 8.71085 1.98919   3
  -6  -1   2 5.84399 1.70415   5
  -6  -1   2 8.54296 2.59889   4
   6   1  -2 6.34382 1.48242   3
  -6   1   2 6.83119 1.93047   3
   6   1  -2 8.57605 2.17169   2
  -6   1   2 9.32279 2.17174   1
  -6   1   2 7.31313 2.15900   4
   5  -1  -2 35.9412 4.89607   3
  -5  -1   2 56.7766 6.36243   2
  -5  -1   2 51.0810 4.53712   1
  -5  -1   2 57.2297 4.74357   3
   5  -1  -2 47.1850 4.60340   1
  -5  -1   2 45.7132 4.59308   5
  -5  -1   2 41.6027 5.65086   4
  -5   1   2 49.2347 4.59257   5
  -5   1   2 51.9247 4.82090   1
   5   1  -2 46.4609 4.40363   3
  -5   1   2 47.9730 5.08000   4
   5   1  -2 48.7831 5.04981   2
  -5   1   2 53.6651 5.46526   2
  -5   1   2 55.7708 5.14361   3
  -4  -1   2 260.857 20.4559   5
  -4  -1   2 254.817 21.1468   4
  -4  -1   2 287.874 20.5421   3
  -4  -1   2 275.894 20.3114   1
   4  -1  -2 257.799 20.6899   3
  -4  -1   2 262.930 21.2643   2
   4  -1  -2 276.884 20.5311   1
  -4   1   2 261.096 21.2135   2
  -4   1   2 261.545 20.8861   4
  -4   1   2 287.176 20.6750   1
   4   1  -2 276.269 20.3658   3
  -4   1   2 269.649 20.3891   5
  -4   1   2 252.761 20.8278   3
   4   1  -2 247.972 20.8971   2
  -3  -1   2 1051.18 78.8402   5
   3  -1  -2 1032.09 79.1541   3
   3  -1  -2 1051.98 78.6998   5
   3  -1  -2 1066.16 78.9380   1
  -3  -1   2 1036.09 79.4871   4
  -3  -1   2 1040.28 79.5968   2
  -3  -1   2 1122.23 78.6760   1
  -3   1   2 1058.88 79.3013   3
  -3   1   2 1075.31 78.7654   5
  -3   1   2 1019.28 79.1914   4
   3   1  -2 1110.08 78.8476   3
  -3   1   2 1118.22 79.0492   1
   3   1  -2 1114.11 78.6261   1
   3   1  -2 1008.29 79.3288   2
  -3   1   2 1060.14 79.5905   2
  -2  -1   2 417.635 33.6563   4
  -2  -1   2 457.351 33.8988   2
   2  -1  -2 449.686 33.5286   3
   2  -1  -2 450.713 33.0398   5
  -2  -1   2 447.689 33.1291   5
   2  -1  -2 451.762 33.2914   1
   2   1  -2 447.358 32.9658   1
   2   1  -2 453.891 32.9252   1
  -2   1   2 471.817 33.8617   2
   2   1  -2 422.778 33.6378   2
  -2   1   2 437.317 33.4329   4
  -2   1   2 451.729 33.6347   3
  -1  -1   2 7.28794 1.25661   4
  -1  -1   2 9.58330 0.87588   5
   1  -1  -2 8.68197 0.88405   5
  -1  -1   2 9.73630 1.51872   2
   1  -1  -2 8.29096 1.13667   1
   1  -1  -2 11.1000 1.41350   3
   1   1  -2 11.3253 1.25612   3
   1   1  -2 10.8396 1.44360   2
   1   1  -2 8.87877 0.93748   1
  -1   1   2 11.5128 1.27242   4
  -1   1   2 10.6438 1.54170   2
   0  -1  -2 83.4059 6.39213   1
   0  -1   2 84.3726 6.24586   5
   0  -1  -2 76.4730 6.30283   5
   0  -1  -2 81.1322 6.32131   3
   0   1   2 83.8719 6.27380   4
   0   1  -2 80.5593 6.35798   3
   0   1  -2 80.6958 6.40894   1
   0   1  -2 73.2847 6.20484   2
   0   1  -2 82.4979 6.28983   5
   0   1   2 80.9360 6.31896   2
  -1  -1  -2 208.043 15.7202   5
   1  -1   2 179.863 15.1269   2
  -1  -1  -2 206.889 15.6769   1
   1  -1   2 207.559 15.4543   4
  -1  -1  -2 193.114 15.4086   3
   1   1   2 221.802 15.3065   2
  -1   1  -2 209.523 15.8059   1
   1   1   2 213.740 15.5401   4
  -1   1  -2 198.596 15.6120   3
  -1   1  -2 201.128 15.6364   5
  -1   1  -2 213.777 15.1183   2
  -2  -1  -2 686.953 52.2721   3
  -2  -1  -2 689.777 52.7337   5
   2  -1   2 770.897 52.0198   2
  -2  -1  -2 707.815 52.6757   1
   2  -1   2 734.307 52.3742   4
  -2   1  -2 700.528 52.5939   3
   2   1   2 711.453 52.1032   2
  -2   1  -2 709.267 52.6976   5
   2   1   2 676.320 52.5032   4
  -2   1  -2 683.158 52.8004   1
  -2   1  -2 671.001 52.0328   2
  -3  -1  -2 117.738 10.0724   3
  -3  -1  -2 131.749 10.7210   5
   3  -1   2 120.854 9.85874   2
   3  -1   2 134.883 10.2599   4
  -3  -1  -2 144.569 10.8578   4
  -3  -1  -2 125.854 10.5649   1
  -3   1  -2 133.052 10.7990   1
   3   1   2 133.851 9.96093   2
   3   1   2 116.740 10.3776   4
  -3   1  -2 130.712 10.4977   3
  -3   1  -2 144.637 10.8033   5
  -3   1  -2 124.801 9.97276   2
   4  -1   2 84.5451 7.79102   2
  -4  -1  -2 105.533 8.71054   1
  -4  -1  -2 91.2700 8.62967   5
  -4  -1  -2 116.788 9.04413   4
  -4  -1  -2 104.613 8.17932   3
   4  -1   2 96.4661 8.23450   4
   4   1   2 99.0153 8.51172   4
   4   1   2 96.5794 7.90678   2
  -4   1  -2 104.819 8.75268   5
  -4   1  -2 96.6589 8.03086   2
  -4   1  -2 106.228 8.60745   3
  -4   1  -2 95.5637 8.74244   1
   5  -1   2 7.46100 1.77735   4
  -5  -1  -2 17.2552 3.10114   4
  -5  -1  -2 8.39907 2.15779   1
  -5  -1  -2 10.9460 2.01474   3
  -5  -1  -2 9.89845 2.44907   5
   5  -1   2 12.3067 1.84781   2
  -5   1  -2 8.86005 2.11170   3
   5   1   2 13.4810 1.91424   2
  -5   1  -2 10.0220 2.34678   5
  -5   1  -2 9.67135 1.86838   2
  -5   1  -2 10.6445 2.47044   1
   5   1   2 9.54958 2.25498   4
  -6  -1  -2 2.15415 1.40260   1
  -6  -1  -2 0.59818 1.18707   5
   6  -1   2 0.95957 0.98214   4
  -6  -1  -2 1.35278 1.03050   3
  -6  -1  -2 1.61085 1.47528   4
   6  -1   2 0.79946 0.85614   2
  -6   1  -2 0.91418 1.02382   2
   6   1   2 0.67037 0.88287   2
  -6   1  -2 4.27300 1.82858   1
  -6   1  -2 0.71044 1.40559   5
  -6   1  -2 1.14137 1.20222   3
   6   1   2 1.71156 1.25464   4
  -7  -1  -2 57.6822 7.57418   5
  -7  -1  -2 65.9839 6.41173   3
   7  -1   2 69.6611 6.72435   4
   7  -1   2 59.6709 6.02129   2
  -7  -1  -2 59.4310 7.87119   4
  -7  -1  -2 72.7946 7.08754   1
   7   1   2 65.3195 6.11297   2
  -7   1  -2 67.9771 6.82212   3
  -7   1  -2 59.0414 7.76183   1
  -7   1  -2 66.7230 6.46992   2
   7   1   2 73.8334 7.07509   4
  -7   1  -2 60.8881 7.52224   5
  -8  -1  -2 84.8477 8.81449   3
  -8  -1  -2 99.8691 10.1978   4
   8  -1   2 99.9430 9.29506   4
   8  -1   2 105.110 8.77574   2
  -8  -1  -2 90.1340 10.5597   5
  -8  -1  -2 86.6196 10.4840   1
  -8   1  -2 96.7118 9.67519   5
  -8   1  -2 79.7966 9.07777   3
   8   1   2 102.817 8.74481   2
   8   1   2 106.629 9.75513   4
  -8   1  -2 105.231 9.92209   1
  -9  -1  -2 9.39258 2.50261   3
  -9  -1  -2 2.39715 2.26693   5
  -9  -1  -2 1.13027 2.47095   4
   9  -1   2 6.29949 2.32733   4
  -9  -1  -2 0.66559 1.82945   1
  -9   1  -2 6.36720 2.51370   3
  -9   1  -2 6.06685 2.73849   5
   9   1   2 3.25602 1.72900   2
  -9   1  -2 5.54967 2.39325   1
   9   1   2 4.96776 2.52973   4
 -10  -1  -2 1.24672 2.17712   5
 -10  -1  -2 2.24339 2.58132   4
  10  -1   2 0.80654 1.85871   4
 -10  -1  -2 1.72805 2.25744   1
  10   1   2 2.58824 2.10742   4
 -10   1  -2 0.12399 1.97040   5
 -10   1  -2 1.73719 2.42522   1
 -10   1  -2 1.39344 1.98160   3
  11  -1   2 -0.3671 1.55856   5
 -11  -1  -2 2.15872 2.54872   5
 -11  -1  -2 2.47383 2.52874   1
  11  -1   2 1.39836 2.31086   4
  11   1   2 3.59630 2.50197   4
 -11   1  -2 -0.7159 1.92560   1
 -11   1  -2 -0.4815 2.10961   5
  12  -1   2 3.98129 2.41619   5
 -12  -1  -2 -0.3643 2.89975   1
 -12  -1  -2 6.95165 3.47025   5
  12  -1   2 10.6476 3.65911   4
  12   1   2 9.37010 3.61306   4
 -12   1  -2 5.76535 3.17075   1
 -12   1  -2 9.01053 3.88973   5
  13  -1   2 7.33791 3.15947   4
  13  -1   2 2.88325 2.52760   5
 -13  -1  -2 0.56960 2.59181   5
 -13   1  -2 1.62621 2.96179   5
  13   1   2 -1.1038 2.65795   4
 -13   1  -2 -1.7311 2.66243   1
  14  -1   2 10.9327 4.13477   5
 -14  -1  -2 11.2363 4.62378   5
  14  -1   2 10.5495 4.35286   4
 -14   1  -2 4.44330 3.95673   5
  14   1   2 12.8070 5.11526   4
 -14  -2   2 -2.8801 3.10007   4
  14   2  -2 -0.2277 2.59563   4
  13  -2  -2 0.15725 2.30957   4
 -13  -2   2 1.92706 2.77985   5
  13  -2  -2 -2.3910 2.20468   5
 -13  -2   2 1.50159 3.38881   4
  13   2  -2 -2.0130 1.99910   2
 -13   2   2 -1.4469 2.27905   5
 -13   2   2 -1.9818 3.05813   4
  13   2  -2 0.84257 2.55220   4
 -12  -2   2 0.85754 2.47080   5
  12  -2  -2 -0.8804 1.97363   2
  12  -2  -2 0.74664 1.50465   5
 -12  -2   2 -3.0662 2.55367   4
  12  -2  -2 0.32590 1.90811   3
  12  -2  -2 -1.2412 1.60634   1
  12  -2  -2 -1.5271 1.75824   4
 -12   2   2 0.93055 2.39115   3
 -12   2   2 1.64619 2.21136   5
 -12   2   2 1.02771 3.01293   2
  12   2  -2 0.25829 2.18706   4
 -12   2   2 -0.0276 2.15341   1
 -12   2   2 2.88579 3.14481   4
  12   2  -2 0.96188 1.99870   2
  11  -2  -2 13.9544 3.47815   3
  11  -2  -2 17.0208 3.49894   5
  11  -2  -2 20.2784 4.11486   1
  11  -2  -2 23.9980 4.59070   2
 -11  -2   2 26.3492 6.14442   4
 -11  -2   2 18.6988 4.03304   5
  11  -2  -2 17.1739 4.09407   4
 -11   2   2 19.9094 4.75030   4
 -11   2   2 17.6954 4.29841   3
 -11   2   2 13.8763 3.94283   1
  11   2  -2 13.8945 3.99196   4
 -11   2   2 24.8278 4.51545   5
  11   2  -2 23.3008 4.68230   2
 -11   2   2 9.79824 4.14907   2
  10  -2  -2 31.8564 4.69055   5
 -10  -2   2 43.3504 7.27610   4
 -10  -2   2 47.2346 6.10655   5
 -10  -2   2 26.8198 4.98093   1
  10  -2  -2 32.0018 5.05503   1
  10  -2  -2 30.3365 4.83161   3
  10  -2  -2 28.1792 5.09061   2
  10  -2  -2 18.6253 4.18581   4
 -10   2   2 40.9707 6.59922   2
 -10   2   2 25.6185 5.01571   3
 -10   2   2 23.1128 4.88210   4
 -10   2   2 31.3279 4.81774   5
  10   2  -2 22.4255 4.87083   4
  10   2  -2 26.5548 4.90493   2
 -10   2   2 24.5531 4.87133   1
   9  -2  -2 1.34577 1.44703   5
   9  -2  -2 -0.3829 1.31137   1
   9  -2  -2 4.01381 1.90968   2
   9  -2  -2 2.04322 1.65776   4
  -9  -2   2 1.65225 1.43818   1
   9  -2  -2 0.99061 1.43272   3
  -9  -2   2 -0.3859 1.30578   5
  -9  -2   2 -0.8337 1.64229   3
  -9  -2   2 4.81204 2.43232   4
  -9   2   2 1.81000 1.93931   4
  -9   2   2 0.78226 1.71009   1
   9   2  -2 0.54872 1.03920   3
  -9   2   2 2.69471 1.99595   3
  -9   2   2 -0.9532 1.82178   2
  -9   2   2 0.03277 1.62057   5
   9   2  -2 0.92948 1.39216   2
   8  -2  -2 71.0088 7.56458   4
  -8  -2   2 77.5422 9.96846   4
  -8  -2   2 74.3844 7.35486   1
  -8  -2   2 89.1172 7.43139   3
   8  -2  -2 72.7452 7.74892   3
   8  -2  -2 84.9351 7.46922   5
   8  -2  -2 88.2693 7.90090   1
  -8  -2   2 76.0541 7.76124   5
   8   2  -2 85.4618 8.24798   2
   8   2  -2 84.5610 7.11134   3
  -8   2   2 83.1362 8.27810   3
  -8   2   2 56.5112 8.57881   2
  -8   2   2 75.9254 8.78158   1
  -8   2   2 91.6602 8.50687   4
  -8   2   2 87.0373 7.80498   5
  -7  -2   2 62.9612 8.17190   4
  -7  -2   2 66.0327 8.03723   2
   7  -2  -2 53.9387 6.59043   1
   7  -2  -2 62.5460 5.85723   5
   7  -2  -2 52.5364 6.64929   3
  -7  -2   2 59.5341 5.80404   1
  -7  -2   2 70.3145 5.87176   3
  -7  -2   2 60.6498 6.11888   5
  -7   2   2 47.1025 7.03248   2
  -7   2   2 73.7266 6.84847   3
   7   2  -2 56.3893 5.44284   3
  -7   2   2 57.4903 7.10896   4
  -7   2   2 68.8403 6.48287   1
   7   2  -2 62.6224 6.50604   2
  -7   2   2 69.8170 6.22651   5
  -6  -2   2 499.342 35.3952   3
   6  -2  -2 467.967 35.4174   5
  -6  -2   2 482.388 36.8407   4
   6  -2  -2 423.858 35.8498   3
  -6  -2   2 441.813 35.6783   5
  -6  -2   2 501.433 36.8844   2
   6  -2  -2 479.701 35.7960   1
  -6  -2   2 486.812 35.3866   1
  -6   2   2 474.516 35.9864   1
   6   2  -2 424.711 36.0347   2
   6   2  -2 458.305 35.1223   3
  -6   2   2 497.482 36.4314   3
  -6   2   2 459.959 36.0692   4
  -6   2   2 430.016 36.3743   2
  -6   2   2 477.610 35.5994   5
   5  -2  -2 40.5263 3.86544   5
   5  -2  -2 36.4439 4.67613   3
  -5  -2   2 36.6353 4.46400   5
   5  -2  -2 42.1973 4.68756   1
  -5  -2   2 44.4053 5.58584   4
  -5  -2   2 40.9242 3.79416   1
  -5  -2   2 43.8747 5.67065   2
   5   2  -2 35.0152 4.81694   2
  -5   2   2 46.0938 4.52383   4
  -5   2   2 43.3448 4.87272   1
  -5   2   2 38.7712 3.95162   5
  -5   2   2 38.3922 5.20669   2
   5   2  -2 43.8995 3.74673   3
  -5   2   2 51.0087 5.52425   3
  -4  -2   2 5.08199 1.83219   4
   4  -2  -2 8.89366 1.63336   1
   4  -2  -2 6.15401 1.22309   5
  -4  -2   2 8.50862 1.18134   1
   4  -2  -2 7.42617 1.83419   3
  -4  -2   2 3.03377 1.53544   2
  -4  -2   2 9.54767 1.66468   5
  -4   2   2 5.48777 1.26184   5
   4   2  -2 9.19381 1.21633   3
  -4   2   2 4.52739 1.59695   2
   4   2  -2 7.92658 1.79752   2
  -4   2   2 6.80904 1.58620   4
  -4   2   2 7.28069 1.86697   3
  -4   2   2 5.40712 1.46258   1
   3  -2  -2 2090.25 152.604   1
   3  -2  -2 2148.80 152.271   5
  -3  -2   2 2091.99 152.016   1
  -3  -2   2 2082.17 152.437   5
  -3  -2   2 1961.69 153.090   4
   3  -2  -2 2052.96 152.859   3
  -3   2   2 2078.24 153.087   2
   3   2  -2 1972.19 152.864   2
   3   2  -2 2075.02 152.156   3
  -3   2   2 1950.60 152.533   4
  -3   2   2 2190.27 152.757   1
  -3   2   2 2085.80 153.027   3
  -2  -2   2 9812.48 707.744   5
   2  -2  -2 9592.70 707.650   3
   2  -2  -2 9667.74 707.412   1
   2  -2  -2 9999.99 707.992   5
  -2  -2   2 9441.08 707.790   4
   2   2  -2 9087.92 707.605   2
   2   2  -2 9547.13 707.960   3
  -2   2   2 9684.61 707.276   4
  -2   2   2 9682.50 707.768   3
  -2   2   2 9666.80 707.768   2
   1  -2  -2 64.1904 4.76815   5
  -1  -2   2 62.2459 5.13790   4
   1  -2  -2 57.7009 4.91826   1
   1  -2  -2 62.7862 5.10791   3
  -1  -2   2 61.4279 4.73533   5
  -1   2   2 63.0072 5.21113   3
  -1   2   2 56.4143 5.07968   2
   1   2  -2 57.0455 4.70264   1
   1   2  -2 56.6506 5.00904   2
   1   2  -2 56.2929 4.80622   3
  -1   2   2 62.2253 4.72306   4
   0  -2   2 1549.64 115.955   5
   0  -2  -2 1586.34 116.097   1
   0  -2  -2 1595.53 116.075   3
   0  -2  -2 1560.59 116.067   5
   0  -2   2 1680.53 116.081   4
   0   2   2 1644.80 115.936   4
   0   2   2 1567.41 116.073   2
   0   2  -2 1445.61 115.923   2
   0   2  -2 1559.31 116.138   3
   0   2  -2 1537.25 116.138   1
  -1  -2  -2 -0.2219 0.55464   5
   1  -2   2 0.55201 0.41294   4
   1  -2   2 0.53056 0.50270   5
  -1  -2  -2 -0.6070 0.41643   1
  -1  -2  -2 0.45197 0.37399   3
   1   2   2 -0.0613 0.43127   4
  -1   2  -2 0.19743 0.66505   1
  -1   2  -2 -0.5766 0.47995   5
  -1   2  -2 -0.2310 0.52226   3
  -1   2  -2 -0.5498 0.25923   2
   1   2   2 -0.2100 0.44100   2
  -2  -2  -2 156.618 12.7789   3
  -2  -2  -2 173.590 13.4886   4
  -2  -2  -2 173.982 13.4342   5
   2  -2   2 161.802 13.1594   5
  -2  -2  -2 155.920 13.2026   1
   2  -2   2 177.666 12.9302   4
  -2   2  -2 164.088 13.2704   5
  -2   2  -2 163.785 13.5029   1
   2   2   2 175.858 12.8841   2
   2   2   2 164.434 13.2500   4
  -2   2  -2 168.161 13.3868   3
  -2   2  -2 180.468 12.8052   2
  -3  -2  -2 223.397 17.5695   1
  -3  -2  -2 209.237 17.6822   5
  -3  -2  -2 220.475 16.9951   3
   3  -2   2 236.979 17.1891   4
  -3  -2  -2 243.443 17.9851   4
   3  -2   2 227.007 17.5027   5
  -3   2  -2 230.736 17.1119   2
   3   2   2 226.864 17.0807   2
   3   2   2 218.836 17.5883   4
  -3   2  -2 221.266 17.6334   5
  -3   2  -2 208.425 17.6392   3
  -3   2  -2 212.534 17.8263   1
  -4  -2  -2 16.9348 2.81605   1
   4  -2   2 18.5438 2.83535   5
  -4  -2  -2 19.1680 2.34109   3
  -4  -2  -2 21.6243 3.41454   4
  -4  -2  -2 24.1198 3.46814   5
   4  -2   2 20.6489 2.62150   4
   4   2   2 16.3907 2.80137   4
  -4   2  -2 27.9819 3.58050   5
  -4   2  -2 17.6682 2.97864   3
  -4   2  -2 19.9411 3.33338   1
   4   2   2 19.2740 2.41823   2
  -4   2  -2 19.6819 2.52932   2
  -5  -2  -2 2.67920 1.62697   4
   5  -2   2 4.50469 1.56058   5
  -5  -2  -2 0.17736 1.08073   1
  -5  -2  -2 2.86229 1.61966   5
  -5  -2  -2 -0.0180 0.80188   3
   5  -2   2 0.61235 0.72429   4
   5   2   2 1.06151 0.85368   2
  -5   2  -2 -0.1032 0.88915   2
   5   2   2 2.87523 1.21193   4
  -5   2  -2 1.94676 1.34705   5
  -5   2  -2 0.18493 0.92150   3
  -5   2  -2 4.38782 1.70479   1
  -6  -2  -2 43.4564 4.47415   3
  -6  -2  -2 53.4153 6.44639   5
   6  -2   2 43.3235 4.39407   2
   6  -2   2 46.8602 4.76102   4
  -6  -2  -2 42.4022 6.16200   4
  -6  -2  -2 49.8252 5.94668   1
  -6   2  -2 58.8878 6.71583   1
  -6   2  -2 49.1129 6.01295   3
   6   2   2 36.8749 5.45675   4
  -6   2  -2 49.5827 6.07137   5
  -6   2  -2 42.5700 5.11755   2
   6   2   2 46.5469 4.52770   2
   7  -2   2 24.0757 3.77192   4
  -7  -2  -2 31.1900 5.24696   4
   7  -2   2 26.9894 3.69673   2
  -7  -2  -2 29.7392 3.84549   3
  -7  -2  -2 33.6270 4.94386   5
  -7  -2  -2 26.8166 4.44033   1
   7  -2   2 30.0584 4.32512   5
  -7   2  -2 30.4340 4.62426   5
  -7   2  -2 20.3429 4.19551   1
  -7   2  -2 23.1726 4.22912   3
   7   2   2 25.6434 3.56915   2
  -7   2  -2 22.2954 3.66578   2
   7   2   2 25.5686 4.32979   4
  -8  -2  -2 4.22442 1.62881   3
   8  -2   2 1.56956 1.33553   5
   8  -2   2 3.63050 1.79161   4
  -8  -2  -2 4.90533 2.53402   4
  -8  -2  -2 1.27265 1.45697   1
  -8  -2  -2 0.97890 1.58899   5
   8  -2   2 3.38596 1.42408   2
  -8   2  -2 1.47555 1.98425   1
  -8   2  -2 2.65708 1.82012   3
  -8   2  -2 1.90907 1.96552   5
   8   2   2 1.95272 1.35482   2
   8   2   2 4.23724 2.14364   4
  -8   2  -2 2.93498 1.77334   2
  -9  -2  -2 84.9465 10.1679   5
  -9  -2  -2 103.007 11.7078   4
   9  -2   2 90.3538 8.55565   4
   9  -2   2 84.1250 9.53299   5
  -9  -2  -2 73.7305 9.51445   1
  -9   2  -2 79.5892 9.79934   5
   9   2   2 72.8031 7.75024   2
   9   2   2 91.0346 9.16144   4
  -9   2  -2 75.0498 9.58046   3
  -9   2  -2 99.6472 10.9126   1
  10  -2   2 126.486 12.4356   5
 -10  -2  -2 169.679 14.8551   4
  10  -2   2 137.167 12.5677   4
 -10  -2  -2 129.021 13.0955   5
 -10  -2  -2 129.079 12.8117   1
 -10   2  -2 113.843 12.5867   3
  10   2   2 161.136 13.6256   4
 -10   2  -2 124.472 13.0926   1
 -10   2  -2 139.762 13.1404   5
 -11  -2  -2 44.9627 6.96559   1
 -11  -2  -2 48.2673 7.71444   5
 -11  -2  -2 61.7826 9.22269   4
  11  -2   2 47.1874 6.67160   4
  11  -2   2 37.8909 6.28564   5
  11   2   2 53.1922 7.78538   4
 -11   2  -2 39.4904 6.86627   5
 -11   2  -2 29.9134 5.89597   3
 -11   2  -2 45.5392 7.59562   1
  12  -2   2 15.9356 3.93799   5
 -12  -2  -2 12.3972 4.27011   5
  12  -2   2 12.7739 3.51000   4
 -12  -2  -2 17.7381 4.73246   1
 -12   2  -2 16.5582 4.86961   1
  12   2   2 14.5132 4.20036   4
 -12   2  -2 14.0656 4.37024   5
  13  -2   2 0.54698 2.53268   4
  13  -2   2 8.07612 3.30585   5
 -13  -2  -2 0.38764 2.69857   5
 -13   2  -2 1.35211 3.32973   1
 -13   2  -2 -2.2931 2.86773   5
  13   2   2 0.44162 2.71101   4
 -14  -3   2 20.3729 6.72440   4
  14   3  -2 10.0746 4.23258   4
  13  -3  -2 18.4632 4.09434   5
 -13  -3   2 11.3079 4.20929   5
 -13  -3   2 18.2392 5.81921   4
  13  -3  -2 14.8049 4.18476   3
  13  -3  -2 16.6009 4.47389   1
  13   3  -2 12.8809 4.28747   4
 -13   3   2 15.1418 4.52729   1
  13   3  -2 15.1475 4.16011   2
 -13   3   2 10.8383 3.80576   5
  12  -3  -2 12.5744 3.47043   1
 -12  -3   2 3.80597 2.85100   5
  12  -3  -2 8.76370 2.71919   5
  12  -3  -2 5.64276 2.91666   2
  12  -3  -2 9.17150 3.36952   3
  12  -3  -2 9.26547 3.23291   4
 -12  -3   2 12.1876 4.78961   4
 -12   3   2 7.23512 3.18181   5
  12   3  -2 5.75231 2.67362   2
 -12   3   2 4.33779 3.01590   4
 -12   3   2 4.53922 2.65938   3
  12   3  -2 13.5686 4.05054   4
 -12   3   2 16.2003 4.20232   1
 -12   3   2 4.92069 3.02123   2
  11  -3  -2 23.8008 4.40774   1
  11  -3  -2 18.3140 3.96787   4
  11  -3  -2 17.8923 4.23171   2
 -11  -3   2 16.5801 4.03007   5
  11  -3  -2 15.5886 3.98553   3
 -11  -3   2 30.9160 6.80033   4
  11  -3  -2 20.5745 3.99864   5
 -11   3   2 22.4394 5.23288   2
 -11   3   2 29.1545 5.45587   4
  11   3  -2 26.3536 5.14495   4
 -11   3   2 23.6590 4.70794   1
  11   3  -2 22.3601 4.60967   2
 -11   3   2 26.0741 4.58635   5
 -11   3   2 32.6729 5.74766   3
  10  -3  -2 97.4277 9.66641   1
 -10  -3   2 81.9600 11.7549   4
  10  -3  -2 88.3816 9.31392   4
  10  -3  -2 91.2211 9.80318   2
  10  -3  -2 108.062 9.36238   5
  10  -3  -2 104.762 10.0342   3
 -10  -3   2 117.021 10.1247   5
 -10   3   2 102.852 10.3890   3
  10   3  -2 95.4219 9.87562   2
 -10   3   2 85.0431 11.2056   2
  10   3  -2 88.7665 11.0799   4
 -10   3   2 112.104 9.76641   5
 -10   3   2 101.286 10.2030   4
 -10   3   2 87.7299 10.6738   1
  -9  -3   2 13.4919 3.17553   5
   9  -3  -2 11.0452 2.87172   3
  -9  -3   2 10.0759 3.74160   4
   9  -3  -2 7.76209 2.34878   4
   9  -3  -2 13.1833 2.68426   5
  -9  -3   2 12.2384 2.72919   1
   9  -3  -2 9.78520 2.72230   1
  -9   3   2 14.6039 3.00655   5
  -9   3   2 18.4226 3.73958   1
  -9   3   2 5.38910 2.80370   2
  -9   3   2 15.4630 3.89145   4
   9   3  -2 13.1814 3.23745   2
  -9   3   2 9.69433 3.09284   3
  -8  -3   2 -0.8351 1.11473   5
   8  -3  -2 -0.1329 1.27378   3
   8  -3  -2 -0.1606 1.05782   4
   8  -3  -2 -0.6838 1.05875   1
  -8  -3   2 -0.6090 1.03752   1
  -8  -3   2 -0.1484 1.46000   4
   8  -3  -2 0.62684 1.21135   5
  -8   3   2 0.82001 1.84322   2
   8   3  -2 0.48337 1.26619   2
  -8   3   2 -1.1212 1.31438   5
  -8   3   2 0.57133 1.39123   4
  -8   3   2 -1.9952 0.97237   1
  -8   3   2 -2.2858 1.08145   3
   8   3  -2 0.77870 0.85584   3
   7  -3  -2 2.89699 1.29132   5
  -7  -3   2 3.47180 1.25122   1
  -7  -3   2 2.26884 1.46644   5
   7  -3  -2 1.18407 1.45205   3
   7  -3  -2 1.96711 1.42950   1
  -7  -3   2 2.69257 2.03375   4
  -7   3   2 1.76020 1.39234   4
  -7   3   2 2.51782 1.35233   5
  -7   3   2 1.84710 1.77752   2
  -7   3   2 2.37877 1.62458   1
   7   3  -2 3.36307 0.96480   3
  -7   3   2 6.35248 2.52287   3
   7   3  -2 1.20318 1.27131   2
  -6  -3   2 39.7344 5.74095   4
   6  -3  -2 37.1246 4.11884   5
  -6  -3   2 29.8417 4.32435   5
  -6  -3   2 31.9408 3.37788   1
   6  -3  -2 38.6303 4.60428   1
   6  -3  -2 29.7846 4.50231   3
  -6   3   2 34.2347 4.14616   5
  -6   3   2 34.4924 4.50455   4
  -6   3   2 33.2644 4.99300   3
  -6   3   2 22.5484 4.35881   2
  -6   3   2 41.7290 5.09625   1
   6   3  -2 31.3747 4.59202   2
   6   3  -2 37.4155 3.17514   3
   5  -3  -2 72.9975 6.83594   3
  -5  -3   2 59.7616 6.25120   5
   5  -3  -2 76.7507 6.18358   5
  -5  -3   2 67.3512 7.15216   4
   5  -3  -2 76.7955 6.62705   1
  -5  -3   2 68.5224 5.86168   1
  -5   3   2 63.8876 6.56393   1
  -5   3   2 78.1228 6.34322   5
  -5   3   2 63.4066 6.83150   2
   5   3  -2 72.8312 5.66992   3
  -5   3   2 74.0093 7.12882   3
  -5   3   2 75.6579 6.51542   4
   5   3  -2 66.2175 6.69193   2
   4  -3  -2 175.479 14.3212   3
  -4  -3   2 163.953 13.2005   1
   4  -3  -2 172.223 13.9324   1
  -4  -3   2 170.402 14.5788   4
  -4  -3   2 176.334 13.8052   5
   4  -3  -2 187.024 13.5670   5
   4   3  -2 166.494 14.1376   2
  -4   3   2 154.973 14.2096   2
  -4   3   2 194.791 14.6521   3
   4   3  -2 186.174 13.1383   3
  -4   3   2 176.698 14.1057   1
  -4   3   2 163.408 13.6731   4
   3  -3  -2 126.972 10.8778   3
   3  -3  -2 131.097 10.2201   5
   3  -3  -2 127.510 10.5898   1
  -3  -3   2 128.690 11.1134   4
  -3  -3   2 130.070 9.88900   1
  -3  -3   2 134.127 10.4420   5
  -3   3   2 123.911 10.2689   4
  -3   3   2 133.481 10.9629   2
   3   3  -2 132.009 10.8600   2
  -3   3   2 134.099 11.1045   3
   3   3  -2 139.041 9.98636   3
  -2  -3   2 4010.97 293.201   1
   2  -3  -2 4065.87 294.020   3
   2  -3  -2 4099.64 293.392   5
   2  -3  -2 4010.42 293.711   1
  -2  -3   2 4079.85 293.499   5
  -2  -3   2 3774.76 294.022   4
   2   3  -2 3789.50 293.803   2
  -2   3   2 4014.00 294.166   3
  -2   3   2 3985.64 293.288   4
   2   3  -2 4071.03 293.307   3
  -2   3   2 3934.85 293.930   2
   1  -3  -2 1128.12 83.4044   3
  -1  -3   2 1116.66 82.9396   1
   1  -3  -2 1150.86 83.2617   1
  -1  -3   2 1086.14 83.3850   4
  -1  -3   2 1110.69 83.0210   5
   1  -3  -2 1174.38 83.0732   5
  -1   3   2 1122.78 82.8168   4
   1   3  -2 1080.22 83.2338   2
  -1   3   2 1123.70 83.3584   2
   1   3  -2 1127.81 83.1111   3
   1   3  -2 1110.59 82.9813   1
  -1   3   2 1149.51 83.5202   3
   0  -3  -2 341.549 26.0002   5
   0  -3   2 362.547 25.9939   4
   0  -3  -2 341.338 26.0084   1
   0  -3   2 333.356 25.8556   5
   0  -3  -2 355.067 26.0235   3
   0   3   2 343.989 25.7516   4
   0   3  -2 321.532 25.8412   2
   0   3   2 364.202 26.0470   2
   0   3  -2 343.968 26.0904   1
   0   3  -2 345.747 26.1318   3
   1  -3   2 390.901 27.0067   4
  -1  -3  -2 358.749 27.3904   5
  -1  -3  -2 338.221 27.1824   1
  -1  -3  -2 362.884 26.9623   3
   1  -3   2 377.989 27.2121   5
  -1   3  -2 382.457 26.9378   2
  -1   3  -2 347.088 27.4584   1
   1   3   2 318.087 27.0720   4
   1   3   2 360.279 27.0828   2
  -1   3  -2 362.684 27.4849   3
   2  -3   2 155.602 11.4186   4
   2  -3   2 157.591 11.7806   5
  -2  -3  -2 148.422 11.7997   1
  -2  -3  -2 141.319 11.2667   3
  -2  -3  -2 137.671 11.9173   5
  -2  -3  -2 156.720 12.1295   4
  -2   3  -2 158.298 11.9242   5
  -2   3  -2 152.127 12.1898   1
   2   3   2 133.276 11.7494   4
   2   3   2 153.254 11.5412   2
  -2   3  -2 146.403 12.0890   3
  -2   3  -2 142.201 11.3845   2
  -3  -3  -2 450.956 32.2312   4
  -3  -3  -2 410.616 31.6727   1
   3  -3   2 413.332 31.6662   5
   3  -3   2 457.426 31.2388   4
  -3  -3  -2 378.281 30.9413   3
  -3  -3  -2 401.669 31.8998   5
   3   3   2 398.152 31.7754   4
  -3   3  -2 414.033 32.0262   3
  -3   3  -2 406.374 32.0824   1
  -3   3  -2 429.550 31.8677   5
   3   3   2 423.629 31.3109   2
  -3   3  -2 409.325 31.2762   2
  -4  -3  -2 206.293 16.2907   1
  -4  -3  -2 216.328 16.9808   4
   4  -3   2 201.375 15.7240   4
  -4  -3  -2 185.356 15.4579   3
  -4  -3  -2 203.600 16.5791   5
   4  -3   2 203.911 16.2208   5
  -4   3  -2 190.005 16.5727   3
  -4   3  -2 201.854 15.8957   2
  -4   3  -2 205.022 16.8156   1
   4   3   2 218.108 15.8927   2
  -4   3  -2 215.123 16.4810   5
   4   3   2 197.889 16.4490   4
  -5  -3  -2 261.438 19.9562   1
   5  -3   2 251.985 19.8530   5
  -5  -3  -2 256.270 20.6080   4
  -5  -3  -2 239.812 19.0238   3
  -5  -3  -2 241.930 20.1314   5
   5  -3   2 260.737 19.3461   4
  -5   3  -2 240.407 20.1473   3
   5   3   2 243.598 20.1017   4
  -5   3  -2 247.565 20.0550   5
  -5   3  -2 256.622 20.4402   1
   5   3   2 252.180 19.3514   2
  -5   3  -2 229.856 19.3834   2
  -6  -3  -2 9.94191 2.86208   4
   6  -3   2 5.49045 1.49732   4
   6  -3   2 6.02299 1.97132   5
  -6  -3  -2 5.74416 1.38232   3
  -6  -3  -2 5.35378 2.14851   5
  -6  -3  -2 5.14319 1.86947   1
  -6   3  -2 9.57871 2.51177   5
  -6   3  -2 3.16254 1.76206   3
  -6   3  -2 4.00282 2.05720   1
   6   3   2 4.49937 1.87486   4
   6   3   2 4.95585 1.59692   2
  -6   3  -2 7.24179 1.82715   2
  -7  -3  -2 3.98950 1.36203   3
   7  -3   2 8.85405 2.34373   5
  -7  -3  -2 6.35205 2.35735   5
  -7  -3  -2 5.87465 2.15437   1
   7  -3   2 4.98987 1.61653   4
  -7  -3  -2 9.19699 3.09449   4
  -7   3  -2 8.26890 2.49388   3
  -7   3  -2 2.82858 1.69272   2
  -7   3  -2 7.45970 2.68936   1
  -7   3  -2 1.57592 1.62965   5
   7   3   2 9.45653 2.65266   4
   7   3   2 7.61149 1.98553   2
   8  -3   2 -0.4661 1.08086   2
   8  -3   2 2.86892 1.63216   5
  -8  -3  -2 0.40340 1.49377   5
   8  -3   2 1.88812 1.41317   4
  -8  -3  -2 -0.2548 1.80112   4
  -8  -3  -2 -0.1665 1.41548   1
  -8   3  -2 0.15238 1.75836   1
   8   3   2 1.65419 1.94031   4
   8   3   2 -0.7098 1.17887   2
  -8   3  -2 4.22355 2.33192   5
  -8   3  -2 -1.1062 1.50831   3
   9  -3   2 46.9233 6.72356   5
  -9  -3  -2 60.5519 8.64179   4
  -9  -3  -2 47.8166 7.18050   5
   9  -3   2 57.3686 6.62315   4
  -9  -3  -2 47.4664 6.89860   1
  -9   3  -2 46.2590 7.32285   1
   9   3   2 43.2663 5.91650   2
   9   3   2 64.1843 8.14007   4
  -9   3  -2 59.0846 7.74763   3
  -9   3  -2 41.4994 6.72483   5
 -10  -3  -2 6.85546 2.93502   1
  10  -3   2 12.9400 3.36892   5
 -10  -3  -2 11.8225 4.18204   4
  10  -3   2 11.1629 3.01356   4
 -10  -3  -2 6.02750 3.36815   5
  10   3   2 10.3624 3.57917   4
 -10   3  -2 18.3437 4.23392   3
 -10   3  -2 9.64145 3.80332   1
 -10   3  -2 13.6164 3.93800   5
 -11  -3  -2 1.19291 2.07167   1
  11  -3   2 5.87415 2.66743   5
 -11  -3  -2 7.88051 3.50425   5
  11  -3   2 7.78185 2.67586   4
 -11  -3  -2 4.86584 3.38917   4
 -11   3  -2 8.25315 3.19692   3
 -11   3  -2 1.40606 2.84704   1
 -11   3  -2 -0.0825 2.58586   5
  11   3   2 7.70007 3.30996   4
  12  -3   2 31.0397 5.50339   5
  12  -3   2 27.0712 5.11503   4
 -12  -3  -2 31.7599 7.04927   4
 -12  -3  -2 16.9978 4.97870   5
 -12   3  -2 32.3634 6.37947   3
 -12   3  -2 16.4157 5.12728   1
  12   3   2 41.8138 7.13745   4
 -12   3  -2 31.1359 6.17345   5
 -13  -3  -2 8.20400 4.13320   5
  13  -3   2 10.4370 4.20638   5
  13  -3   2 17.6125 4.60025   1
 -13   3  -2 4.80335 3.34901   5
  13   3   2 8.84423 4.03586   4
 -13   3  -2 5.71925 3.78831   1
  14  -4  -2 4.73751 4.37986   1
 -14  -4   2 5.11557 4.56914   4
  14   4  -2 3.15419 3.18717   4
  13  -4  -2 0.10942 2.19348   1
 -13  -4   2 2.49830 3.07054   5
  13  -4  -2 -1.4430 2.81977   3
 -13  -4   2 2.93411 3.85906   4
  13  -4  -2 3.34981 2.98916   5
 -13   4   2 -1.5406 2.25772   1
  13   4  -2 1.11340 2.41800   2
 -13   4   2 2.45465 3.19359   3
 -13   4   2 1.24831 2.79771   5
  13   4  -2 0.70782 2.70765   4
  12  -4  -2 6.60053 2.77673   2
 -12  -4   2 0.17684 2.14129   5
  12  -4  -2 0.51908 2.36374   3
 -12  -4   2 3.52937 3.43781   4
  12  -4  -2 5.59913 2.47698   5
  12  -4  -2 8.28446 3.18946   1
 -12   4   2 0.52472 2.73684   1
 -12   4   2 5.40107 2.92004   5
 -12   4   2 3.59397 2.92096   3
  12   4  -2 5.14676 3.19483   4
  12   4  -2 7.33284 2.81925   2
  11  -4  -2 8.50954 3.18863   3
 -11  -4   2 6.14628 2.95316   5
  11  -4  -2 7.10366 2.68365   1
 -11  -4   2 12.2392 4.71013   4
  11  -4  -2 10.8339 3.14928   2
  11  -4  -2 10.3660 3.30917   4
  11  -4  -2 12.8797 2.98604   5
 -11   4   2 4.41792 3.03348   3
 -11   4   2 4.81379 2.83741   5
 -11   4   2 7.91280 3.53128   2
  11   4  -2 9.94899 3.31211   2
  11   4  -2 10.4090 3.72363   4
 -11   4   2 6.18528 3.17792   1
 -10  -4   2 43.0947 7.92892   4
  10  -4  -2 53.1852 6.36731   5
  10  -4  -2 47.1951 6.24675   4
  10  -4  -2 54.8021 7.39745   3
 -10  -4   2 50.1463 7.09173   5
  10  -4  -2 41.5690 6.25295   1
 -10   4   2 57.9039 7.22020   4
 -10   4   2 57.1789 6.90188   5
 -10   4   2 52.2764 7.27183   1
 -10   4   2 59.1535 8.20139   3
  10   4  -2 35.6014 6.76087   4
 -10   4   2 33.3510 6.72429   2
  10   4  -2 49.1548 7.05761   2
  -9  -4   2 8.01022 2.71837   5
   9  -4  -2 5.49203 2.16519   4
   9  -4  -2 11.4662 2.60880   5
  -9  -4   2 4.59032 2.99483   4
   9  -4  -2 4.72853 2.30489   3
   9  -4  -2 7.80425 2.43785   1
  -9   4   2 4.48278 2.30278   1
  -9   4   2 7.95274 3.18200   2
  -9   4   2 7.35534 2.62956   4
  -9   4   2 6.78370 2.74458   3
  -9   4   2 11.2275 2.72999   5
   9   4  -2 13.2468 3.17521   2
   8  -4  -2 22.7469 4.13991   3
   8  -4  -2 20.4602 3.81633   1
   8  -4  -2 16.4197 3.09169   5
  -8  -4   2 21.0108 3.89192   5
  -8  -4   2 22.0175 3.19008   1
   8  -4  -2 16.9378 3.14439   4
  -8  -4   2 18.2976 4.45277   4
  -8   4   2 17.7751 4.28550   3
  -8   4   2 13.6322 3.46959   2
  -8   4   2 21.4848 3.68705   5
   8   4  -2 15.4072 3.47237   2
  -8   4   2 16.7964 3.47369   4
  -8   4   2 18.3233 3.87068   1
   7  -4  -2 0.65626 0.97701   4
   7  -4  -2 0.02272 1.01252   1
   7  -4  -2 0.86837 1.09000   5
  -7  -4   2 1.43781 1.86275   4
  -7  -4   2 3.09952 1.64467   5
  -7  -4   2 0.56247 0.89339   1
   7  -4  -2 0.77274 1.20075   3
  -7   4   2 -0.4928 1.20715   1
  -7   4   2 -0.3430 1.40516   3
  -7   4   2 -0.5432 1.10839   4
   7   4  -2 1.03417 0.62393   3
  -7   4   2 0.15476 1.05471   5
   7   4  -2 -0.7284 1.07525   2
  -7   4   2 0.24538 1.38747   2
  -6  -4   2 126.653 10.8316   5
   6  -4  -2 120.096 11.1601   3
   6  -4  -2 132.718 10.9631   1
   6  -4  -2 138.197 10.4799   5
  -6  -4   2 119.731 9.99956   1
  -6  -4   2 115.331 11.6355   4
  -6   4   2 122.503 10.5063   4
   6   4  -2 125.582 9.50815   3
  -6   4   2 137.457 11.8038   3
  -6   4   2 111.500 11.1675   2
  -6   4   2 128.699 11.1450   1
   6   4  -2 118.761 11.0085   2
  -5  -4   2 26.8004 4.55651   4
  -5  -4   2 29.9269 3.89538   5
  -5  -4   2 27.0410 2.65983   1
   5  -4  -2 19.5127 3.71254   3
   5  -4  -2 31.6896 3.48632   5
   5  -4  -2 26.5240 3.75698   1
  -5   4   2 27.0886 3.39222   4
   5   4  -2 27.9519 2.28518   3
  -5   4   2 29.1621 4.59839   3
  -5   4   2 27.1041 4.31165   2
  -5   4   2 27.0426 4.01927   1
   5   4  -2 23.8070 3.75269   2
  -4  -4   2 5.77074 1.54363   5
   4  -4  -2 6.30728 1.84058   3
  -4  -4   2 2.98291 1.50569   4
   4  -4  -2 4.49440 1.15870   5
  -4  -4   2 5.60208 0.95932   1
   4  -4  -2 3.38214 1.37124   1
   4   4  -2 6.77648 0.80490   3
  -4   4   2 3.69712 1.11626   4
  -4   4   2 4.12652 1.37783   1
   4   4  -2 3.96754 1.42955   2
  -4   4   2 6.77986 1.91223   2
  -4   4   2 6.19999 2.03795   3
  -3  -4   2 14.3895 2.08644   5
  -3  -4   2 9.51877 2.31249   4
   3  -4  -2 9.73871 1.97377   1
   3  -4  -2 11.5641 1.67907   5
   3  -4  -2 8.35222 2.06476   3
  -3  -4   2 12.3534 1.35812   1
  -3   4   2 16.7069 2.60618   2
  -3   4   2 11.2344 1.49086   4
   3   4  -2 11.5468 2.12949   2
  -3   4   2 14.0500 2.67932   3
   3   4  -2 10.8802 1.33586   3
  -2  -4   2 70.7565 5.91723   1
   2  -4  -2 79.1274 6.24170   5
   2  -4  -2 81.5920 6.60899   1
   2  -4  -2 72.9154 6.79021   3
  -2  -4   2 75.1801 6.32459   5
  -2  -4   2 75.5566 6.85522   4
  -2   4   2 68.1721 6.59021   2
  -2   4   2 77.5665 6.97720   3
   2   4  -2 72.9283 6.56881   2
   2   4  -2 80.0307 6.17165   3
  -2   4   2 79.8294 5.90313   4
  -1  -4   2 41.0634 3.61101   1
  -1  -4   2 42.1070 4.07157   4
  -1  -4   2 44.1888 3.73768   5
   1  -4  -2 39.0726 4.03682   3
   1  -4  -2 43.6634 3.76416   5
   1  -4  -2 40.7984 3.90045   1
   1   4  -2 38.8047 3.84276   2
  -1   4   2 42.7106 3.34641   4
  -1   4   2 43.1285 4.00245   2
  -1   4   2 38.0775 4.09352   3
   1   4  -2 43.0486 3.85011   3
   0  -4   2 241.772 18.7790   1
   0  -4  -2 261.540 18.8696   5
   0  -4  -2 249.152 18.8238   1
   0  -4   2 233.500 18.6326   5
   0  -4  -2 246.446 18.8260   3
   0  -4   2 235.787 18.7274   4
   0   4   2 258.606 18.8626   2
   0   4   2 240.264 18.9134   3
   0   4  -2 247.667 18.9989   3
   0   4  -2 258.564 18.7119   2
   0   4  -2 234.023 18.8372   1
   0   4   2 236.401 18.4448   4
   1  -4   2 218.827 15.3324   4
  -1  -4  -2 197.923 15.5578   1
   1  -4   2 207.980 15.5358   5
  -1  -4  -2 198.310 15.3176   3
   1  -4   2 195.727 15.7302   1
  -1  -4  -2 192.999 15.6967   5
   1   4   2 179.600 15.4010   4
   1   4   2 213.350 15.5391   2
  -1   4  -2 174.711 15.7382   1
  -1   4  -2 203.673 15.3304   2
  -1   4  -2 218.933 16.0425   3
  -2  -4  -2 424.374 30.2531   4
  -2  -4  -2 391.194 29.8109   1
  -2  -4  -2 373.489 30.0123   5
  -2  -4  -2 389.571 29.2571   3
   2  -4   2 419.151 29.3937   4
   2  -4   2 385.424 29.7415   5
   2   4   2 415.521 29.6779   2
  -2   4  -2 381.615 30.2217   1
   2   4   2 361.980 29.8166   4
  -2   4  -2 355.991 30.1618   3
  -2   4  -2 401.986 29.5204   2
  -3  -4  -2 170.785 14.3787   5
  -3  -4  -2 167.537 13.2381   3
  -3  -4  -2 185.016 14.6628   4
   3  -4   2 188.665 13.5264   4
   3  -4   2 170.075 13.9826   5
  -3  -4  -2 165.264 13.9697   1
   3   4   2 183.638 14.3348   4
  -3   4  -2 176.919 13.7525   2
  -3   4  -2 155.200 14.3855   1
  -3   4  -2 161.971 14.4426   3
   3   4   2 185.856 13.8363   2
  -3   4  -2 182.210 14.2263   5
   4  -4   2 73.0343 6.73531   5
   4  -4   2 81.9155 6.26584   4
  -4  -4  -2 67.5052 5.88014   3
  -4  -4  -2 80.5608 7.57544   4
  -4  -4  -2 71.0870 6.76472   1
  -4  -4  -2 77.5103 7.20071   5
   4   4   2 64.8147 6.89873   4
  -4   4  -2 83.0365 7.52413   1
  -4   4  -2 75.9666 6.98532   5
  -4   4  -2 73.3744 6.52286   2
  -4   4  -2 72.4298 7.26791   3
   4   4   2 77.1083 6.53497   2
   5  -4   2 60.7823 6.18775   5
  -5  -4  -2 53.9985 7.18343   5
   5  -4   2 70.6562 5.76507   4
  -5  -4  -2 66.0850 5.41710   3
  -5  -4  -2 68.1878 7.11172   4
  -5  -4  -2 65.0731 6.31253   1
  -5   4  -2 58.3869 7.37123   1
  -5   4  -2 61.7371 6.02369   2
  -5   4  -2 76.8049 6.75431   5
   5   4   2 63.8070 5.95769   2
   5   4   2 58.8923 6.50246   4
  -5   4  -2 63.3353 7.58230   3
   6  -4   2 -1.2702 0.62464   4
   6  -4   2 0.48345 0.86176   5
  -6  -4  -2 -0.1203 1.39913   4
  -6  -4  -2 0.93647 1.50531   5
  -6  -4  -2 -0.0830 0.64588   3
  -6  -4  -2 -0.8049 0.96283   1
  -6   4  -2 0.51923 1.28998   2
  -6   4  -2 -2.3056 1.11979   3
   6   4   2 1.00898 1.36817   4
   6   4   2 1.91811 1.18837   2
  -6   4  -2 1.50204 1.50688   1
  -6   4  -2 0.05021 1.21733   5
   7  -4   2 39.6905 5.24302   5
  -7  -4  -2 30.1838 4.92352   1
   7  -4   2 40.7771 4.06223   4
  -7  -4  -2 30.2545 5.09772   5
  -7  -4  -2 34.8913 5.94141   4
  -7   4  -2 31.7250 4.57233   2
   7   4   2 36.6121 4.56439   2
  -7   4  -2 31.1208 5.11049   5
  -7   4  -2 29.7658 5.27038   1
   7   4   2 36.1120 5.59359   4
  -7   4  -2 29.1977 5.22500   3
   8  -4   2 -0.3440 1.11685   4
  -8  -4  -2 2.45475 2.19245   5
   8  -4   2 1.66265 1.50147   5
  -8  -4  -2 0.62096 1.49266   1
  -8  -4  -2 1.78202 2.18809   4
  -8   4  -2 -0.8715 1.81475   5
  -8   4  -2 2.67111 2.26823   1
   8   4   2 1.02316 1.75170   4
   8   4   2 -0.6689 1.37139   2
  -8   4  -2 1.23935 1.71364   3
  -9  -4  -2 27.0805 5.48557   5
   9  -4   2 45.9176 5.92910   5
  -9  -4  -2 23.9137 4.89100   1
   9  -4   2 34.9912 4.90436   4
  -9  -4  -2 27.7455 6.10611   4
   9   4   2 36.9661 5.05019   2
  -9   4  -2 36.8807 6.21086   3
  -9   4  -2 42.3287 6.68199   1
   9   4   2 28.2342 5.45547   4
  -9   4  -2 32.4452 5.68109   5
 -10  -4  -2 21.7661 4.46918   1
  10  -4   2 18.7059 3.68488   4
 -10  -4  -2 24.7667 5.07136   5
 -10  -4  -2 12.5363 4.57929   4
  10  -4   2 20.4460 4.37062   5
 -10   4  -2 20.2612 4.96151   1
  10   4   2 16.4184 4.54558   4
 -10   4  -2 18.6047 4.40478   3
 -10   4  -2 9.58448 3.48628   5
  11  -4   2 0.77014 1.93123   5
  11  -4   2 2.17072 2.25813   4
 -11  -4  -2 4.03697 2.70696   1
 -11  -4  -2 3.83981 2.71248   5
 -11  -4  -2 0.25185 2.96229   4
 -11   4  -2 4.06403 3.08478   1
  11   4   2 1.83476 2.47973   4
 -11   4  -2 4.90050 2.72993   3
 -11   4  -2 3.74256 2.66227   5
 -12  -4  -2 26.5266 6.06705   5
  12  -4   2 34.2993 6.48546   1
  12  -4   2 25.5279 5.28367   5
 -12  -4  -2 40.1316 8.13754   4
 -12   4  -2 24.2293 5.67308   5
 -12   4  -2 29.1121 6.48839   1
 -12   4  -2 32.2273 6.33085   3
  12   4   2 31.3737 6.41172   4
  13  -4   2 -0.4652 2.37032   5
  13  -4   2 -0.4944 3.30366   1
 -13  -4  -2 -1.6821 2.92681   5
 -13   4  -2 -1.8588 2.86034   5
 -13   4  -2 2.93486 3.88505   1
  13   4   2 -0.6421 2.59226   4
  14  -5  -2 5.18079 3.57596   3
  14  -5  -2 6.42935 3.81348   1
 -14  -5   2 10.8714 5.99514   4
 -14   5   2 1.22187 3.23010   1
  14   5  -2 -0.6968 3.16484   4
 -14   5   2 7.04478 3.71502   3
 -13  -5   2 1.55200 2.48738   5
  13  -5  -2 -0.0596 2.29757   3
  13  -5  -2 0.82157 2.29991   1
 -13  -5   2 -2.1812 2.96250   4
  13  -5  -2 -0.8444 2.26661   5
 -13   5   2 0.41197 2.51670   5
 -13   5   2 1.11628 2.73173   1
 -13   5   2 7.55577 3.93946   3
  13   5  -2 2.74562 3.24820   4
  13   5  -2 0.26866 2.79648   2
  12  -5  -2 8.76635 2.97861   1
 -12  -5   2 2.00959 3.23253   4
 -12  -5   2 4.58655 2.65417   5
  12  -5  -2 1.11014 2.47339   3
  12  -5  -2 6.61714 2.91011   5
 -12   5   2 2.38904 2.46706   1
  12   5  -2 7.12730 3.64385   4
 -12   5   2 10.5483 3.35091   5
  12   5  -2 6.56038 3.05083   2
 -12   5   2 10.2038 4.30297   3
 -11  -5   2 0.62713 2.92356   4
  11  -5  -2 3.98940 2.24038   1
  11  -5  -2 0.79066 1.85134   5
 -11  -5   2 -1.3023 1.92361   5
  11  -5  -2 -2.3085 1.44376   3
 -11   5   2 0.70027 2.18673   5
 -11   5   2 -0.3425 2.14225   2
  11   5  -2 0.80743 2.41832   4
 -11   5   2 -1.7628 2.25128   3
  11   5  -2 1.11849 1.85831   2
 -11   5   2 -0.2116 1.82281   1
  10  -5  -2 29.0324 5.54620   3
  10  -5  -2 48.3111 5.79961   5
 -10  -5   2 36.9071 7.11373   4
 -10  -5   2 41.3703 6.26075   5
  10  -5  -2 33.0211 5.57976   1
 -10   5   2 30.5132 5.64439   1
 -10   5   2 39.7088 5.60792   5
 -10   5   2 30.6898 5.96770   3
  10   5  -2 28.7449 5.82630   4
 -10   5   2 23.0868 5.25490   2
  10   5  -2 43.5265 6.44187   2
   9  -5  -2 52.6955 5.89335   4
   9  -5  -2 52.6608 7.22826   3
  -9  -5   2 38.3622 7.24723   4
   9  -5  -2 49.7354 6.56525   1
  -9  -5   2 39.4446 6.35861   5
   9  -5  -2 43.1614 5.72743   5
  -9   5   2 55.0631 6.63025   5
   9   5  -2 46.5572 6.65228   2
  -9   5   2 41.2155 7.15575   3
  -9   5   2 48.0906 6.89810   1
  -9   5   2 39.8464 6.76161   2
   8  -5  -2 5.83127 2.41481   3
  -8  -5   2 11.3294 2.87731   5
   8  -5  -2 11.6176 2.40308   5
   8  -5  -2 15.9811 3.34029   1
  -8  -5   2 9.73656 3.46563   4
   8  -5  -2 9.94487 2.13894   4
  -8   5   2 10.0546 2.81323   1
  -8   5   2 3.12891 1.81321   4
   8   5  -2 9.73357 2.70654   2
  -8   5   2 5.30662 2.49660   2
  -8   5   2 4.58065 2.64552   3
   7  -5  -2 30.0178 4.14905   4
  -7  -5   2 39.2625 5.36672   5
  -7  -5   2 40.4379 6.62556   4
   7  -5  -2 43.4038 5.64201   1
  -7  -5   2 39.8743 4.39323   1
   7  -5  -2 40.8712 4.83351   5
   7  -5  -2 38.2330 5.74166   3
  -7   5   2 43.2810 4.92042   4
  -7   5   2 39.3948 5.63626   1
   7   5  -2 34.6651 5.37420   2
  -7   5   2 48.3565 6.73764   3
  -7   5   2 42.0098 6.10501   2
  -6  -5   2 5.53288 1.88219   5
  -6  -5   2 5.65591 2.31317   4
   6  -5  -2 4.15702 1.20241   4
   6  -5  -2 5.10838 1.82663   1
  -6  -5   2 2.14467 0.89335   1
   6  -5  -2 2.68362 1.72620   3
   6  -5  -2 5.04348 1.60122   5
  -6   5   2 3.62084 2.28980   3
  -6   5   2 1.80401 1.44638   1
   6   5  -2 3.72492 1.67846   2
  -6   5   2 -0.8214 1.24945   2
  -6   5   2 3.65369 1.29473   4
   5  -5  -2 29.1307 4.69436   3
   5  -5  -2 38.0022 4.01792   5
  -5  -5   2 35.9713 4.49633   5
  -5  -5   2 30.1033 3.00007   1
   5  -5  -2 44.9654 4.96844   1
   5  -5  -2 29.3168 3.00457   4
  -5  -5   2 27.3369 4.82134   4
  -5   5   2 30.6642 4.63220   2
  -5   5   2 30.0534 4.43290   1
  -5   5   2 33.1046 3.21209   4
   5   5  -2 34.4749 4.64757   2
  -5   5   2 28.4975 4.95020   3
  -4  -5   2 12.0038 2.19646   5
  -4  -5   2 12.9769 1.56660   1
  -4  -5   2 8.60266 2.49459   4
   4  -5  -2 10.0627 1.72860   5
   4  -5  -2 9.46379 2.44491   3
   4  -5  -2 9.55131 2.12575   1
  -4   5   2 9.13473 1.35580   4
   4   5  -2 10.7714 1.18548   3
   4   5  -2 9.87616 2.27994   2
  -4   5   2 3.73725 1.91173   3
  -4   5   2 9.94575 2.36920   2
  -3  -5   2 328.226 24.1835   5
  -3  -5   2 320.403 23.4917   1
  -3  -5   2 295.036 24.7407   4
   3  -5  -2 317.928 24.3573   1
   3  -5  -2 321.751 23.8946   5
   3  -5  -2 328.159 24.8464   3
  -3   5   2 336.717 25.1690   3
   3   5  -2 318.110 24.4179   2
  -3   5   2 280.201 23.2450   4
  -3   5   2 294.895 24.4392   2
   3   5  -2 327.373 23.5862   3
  -2  -5   2 71.4325 6.40539   5
   2  -5  -2 78.9854 6.37051   5
   2  -5  -2 81.1712 6.73698   1
  -2  -5   2 73.9370 6.93424   4
  -2  -5   2 77.8771 6.07447   1
   2  -5  -2 71.0945 6.90943   3
   2   5  -2 70.0794 6.24477   3
   2   5  -2 76.9004 6.70215   2
  -2   5   2 73.6789 7.06689   3
  -2   5   2 75.6405 5.75501   4
  -2   5   2 75.7345 6.76959   2
   1  -5  -2 717.698 54.7515   3
  -1  -5   2 723.277 54.2167   1
   1  -5  -2 734.068 54.3968   5
  -1  -5   2 678.268 54.6208   4
   1  -5  -2 729.582 54.5729   1
  -1  -5   2 732.786 54.3514   5
  -1   5   2 723.508 54.6229   2
  -1   5   2 700.053 54.8434   3
   1   5  -2 738.765 54.5021   2
  -1   5   2 744.243 53.8074   4
   1   5  -2 783.249 54.5911   3
   0  -5  -2 3.51589 1.14867   3
   0  -5  -2 2.58386 0.97817   5
   0  -5  -2 3.23005 1.05826   1
   0  -5   2 4.60648 1.12767   5
   0  -5   2 2.74521 0.97512   4
   0  -5   2 2.18925 0.87793   1
   0   5  -2 2.35951 0.97787   1
   0   5   2 3.49142 1.14196   3
   0   5  -2 1.91042 0.98427   3
   0   5  -2 2.61865 0.97373   2
   0   5   2 2.05768 0.65630   4
   0   5   2 2.65901 1.01340   2
  -1  -5  -2 7.30964 1.50354   4
   1  -5   2 3.76461 1.08832   5
   1  -5   2 4.21275 0.97774   4
   1  -5   2 4.24385 1.36840   1
  -1  -5  -2 3.55230 1.07256   1
  -1  -5  -2 5.11033 1.16627   3
  -1  -5  -2 6.37402 1.55351   5
   1   5   2 4.47184 1.21169   2
   1   5   2 4.94660 1.17715   4
  -1   5  -2 4.48176 1.49006   3
  -1   5  -2 5.68568 1.19436   2
  -1   5  -2 2.63844 1.36080   1
  -2  -5  -2 71.8343 5.72143   3
   2  -5   2 72.4728 6.24390   5
  -2  -5  -2 70.1981 6.22493   1
  -2  -5  -2 67.0566 6.46730   5
  -2  -5  -2 71.0549 6.56959   4
   2  -5   2 77.3878 5.81546   4
   2  -5   2 57.7507 6.33764   1
  -2   5  -2 76.6027 6.08332   2
  -2   5  -2 62.9484 6.55977   1
   2   5   2 60.4775 6.17155   4
  -2   5  -2 75.2760 6.92905   3
   2   5   2 75.9326 6.24168   2
  -3  -5  -2 189.539 14.1312   3
  -3  -5  -2 199.000 15.6552   4
   3  -5   2 205.990 14.4106   4
   3  -5   2 179.479 14.8949   5
  -3  -5  -2 180.739 14.9330   1
  -3  -5  -2 183.302 15.3372   5
   3  -5   2 189.386 15.3871   1
   3   5   2 201.675 14.8920   2
  -3   5  -2 174.414 15.4576   1
  -3   5  -2 176.604 14.7041   2
  -3   5  -2 164.068 15.4318   3
   3   5   2 181.219 15.1755   4
  -4  -5  -2 19.6935 3.72247   4
  -4  -5  -2 19.3940 3.60695   5
  -4  -5  -2 20.9348 1.96281   3
  -4  -5  -2 23.4102 3.35155   1
   4  -5   2 21.5393 3.24884   5
   4  -5   2 24.9954 2.40699   4
  -4   5  -2 19.5791 3.76983   3
   4   5   2 23.0744 3.14534   2
   4   5   2 21.2157 3.50984   4
  -4   5  -2 23.6902 3.13282   2
  -4   5  -2 15.0882 3.36858   1
   5  -5   2 132.748 11.5038   5
  -5  -5  -2 128.423 10.3522   3
  -5  -5  -2 139.590 12.5225   4
  -5  -5  -2 141.585 11.6338   1
   5  -5   2 153.795 10.8986   4
  -5  -5  -2 119.607 11.8272   5
  -5   5  -2 132.171 11.7756   5
   5   5   2 147.256 11.3776   2
  -5   5  -2 132.688 11.3730   2
  -5   5  -2 124.020 12.1122   3
  -5   5  -2 118.556 12.0427   1
   5   5   2 133.029 11.9687   4
  -6  -5  -2 52.1032 7.32169   4
  -6  -5  -2 50.2654 6.82418   5
   6  -5   2 57.1791 4.95738   4
   6  -5   2 57.8648 6.54041   5
  -6  -5  -2 39.4438 5.79475   1
  -6   5  -2 44.5462 5.71300   2
   6   5   2 42.0019 6.32413   4
   6   5   2 59.8932 5.53245   2
  -6   5  -2 53.6002 7.20383   3
  -6   5  -2 50.0791 7.00170   1
  -6   5  -2 57.2733 6.73292   5
   7  -5   2 2.98737 1.34934   4
  -7  -5  -2 1.26037 2.02405   4
  -7  -5  -2 0.60307 1.20045   1
   7  -5   2 2.54287 1.61296   5
  -7  -5  -2 3.67495 2.14797   5
   7   5   2 2.18712 1.79622   4
  -7   5  -2 1.32617 1.68332   3
  -7   5  -2 0.64441 1.52996   5
   7   5   2 1.23118 1.41802   2
  -7   5  -2 0.81195 1.77587   1
  -7   5  -2 1.08696 1.35481   2
   8  -5   2 46.4414 5.00712   4
   8  -5   2 33.2570 5.11389   5
  -8  -5  -2 33.2497 5.85059   5
  -8  -5  -2 28.9856 5.05500   1
  -8  -5  -2 35.1648 6.72437   4
   8   5   2 37.5597 5.11285   2
  -8   5  -2 36.6552 6.30186   1
  -8   5  -2 35.8732 6.05261   3
  -8   5  -2 36.7325 5.91273   5
   8   5   2 31.8537 5.67892   4
  -9  -5  -2 20.7801 4.68010   5
  -9  -5  -2 26.7408 5.91479   4
   9  -5   2 25.6654 4.60641   5
   9  -5   2 21.1739 3.44602   4
  -9  -5  -2 9.67952 2.94459   1
  -9   5  -2 11.1405 3.71354   1
  -9   5  -2 20.3255 4.73843   3
   9   5   2 14.3719 3.29809   2
  -9   5  -2 15.0312 3.87147   5
   9   5   2 20.4132 4.74487   4
 -10  -5  -2 7.57991 3.52516   5
  10  -5   2 2.51660 2.29314   1
  10  -5   2 3.87927 2.33977   5
 -10  -5  -2 7.63514 3.81548   4
 -10  -5  -2 4.80244 2.57313   1
 -10   5  -2 5.53982 2.91607   3
 -10   5  -2 5.05194 2.99338   1
 -10   5  -2 10.6361 3.55113   5
  10   5   2 4.54200 2.86503   4
  11  -5   2 1.32327 2.28944   1
 -11  -5  -2 -1.1898 2.44085   4
 -11  -5  -2 0.03854 2.39697   5
  11  -5   2 -0.0850 1.51127   5
 -11   5  -2 1.62775 2.46436   3
 -11   5  -2 -0.9390 2.13447   1
  11   5   2 -1.3878 2.07861   4
 -11   5  -2 -0.8442 2.04975   5
 -12  -5  -2 8.37776 4.02662   5
  12  -5   2 16.5257 4.30950   5
  12  -5   2 6.16259 3.46551   1
 -12  -5  -2 17.4862 5.87624   4
  12   5   2 13.1468 4.34378   4
 -12   5  -2 16.1983 4.95801   1
 -12   5  -2 5.80257 3.77364   3
 -12   5  -2 6.54939 3.55809   5
  13  -5   2 -1.0494 3.01628   1
 -13  -5  -2 -2.5866 2.35922   5
  13  -5   2 2.23598 3.00294   5
 -13   5  -2 -0.4351 2.90264   5
  13   5   2 1.10804 3.23214   4
 -13   5  -2 0.76386 3.26486   1
 -13   5  -2 3.56558 3.42792   3
  14  -6  -2 8.26983 4.20923   3
  14  -6  -2 8.17844 4.25775   1
 -14   6   2 17.8293 4.77194   1
 -14   6   2 15.7533 5.48568   3
 -13  -6   2 5.22541 3.16654   5
  13  -6  -2 1.42953 2.87689   3
  13  -6  -2 4.56849 3.00172   1
 -13  -6   2 1.24014 3.63488   4
  13  -6  -2 2.62818 2.77051   5
  13   6  -2 2.66965 3.31282   2
 -13   6   2 5.24998 2.99935   1
  13   6  -2 1.93239 3.09856   4
 -13   6   2 4.54394 3.45432   3
 -12  -6   2 2.14187 2.92832   5
 -12  -6   2 10.0170 4.63730   4
  12  -6  -2 2.91582 2.48492   1
  12  -6  -2 -1.7945 1.59096   5
  12  -6  -2 3.50112 2.97535   3
  12   6  -2 11.7620 3.73743   2
  12   6  -2 4.23768 3.22129   4
 -12   6   2 5.41396 2.97400   1
 -12   6   2 8.81923 3.93117   3
  11  -6  -2 -1.9779 2.11545   3
 -11  -6   2 -1.7940 2.67221   4
  11  -6  -2 -1.4310 1.46984   5
 -11  -6   2 -0.6607 1.84113   5
  11  -6  -2 0.71674 2.04702   1
 -11   6   2 0.92228 2.23225   1
 -11   6   2 -2.5278 2.29389   3
 -11   6   2 -1.6153 2.58695   2
  11   6  -2 -1.1882 2.12234   4
  11   6  -2 -1.1385 1.60699   2
  10  -6  -2 -0.2426 1.75117   1
  10  -6  -2 -0.5849 1.79775   3
 -10  -6   2 0.12086 1.82929   5
 -10  -6   2 -1.9194 2.04488   4
  10  -6  -2 1.22354 1.65494   5
 -10   6   2 1.43770 2.32425   2
  10   6  -2 0.20092 1.80612   4
 -10   6   2 2.13836 2.75107   3
  10   6  -2 -0.9376 1.45381   2
 -10   6   2 -0.3649 2.09431   1
   9  -6  -2 46.1459 7.25965   3
  -9  -6   2 43.1761 6.86170   5
  -9  -6   2 58.4289 8.81977   4
   9  -6  -2 54.3697 7.07980   1
   9  -6  -2 52.4790 6.32502   5
  -9   6   2 35.5116 6.51286   2
  -9   6   2 46.0059 7.78899   3
   9   6  -2 52.2324 7.07713   2
  -9   6   2 55.2812 7.62723   1
  -8  -6   2 12.5033 3.29524   5
   8  -6  -2 12.6201 3.41280   3
   8  -6  -2 13.6316 3.47409   1
  -8  -6   2 16.9054 4.61526   4
   8  -6  -2 17.8132 3.10674   5
  -8   6   2 12.6821 3.92055   3
  -8   6   2 12.3875 3.26830   1
  -8   6   2 15.1695 3.93012   2
   8   6  -2 15.1327 3.55659   2
   7  -6  -2 2.13653 1.67974   1
  -7  -6   2 3.18891 2.10519   4
   7  -6  -2 3.57222 1.48717   5
  -7  -6   2 6.75063 2.23261   5
   7  -6  -2 0.41215 1.34872   3
  -7   6   2 1.20901 1.96225   3
  -7   6   2 3.92610 2.10657   2
  -7   6   2 2.77076 1.76543   1
   7   6  -2 5.80604 2.16347   2
   6  -6  -2 0.90058 0.96578   5
  -6  -6   2 2.32154 1.53600   5
  -6  -6   2 -0.1133 1.60631   4
   6  -6  -2 -1.1755 1.22149   3
   6  -6  -2 0.27439 1.25020   1
   6  -6  -2 -0.0490 0.67073   4
  -6  -6   2 -1.2521 0.63420   1
  -6   6   2 -1.4893 1.15058   2
  -6   6   2 -0.2704 1.12974   1
  -6   6   2 -1.5587 1.21545   3
   6   6  -2 -0.8435 1.09934   2
  -6   6   2 0.18625 0.83912   4
  -5  -6   2 0.44959 0.66464   1
   5  -6  -2 2.04020 1.11337   5
  -5  -6   2 1.54765 1.34726   5
   5  -6  -2 1.08905 1.51813   3
   5  -6  -2 -0.3994 0.90341   1
  -5  -6   2 2.76982 1.76437   4
   5  -6  -2 0.93904 0.56791   4
  -5   6   2 1.22885 1.31395   2
   5   6  -2 -0.0345 1.14542   2
  -5   6   2 0.04255 0.59004   4
  -5   6   2 -0.6764 1.33863   3
   4  -6  -2 6.71606 1.92429   1
   4  -6  -2 6.90668 2.24286   3
  -4  -6   2 5.86926 1.76630   5
  -4  -6   2 9.40846 1.40861   1
  -4  -6   2 6.33334 2.12163   4
   4  -6  -2 5.55317 1.38869   5
   4   6  -2 6.99957 2.08222   2
  -4   6   2 8.96891 2.26283   2
   4   6  -2 6.37096 1.01603   3
  -4   6   2 4.17446 2.16416   3
   3  -6  -2 270.362 21.3460   3
   3  -6  -2 264.753 20.8706   1
  -3  -6   2 231.413 21.1328   4
   3  -6  -2 273.082 20.4292   5
  -3  -6   2 273.215 20.7162   5
  -3  -6   2 263.934 19.9770   1
   3   6  -2 267.370 20.8884   2
  -3   6   2 242.351 20.8998   2
  -3   6   2 275.112 21.6158   3
   3   6  -2 273.389 20.1318   3
   2  -6  -2 26.9034 3.59285   1
  -2  -6   2 23.5253 3.23160   5
   2  -6  -2 27.9193 3.96485   3
  -2  -6   2 28.5173 2.65932   1
  -2  -6   2 25.5365 3.79236   4
   2  -6  -2 27.6304 3.27430   5
   2   6  -2 23.7808 3.05818   3
   2   6  -2 26.1584 3.49996   2
  -2   6   2 23.8670 3.87623   3
  -2   6   2 26.4949 3.67727   2
  -1  -6   2 906.884 74.3758   4
  -1  -6   2 966.332 73.9850   1
   1  -6  -2 997.363 74.4499   1
  -1  -6   2 982.509 74.1589   5
   1  -6  -2 1021.45 74.2515   5
   1  -6  -2 1027.23 74.6682   3
  -1   6   2 1047.31 74.5670   2
   1   6  -2 1022.33 74.4219   3
  -1   6   2 975.453 74.7300   3
   1   6  -2 1006.03 74.2934   2
  -1   6   2 1001.55 73.4619   4
   0  -6  -2 101.901 8.84071   5
   0  -6   2 110.955 8.72979   5
   0  -6  -2 106.085 8.84005   1
   0  -6  -2 100.876 8.85294   3
   0  -6   2 103.216 8.75248   1
   0  -6   2 93.9408 8.64126   4
   0   6   2 101.957 8.95714   3
   0   6   2 113.751 8.94398   2
   0   6   2 104.026 8.29049   4
   0   6  -2 117.909 8.84129   2
   0   6  -2 97.0799 9.05204   3
   0   6  -2 108.355 8.92648   1
   1  -6   2 21.3527 2.90827   5
  -1  -6  -2 27.6919 3.52335   5
   1  -6   2 20.2916 2.66032   4
  -1  -6  -2 21.8369 2.81104   3
  -1  -6  -2 21.7980 3.09952   4
  -1  -6  -2 27.2414 3.25703   1
   1  -6   2 22.4017 3.13031   1
   1   6   2 25.5039 3.18651   2
   1   6   2 18.9177 2.67248   4
  -1   6  -2 31.3346 4.09991   3
  -1   6  -2 18.3154 3.08490   1
  -1   6  -2 24.9465 3.03912   2
  -2  -6  -2 19.1721 2.76637   1
  -2  -6  -2 19.1822 2.98144   4
   2  -6   2 20.7855 2.82160   5
  -2  -6  -2 17.6089 3.03621   5
  -2  -6  -2 19.8340 2.22469   3
   2  -6   2 14.4054 2.04179   4
   2  -6   2 20.1684 3.15242   1
   2   6   2 13.1854 2.42223   4
  -2   6  -2 16.6151 2.47322   2
  -2   6  -2 20.7459 3.31186   1
  -2   6  -2 20.4866 3.44117   3
   2   6   2 19.6537 2.75285   2
   3  -6   2 0.67717 1.20626   1
  -3  -6  -2 2.98607 1.39652   5
  -3  -6  -2 3.50215 0.73671   3
  -3  -6  -2 4.92893 1.46942   1
  -3  -6  -2 3.07564 1.59162   4
   3  -6   2 4.94140 0.98484   4
   3  -6   2 6.08614 1.57441   5
   3   6   2 1.56037 1.04994   4
  -3   6  -2 1.31529 1.44240   3
  -3   6  -2 1.86532 1.01615   2
   3   6   2 3.80454 1.34446   2
  -3   6  -2 -0.2425 1.04254   1
   4  -6   2 6.24567 2.08627   1
  -4  -6  -2 4.52804 1.59395   1
  -4  -6  -2 5.90748 1.96586   5
  -4  -6  -2 3.38160 1.86242   4
   4  -6   2 7.20171 1.26868   4
  -4  -6  -2 5.03876 0.77538   3
   4  -6   2 6.90635 1.74505   5
  -4   6  -2 3.51441 1.81550   3
  -4   6  -2 2.54906 1.38257   2
  -4   6  -2 5.13218 1.96454   1
   4   6   2 5.39993 1.64794   2
   4   6   2 7.75702 2.08663   4
  -5  -6  -2 2.74242 1.38030   1
  -5  -6  -2 0.90979 1.51900   5
   5  -6   2 5.18706 2.11405   1
   5  -6   2 3.36336 1.05151   4
  -5  -6  -2 5.19028 2.40608   4
   5  -6   2 5.19158 1.78839   5
   5   6   2 2.11968 1.42770   2
  -5   6  -2 2.29514 1.29603   2
  -5   6  -2 6.90039 2.37231   3
   5   6   2 3.47831 1.71647   4
  -5   6  -2 2.81835 1.81347   1
  -6  -6  -2 -0.0599 1.35223   1
  -6  -6  -2 1.45916 1.72256   5
  -6  -6  -2 0.76298 1.81201   4
   6  -6   2 1.82005 1.60194   1
   6  -6   2 0.80475 1.22259   5
   6  -6   2 3.19603 1.17864   4
   6   6   2 2.44571 1.57529   2
   6   6   2 -0.7807 1.18832   4
  -6   6  -2 0.92881 1.75637   1
  -6   6  -2 1.61398 1.45413   2
  -6   6  -2 -0.3512 1.40758   3
   7  -6   2 0.37301 1.59657   1
  -7  -6  -2 -0.5887 1.44219   5
  -7  -6  -2 1.90456 2.40903   4
   7  -6   2 2.15309 1.12676   4
   7  -6   2 1.14655 1.43332   5
  -7  -6  -2 0.65346 1.43379   1
  -7   6  -2 2.41806 1.89532   2
   7   6   2 2.55516 1.72687   2
  -7   6  -2 1.48083 1.79234   5
  -7   6  -2 0.21067 1.71315   3
  -7   6  -2 3.83225 2.08133   1
   7   6   2 -0.0663 1.45709   4
   8  -6   2 7.85193 2.92495   1
  -8  -6  -2 8.08030 3.70438   4
  -8  -6  -2 6.48349 2.72480   1
  -8  -6  -2 3.48048 2.35359   5
   8  -6   2 7.36308 2.42657   5
  -8   6  -2 11.6676 3.85479   1
  -8   6  -2 6.18259 2.69616   5
  -8   6  -2 8.48523 3.01015   3
   8   6   2 9.87048 3.37499   4
   8   6   2 10.9201 2.73718   2
  -9  -6  -2 75.8426 8.94379   1
  -9  -6  -2 62.3332 9.22633   5
  -9  -6  -2 81.8856 11.1404   4
   9  -6   2 88.5689 9.50126   5
   9  -6   2 76.0614 9.74459   1
  -9   6  -2 61.0905 9.35375   3
  -9   6  -2 64.7638 9.77544   1
   9   6   2 77.4062 10.0911   4
   9   6   2 71.8617 7.53297   2
  -9   6  -2 78.2478 9.50532   5
 -10  -6  -2 0.18586 2.82484   4
  10  -6   2 1.01073 1.55468   5
 -10  -6  -2 -2.3281 1.73660   5
  10  -6   2 5.79684 3.13436   1
 -10   6  -2 -2.2876 1.89859   5
  10   6   2 1.38552 2.39895   4
  10   6   2 -2.7038 1.76465   2
 -10   6  -2 6.73388 3.02937   3
 -10   6  -2 0.29155 2.85989   1
 -11  -6  -2 1.53718 3.22527   4
  11  -6   2 -0.3857 1.92562   5
  11  -6   2 -3.8055 1.95660   1
 -11  -6  -2 -1.5235 2.12340   5
 -11   6  -2 1.89055 3.05157   1
  11   6   2 3.88000 2.78337   4
 -11   6  -2 -0.2046 2.50543   3
 -11   6  -2 1.53818 2.58346   5
 -12  -6  -2 -1.9473 3.05641   4
 -12  -6  -2 1.53454 3.14435   5
  12  -6   2 -1.0517 1.99806   5
  12  -6   2 -4.6092 2.24650   1
 -12   6  -2 0.43114 2.65426   3
 -12   6  -2 -0.2540 3.09146   1
  12   6   2 0.26807 2.42093   4
 -12   6  -2 2.15430 3.23226   5
  13  -6   2 6.10437 3.93239   1
  13  -6   2 4.50681 3.50888   5
 -13  -6  -2 7.13815 4.16718   5
 -13   6  -2 6.23247 3.54137   3
 -13   6  -2 1.99285 3.60661   5
  13   6   2 0.29095 3.66052   4
 -13   6  -2 1.17762 3.62805   1
  13  -7  -2 1.81704 2.84243   5
  13  -7  -2 -0.4390 3.00347   1
 -13  -7   2 0.06571 2.75677   5
  13  -7  -2 -2.3090 2.74485   3
 -13  -7   2 -0.2603 3.72810   4
  13   7  -2 -0.1764 2.70561   4
  13   7  -2 -3.2182 2.83597   2
 -13   7   2 0.01017 2.93319   1
 -13   7   2 0.72212 3.47181   3
  12  -7  -2 0.65945 2.36165   1
  12  -7  -2 6.64017 2.82979   5
 -12  -7   2 1.25389 3.02416   4
 -12  -7   2 -2.6570 2.06472   5
  12  -7  -2 -1.0431 2.20191   3
  12   7  -2 -4.4328 1.89487   2
  12   7  -2 0.17620 2.47073   4
 -12   7   2 1.52620 2.66773   1
 -12   7   2 2.08267 3.03852   3
  11  -7  -2 -0.9845 2.48543   3
  11  -7  -2 0.69073 2.20263   1
  11  -7  -2 0.77632 1.85755   5
 -11  -7   2 4.58381 3.58813   4
 -11  -7   2 2.46174 2.67243   5
 -11   7   2 3.77345 3.09068   3
  11   7  -2 0.99934 2.55609   4
 -11   7   2 5.90807 3.07211   2
 -11   7   2 1.35577 2.21314   1
  11   7  -2 -2.4625 1.62019   2
  10  -7  -2 12.3432 3.13874   5
 -10  -7   2 10.9604 4.43696   4
  10  -7  -2 12.2924 3.87336   3
  10  -7  -2 9.85234 3.29214   1
 -10  -7   2 8.97551 3.27343   5
 -10   7   2 10.2241 3.79106   3
 -10   7   2 6.48744 3.12302   2
  10   7  -2 5.51431 3.25511   2
  10   7  -2 8.97089 3.30953   4
 -10   7   2 13.1583 3.74984   1
   9  -7  -2 8.90475 2.92243   1
   9  -7  -2 6.25504 2.76443   3
  -9  -7   2 4.57156 3.16361   4
  -9  -7   2 6.36229 2.81253   5
   9  -7  -2 8.00230 2.38574   5
  -9   7   2 4.28987 3.24383   3
  -9   7   2 6.57556 3.09494   2
   9   7  -2 10.7213 3.49534   4
   9   7  -2 5.59375 2.64959   2
  -9   7   2 5.98166 2.85665   1
   8  -7  -2 -0.1074 1.74524   3
  -8  -7   2 1.33646 2.56455   4
  -8  -7   2 1.29722 1.72870   5
   8  -7  -2 -0.1906 1.45117   1
   8  -7  -2 -0.6746 1.04400   5
  -8   7   2 1.65398 1.94899   2
  -8   7   2 1.80469 1.73833   1
  -8   7   2 0.04687 2.00184   3
   8   7  -2 -0.1889 1.62847   2
  -7  -7   2 6.08732 2.40069   5
  -7  -7   2 4.74593 2.90256   4
   7  -7  -2 6.86464 2.50174   1
   7  -7  -2 5.81855 2.72246   3
   7  -7  -2 10.6411 2.39057   5
  -7   7   2 2.27370 1.78718   1
  -7   7   2 6.50845 3.08332   3
  -7   7   2 8.30504 2.70450   2
   7   7  -2 6.43821 2.61834   2
  -6  -7   2 52.6427 5.26026   1
   6  -7  -2 56.9422 6.72955   1
  -6  -7   2 40.9108 6.98011   4
   6  -7  -2 59.0851 5.43291   5
   6  -7  -2 44.0768 6.84652   3
  -6  -7   2 48.8287 6.51049   5
  -6   7   2 62.2336 8.08229   3
  -6   7   2 41.9771 6.52077   2
   6   7  -2 65.8261 6.42352   2
  -5  -7   2 40.6975 5.68478   5
  -5  -7   2 50.2986 4.47971   1
  -5  -7   2 48.4443 6.92955   4
   5  -7  -2 43.5247 5.98550   1
   5  -7  -2 42.8252 6.43347   3
   5  -7  -2 57.4973 5.04978   5
   5   7  -2 45.5300 6.02881   2
  -5   7   2 53.5612 6.63350   2
  -5   7   2 50.8893 7.12334   3
   4  -7  -2 15.0167 2.55448   5
   4  -7  -2 16.6485 2.97293   1
  -4  -7   2 13.0122 1.94535   1
   4  -7  -2 13.5364 3.18771   3
  -4  -7   2 18.2833 3.72828   4
  -4  -7   2 13.2052 2.71947   5
  -4   7   2 16.6743 3.20912   2
   4   7  -2 13.7099 1.73061   3
   4   7  -2 16.6109 3.00188   2
  -4   7   2 13.0393 3.25783   3
   3  -7  -2 35.8585 4.12072   5
  -3  -7   2 38.4428 4.57997   5
  -3  -7   2 30.6193 3.17747   1
   3  -7  -2 32.2447 4.38616   1
  -3  -7   2 35.9323 5.07401   4
   3  -7  -2 31.3720 4.81587   3
   3   7  -2 37.1021 3.47024   3
   3   7  -2 38.3068 4.73895   2
  -3   7   2 29.2857 4.47131   2
  -3   7   2 33.5879 5.20806   3
   2  -7  -2 -0.5788 0.72648   1
   2  -7  -2 1.34411 0.92463   5
   2  -7  -2 -1.2669 0.88550   3
  -2  -7   2 -0.5487 0.55747   1
  -2  -7   2 -0.9637 0.85609   4
  -2  -7   2 -0.7095 0.63819   5
   2   7  -2 -0.2711 0.80274   3
   2   7  -2 -0.2810 0.97865   2
  -2   7   2 -0.9671 0.73258   2
  -2   7   2 1.57643 1.39872   3
  -1  -7   2 262.015 20.4362   5
  -1  -7   2 257.372 20.2230   1
   1  -7  -2 253.601 20.5863   1
   1  -7  -2 273.707 20.9559   3
   1  -7  -2 269.458 20.5237   5
  -1  -7   2 246.988 20.6229   4
   1   7  -2 285.562 20.6312   2
   1   7  -2 273.638 20.7434   3
  -1   7   2 260.244 19.5596   4
  -1   7   2 251.347 20.6356   2
  -1   7   2 246.962 20.9463   3
   0  -7  -2 5.98659 1.67887   3
   0  -7   2 6.00442 1.62946   1
   0  -7  -2 7.32407 1.77823   5
   0  -7   2 3.06556 1.24087   5
   0  -7  -2 7.52898 1.73185   1
   0  -7   2 5.27107 1.50169   4
   0   7  -2 5.17214 1.75220   3
   0   7   2 8.11849 2.00704   3
   0   7   2 5.82295 1.12805   4
   0   7  -2 9.19833 1.90366   2
   0   7   2 4.62682 1.46979   2
   1  -7   2 199.455 16.0027   4
  -1  -7  -2 206.019 16.1956   3
  -1  -7  -2 209.570 16.3912   1
   1  -7   2 194.567 16.2285   5
  -1  -7  -2 223.551 16.4698   4
  -1  -7  -2 219.850 16.7504   5
   1  -7   2 209.067 16.5663   1
  -1   7  -2 205.238 16.2547   2
   1   7   2 210.932 16.5140   2
  -1   7  -2 202.419 16.6784   1
   1   7   2 194.094 16.0320   4
  -1   7  -2 196.823 16.9493   3
  -2  -7  -2 55.6749 5.30310   1
   2  -7   2 63.2140 5.39097   5
  -2  -7  -2 55.1029 6.30468   5
  -2  -7  -2 56.0434 4.82903   3
   2  -7   2 43.8079 5.85172   1
   2  -7   2 49.5731 4.72010   4
  -2  -7  -2 67.1215 5.88945   4
  -2   7  -2 52.7668 6.66347   3
  -2   7  -2 49.6917 6.16767   1
  -2   7  -2 58.0458 5.26306   2
   2   7   2 51.0079 5.26791   2
   2   7   2 53.5945 5.26555   4
  -3  -7  -2 0.92609 1.05305   5
   3  -7   2 0.51194 1.30784   1
  -3  -7  -2 -0.5135 0.83347   1
  -3  -7  -2 0.03317 0.50021   3
  -3  -7  -2 -1.2005 1.10633   4
   3  -7   2 -0.3188 0.48358   4
   3  -7   2 0.68748 0.88204   5
  -3   7  -2 1.55542 1.57545   3
   3   7   2 1.50733 1.22284   4
  -3   7  -2 3.29512 1.56029   1
   3   7   2 0.06664 0.94329   2
  -3   7  -2 -0.5312 0.68466   2
   4  -7   2 -0.2192 0.81133   5
   4  -7   2 0.04749 1.08142   1
  -4  -7  -2 -0.0127 1.43050   4
  -4  -7  -2 0.74966 1.42753   5
   4  -7   2 0.53143 0.66363   4
  -4  -7  -2 1.79145 1.19058   1
  -4   7  -2 -0.1963 1.40207   3
  -4   7  -2 -0.5446 0.90434   2
   4   7   2 0.56176 1.21426   2
  -4   7  -2 -0.4131 1.14789   1
   4   7   2 1.56865 1.40964   4
  -5  -7  -2 -1.1403 1.25520   5
   5  -7   2 -0.4518 0.89882   5
   5  -7   2 1.83565 1.71660   1
  -5  -7  -2 0.14089 1.17289   1
   5  -7   2 0.85213 0.75389   4
  -5  -7  -2 0.64984 1.50202   4
   5   7   2 0.56768 1.14912   4
  -5   7  -2 -1.8958 1.36322   3
   5   7   2 0.14248 1.32839   2
  -5   7  -2 -0.0685 1.15346   2
  -5   7  -2 -3.0424 1.13965   1
   6  -7   2 0.74363 1.64534   1
  -6  -7  -2 1.34795 1.31765   1
   6  -7   2 2.30759 1.35042   5
  -6  -7  -2 0.36121 1.51008   5
  -6  -7  -2 2.14294 2.14461   4
  -6   7  -2 0.83975 1.40673   2
   6   7   2 2.49585 1.58381   2
   6   7   2 -0.9029 1.22928   4
  -6   7  -2 0.81794 1.82295   3
  -6   7  -2 0.86963 1.98570   1
   7  -7   2 -1.1992 1.45702   1
   7  -7   2 1.45546 1.48601   5
  -7  -7  -2 -1.3053 1.57838   5
  -7  -7  -2 -0.3293 1.97018   4
  -7  -7  -2 -1.5720 1.14274   1
   7   7   2 0.44306 1.50434   4
  -7   7  -2 -0.7998 1.60399   2
   7   7   2 0.05370 1.56863   2
  -7   7  -2 0.15697 1.78788   3
  -7   7  -2 2.12324 1.93738   1
  -8  -7  -2 10.3873 2.97359   1
   8  -7   2 10.8267 3.47339   1
   8  -7   2 14.6126 3.32669   5
  -8  -7  -2 17.8792 4.40354   5
  -8  -7  -2 9.00410 3.80204   4
   8   7   2 9.42811 3.25885   4
  -8   7  -2 13.9335 3.65960   3
  -8   7  -2 5.05888 3.07151   1
   8   7   2 11.5831 2.92528   2
  -9  -7  -2 0.22091 2.24903   5
   9  -7   2 0.93753 2.23047   1
  -9  -7  -2 3.09571 3.43997   1
  -9  -7  -2 -0.0706 1.97496   4
   9  -7   2 3.92398 2.11153   5
   9   7   2 0.55461 2.06502   4
   9   7   2 1.50836 2.00715   2
  -9   7  -2 1.18574 2.67712   3
  -9   7  -2 1.90234 2.54908   1
  10  -7   2 30.3566 5.30717   5
  10  -7   2 15.9609 4.65640   1
 -10  -7  -2 19.9415 4.98011   5
 -10  -7  -2 38.5415 7.54145   4
  10   7   2 26.3300 4.80870   2
 -10   7  -2 15.3224 5.03197   1
 -10   7  -2 32.0611 6.38546   3
  10   7   2 19.7553 5.22265   4
 -11  -7  -2 -1.0766 2.48740   5
  11  -7   2 0.15080 2.44754   1
  11  -7   2 8.43466 3.11405   5
 -11  -7  -2 0.42411 3.34763   4
  11   7   2 4.04161 2.77622   4
 -11   7  -2 1.23603 2.96798   3
 -11   7  -2 -1.9408 2.78248   1
 -12  -7  -2 1.41534 2.91937   5
  12  -7   2 2.63956 2.89339   5
  12  -7   2 -1.4721 2.84186   1
 -12  -7  -2 8.03533 5.12649   4
 -12   7  -2 3.29700 3.61500   1
 -12   7  -2 -0.6696 2.87290   3
  12   7   2 1.69394 3.08827   4
  13  -8  -2 20.1765 5.40037   5
 -13  -8   2 16.5926 5.01170   5
  13  -8  -2 25.8360 6.27514   3
  13  -8  -2 15.6793 5.12567   1
 -13  -8   2 36.3121 8.54363   4
 -13   8   2 17.8365 5.85445   3
  13   8  -2 18.6938 5.65365   4
 -13   8   2 22.5185 5.82314   1
  13   8  -2 33.3595 6.86580   2
 -12  -8   2 4.56681 4.39723   4
  12  -8  -2 15.8405 3.98447   5
  12  -8  -2 14.5636 4.26367   1
  12  -8  -2 15.2393 4.72042   3
 -12  -8   2 7.51240 3.79208   5
 -12   8   2 9.08700 4.37658   3
 -12   8   2 9.37192 3.95819   1
  12   8  -2 15.7520 4.66262   4
  12   8  -2 8.42746 4.00286   2
 -11  -8   2 12.9720 4.23300   5
  11  -8  -2 30.6168 5.51788   1
  11  -8  -2 21.4460 5.60735   3
 -11  -8   2 27.1270 6.74907   4
  11  -8  -2 30.0759 4.81789   5
 -11   8   2 16.1603 5.11733   3
 -11   8   2 39.3471 6.68222   1
  11   8  -2 25.1704 5.15747   2
 -11   8   2 16.3964 6.03168   2
  11   8  -2 21.5583 5.61648   4
  10  -8  -2 62.4861 8.39481   1
  10  -8  -2 48.2857 8.20992   3
 -10  -8   2 72.3387 10.6237   4
 -10  -8   2 62.8673 8.81720   5
  10  -8  -2 60.6793 7.39422   5
  10   8  -2 93.2760 9.92219   2
 -10   8   2 38.0459 7.53144   2
  10   8  -2 57.0658 8.69121   4
 -10   8   2 60.8487 8.75475   1
 -10   8   2 58.3902 9.23187   3
  -9  -8   2 -1.7027 2.07165   4
  -9  -8   2 0.95557 1.94112   5
   9  -8  -2 -0.5834 2.01578   3
   9  -8  -2 0.01074 1.63935   5
   9  -8  -2 1.57330 2.05900   1
   9   8  -2 2.46776 2.38357   4
   9   8  -2 -0.9607 2.00475   2
  -9   8   2 2.62741 2.46147   1
  -9   8   2 -0.4851 2.07918   2
  -9   8   2 -1.1620 2.15723   3
  -8  -8   2 44.4971 6.63364   5
   8  -8  -2 34.4405 6.27985   3
   8  -8  -2 55.3731 6.27201   5
  -8  -8   2 42.4267 7.33364   4
   8  -8  -2 39.7875 6.10034   1
  -8   8   2 37.4345 6.60171   2
  -8   8   2 38.0636 6.53102   1
  -8   8   2 43.5847 7.45442   3
   8   8  -2 46.2459 6.58585   2
  -7  -8   2 35.0535 6.76245   4
   7  -8  -2 52.0425 5.80492   5
   7  -8  -2 55.3834 7.01324   1
  -7  -8   2 52.8200 6.92454   5
   7  -8  -2 51.5608 7.21408   3
  -7   8   2 35.7822 6.80244   3
  -7   8   2 29.8161 5.82232   2
   7   8  -2 52.6448 6.76149   2
  -6  -8   2 277.975 23.3127   5
   6  -8  -2 285.557 24.0423   3
   6  -8  -2 292.787 22.6474   5
   6  -8  -2 286.181 23.4607   1
  -6  -8   2 303.037 24.5880   4
  -6   8   2 296.036 24.6061   3
   6   8  -2 302.973 23.5695   2
  -6   8   2 245.089 23.3510   2
   5  -8  -2 322.248 26.0139   1
  -5  -8   2 306.954 25.8388   5
  -5  -8   2 319.561 26.7839   4
   5  -8  -2 295.963 26.4101   3
  -5  -8   2 315.357 24.7392   1
   5  -8  -2 348.374 25.4183   5
  -5   8   2 289.663 26.0225   2
   5   8  -2 356.218 26.2116   2
  -5   8   2 372.105 27.4688   3
  -4  -8   2 172.969 16.4498   4
   4  -8  -2 179.586 16.5100   3
   4  -8  -2 210.781 15.6648   5
  -4  -8   2 180.363 14.9649   1
   4  -8  -2 207.346 16.2486   1
  -4  -8   2 199.288 16.0652   5
  -4   8   2 196.656 17.0467   3
   4   8  -2 222.648 16.3650   2
  -4   8   2 167.196 16.0754   2
  -3  -8   2 30.9292 3.21309   1
   3  -8  -2 37.7088 4.77848   1
  -3  -8   2 25.9041 4.44921   4
   3  -8  -2 25.8178 4.52359   3
  -3  -8   2 36.8120 4.69127   5
   3  -8  -2 33.8825 4.19658   5
  -3   8   2 32.9109 4.72757   2
   3   8  -2 47.3719 5.23655   2
   3   8  -2 29.3318 3.63955   3
  -3   8   2 27.3653 4.82172   3
   2  -8  -2 16.0911 2.79616   5
   2  -8  -2 18.1356 3.09069   1
  -2  -8   2 16.6101 3.23761   4
  -2  -8   2 19.0685 2.60355   1
   2  -8  -2 19.9979 3.53579   3
  -2  -8   2 16.9974 2.95676   5
  -2   8   2 16.7027 3.09081   2
   2   8  -2 20.3685 3.24764   2
   2   8  -2 14.4589 2.73294   3
  -2   8   2 20.6305 3.71102   3
  -1  -8   2 -0.3933 0.93375   4
  -1  -8   2 2.82806 1.15948   1
   1  -8  -2 3.72095 1.75887   3
  -1  -8   2 2.71419 1.31991   5
   1  -8  -2 3.80966 1.38463   5
   1  -8  -2 2.81571 1.31858   1
   1   8  -2 4.91076 1.69017   3
  -1   8   2 0.71639 1.41965   3
   1   8  -2 3.21975 1.49862   2
  -1   8   2 3.45521 0.65521   4
  -1   8   2 1.97432 1.30407   2
   0  -8   2 190.034 16.2327   1
   0  -8  -2 209.621 16.5869   3
   0  -8   2 184.624 16.1342   4
   0  -8  -2 207.902 16.5812   5
   0  -8  -2 213.965 16.5072   1
   0  -8   2 212.494 16.3700   5
   0   8   2 198.222 15.6186   4
   0   8   2 196.825 16.5266   2
   0   8  -2 237.470 16.5541   2
   0   8   2 196.055 16.6047   3
   0   8  -2 201.473 16.8705   3
   1  -8   2 79.8354 8.57616   1
   1  -8   2 83.4021 8.18529   4
  -1  -8  -2 114.909 8.73478   3
   1  -8   2 114.578 8.86269   5
  -1  -8  -2 102.042 8.74163   1
  -1  -8  -2 89.3418 8.87191   5
  -1   8  -2 107.603 9.51854   3
   1   8   2 95.4362 8.66604   3
   1   8   2 104.826 8.88281   2
  -1   8  -2 103.645 8.69925   2
   1   8   2 107.867 8.40648   4
   2  -8   2 -0.3394 0.68415   4
  -2  -8  -2 0.95137 1.34282   5
   2  -8   2 0.69672 1.19460   1
  -2  -8  -2 1.81821 1.11491   1
   2  -8   2 0.73051 0.82358   5
  -2  -8  -2 0.95647 0.82389   3
  -2  -8  -2 1.35050 1.30222   4
   2   8   2 0.61392 1.06699   2
  -2   8  -2 1.88886 1.31099   1
  -2   8  -2 1.60494 1.03741   2
   2   8   2 0.88303 1.07568   4
  -2   8  -2 0.18872 1.30844   3
   3  -8   2 9.94106 2.17790   5
   3  -8   2 7.79567 1.51361   4
  -3  -8  -2 9.38025 2.68794   4
   3  -8   2 13.5438 2.76921   1
  -3  -8  -2 9.74609 1.48162   3
  -3  -8  -2 13.7158 2.97451   5
  -3  -8  -2 9.93906 2.17454   1
  -3   8  -2 6.40771 1.85302   2
  -3   8  -2 14.5740 3.41199   3
   3   8   2 12.5248 2.47049   2
  -3   8  -2 3.56977 1.81712   1
   3   8   2 6.44109 2.08619   4
  -4  -8  -2 4.37603 2.12932   5
  -4  -8  -2 3.13904 1.64150   1
   4  -8   2 4.97027 1.69866   5
   4  -8   2 0.27320 1.28916   1
  -4  -8  -2 1.43009 1.96327   4
  -4   8  -2 4.96706 2.25592   1
   4   8   2 4.25157 1.86671   4
  -4   8  -2 5.63700 1.75290   2
   4   8   2 5.38696 1.97463   2
  -4   8  -2 4.36566 2.02607   3
  -5  -8  -2 5.65092 1.92744   1
   5  -8   2 4.71052 2.16855   1
  -5  -8  -2 7.56941 2.99348   4
  -5  -8  -2 13.8489 3.42831   5
   5  -8   2 9.79971 2.33830   5
  -5   8  -2 8.73450 2.42131   2
   5   8   2 8.05826 2.38033   2
  -5   8  -2 9.52783 3.07034   3
   5   8   2 6.35532 2.35597   4
  -5   8  -2 5.58619 2.47078   1
   6  -8   2 -0.0528 1.24350   5
  -6  -8  -2 0.37621 1.41539   1
  -6  -8  -2 0.39351 1.82227   4
  -6  -8  -2 -1.9496 1.62202   5
   6  -8   2 2.91603 1.93202   1
  -6   8  -2 -1.4245 1.48745   1
   6   8   2 -0.7207 1.33707   4
  -6   8  -2 0.22329 1.41792   2
   6   8   2 -0.4062 1.51225   2
  -6   8  -2 2.33840 2.12829   3
  -7  -8  -2 14.9393 4.33292   4
   7  -8   2 16.8659 3.58214   5
  -7  -8  -2 10.7870 2.91240   1
  -7  -8  -2 13.1556 3.86736   5
   7  -8   2 10.2346 3.28897   1
  -7   8  -2 9.41849 3.50758   1
   7   8   2 10.7513 2.83387   2
  -7   8  -2 7.14737 2.96807   2
  -7   8  -2 11.3661 3.61760   3
   7   8   2 6.49427 2.71246   4
   8  -8   2 15.3957 4.23554   1
  -8  -8  -2 19.4737 3.97809   1
   8  -8   2 25.6643 4.49716   5
  -8  -8  -2 16.5766 4.49520   5
  -8  -8  -2 26.1799 5.78242   4
   8   8   2 21.4592 4.66697   4
  -8   8  -2 28.6096 6.11958   3
  -8   8  -2 20.0849 4.78651   1
   8   8   2 19.3481 4.15719   2
   9  -8   2 40.2305 6.04186   5
   9  -8   2 36.3960 6.59126   1
  -9  -8  -2 45.4722 7.35638   5
  -9  -8  -2 33.5251 7.30201   4
   9   8   2 32.1675 6.39575   4
  -9   8  -2 29.4904 6.49721   3
  -9   8  -2 45.1220 7.52163   1
   9   8   2 36.7589 5.66486   2
  10  -8   2 -0.0566 1.81786   5
 -10  -8  -2 -4.4431 2.67616   4
  10  -8   2 2.10290 2.60080   1
 -10  -8  -2 2.33570 2.56443   5
 -10   8  -2 -0.2122 2.49286   3
  10   8   2 -0.1170 2.67080   4
 -10   8  -2 -2.0453 2.43034   1
  10   8   2 -1.5230 2.12906   2
 -11  -8  -2 -0.1415 3.32049   4
  11  -8   2 2.16451 2.53084   5
 -11  -8  -2 1.73182 2.80762   5
  11  -8   2 0.00156 2.76593   1
 -11   8  -2 -1.2277 2.92406   3
 -11   8  -2 -1.0949 2.39942   1
  11   8   2 0.80414 2.55189   4
  12  -8   2 13.9934 4.82245   1
  12  -8   2 16.1831 4.28435   5
 -12  -8  -2 10.1179 4.60374   5
 -12  -8  -2 22.0937 6.86224   4
 -12   8  -2 8.08236 4.41098   1
  12   8   2 3.91134 3.53465   4
 -12   8  -2 -0.6454 3.27147   3
  12  -9  -2 1.89044 2.75149   1
  12  -9  -2 0.55059 3.19084   3
  12  -9  -2 -0.9562 2.67820   5
 -12  -9   2 6.19405 3.76984   5
 -12  -9   2 -0.4099 3.44330   4
 -12   9   2 1.27753 3.15622   3
  12   9  -2 -1.8419 2.38898   2
  12   9  -2 2.00533 2.77643   4
  11  -9  -2 -1.3122 1.90084   1
  11  -9  -2 3.68760 2.47004   5
  11  -9  -2 -0.3929 2.40822   3
 -11  -9   2 4.41654 2.93330   5
 -11  -9   2 3.84462 3.63419   4
 -11   9   2 0.30796 3.40558   3
  11   9  -2 -0.8665 2.56674   4
  11   9  -2 -2.3042 2.55996   2
 -10  -9   2 3.72385 3.49276   4
  10  -9  -2 6.15301 2.62858   5
  10  -9  -2 2.86065 3.02516   3
 -10  -9   2 11.4515 3.81508   5
  10  -9  -2 19.8398 4.31917   1
  10   9  -2 6.09314 3.18573   4
 -10   9   2 4.01798 3.24545   3
 -10   9   2 10.3752 3.70046   2
  10   9  -2 5.57371 2.96455   2
  -9  -9   2 75.3505 10.9492   4
  -9  -9   2 64.7317 9.23876   5
   9  -9  -2 72.4119 8.35564   5
   9  -9  -2 72.6724 9.30539   1
   9  -9  -2 75.2927 10.1605   3
  -9   9   2 66.2265 9.61374   2
   9   9  -2 93.7480 9.08443   2
  -9   9   2 70.4185 10.3584   3
   9   9  -2 52.8251 8.86665   4
   8  -9  -2 15.7853 4.34148   3
  -8  -9   2 12.8394 4.29325   4
   8  -9  -2 17.3926 3.88388   1
  -8  -9   2 15.6660 3.99187   5
   8  -9  -2 16.2442 3.39153   5
   8   9  -2 12.0362 3.56286   2
  -8   9   2 15.8367 4.48289   3
  -8   9   2 14.9760 4.28955   2
   7  -9  -2 14.6101 3.05843   5
  -7  -9   2 12.5034 3.49807   5
  -7  -9   2 20.1290 5.08044   4
   7  -9  -2 15.4226 4.01114   3
   7  -9  -2 14.1898 3.39517   1
  -7   9   2 10.7388 3.51455   2
   7   9  -2 14.3256 3.70162   2
  -7   9   2 10.3505 3.85364   3
   6  -9  -2 25.5955 4.49482   1
   6  -9  -2 20.7529 4.39589   3
  -6  -9   2 14.3336 3.56138   5
   6  -9  -2 24.4727 3.74377   5
  -6  -9   2 15.9912 4.25049   4
   6   9  -2 19.5977 4.03427   2
  -6   9   2 12.8341 4.39518   3
  -6   9   2 15.7150 3.89738   2
  -5  -9   2 456.560 36.0881   4
   5  -9  -2 426.954 35.0925   1
   5  -9  -2 443.735 35.8843   3
   5  -9  -2 445.678 34.4865   5
  -5  -9   2 466.725 35.2786   5
   5   9  -2 479.509 35.3391   2
  -5   9   2 470.612 36.4935   3
  -5   9   2 389.493 35.1503   2
  -4  -9   2 12.6018 2.06590   1
   4  -9  -2 7.26776 2.65975   3
   4  -9  -2 17.2533 3.35612   1
  -4  -9   2 12.8399 3.25159   4
   4  -9  -2 12.4546 2.49976   5
  -4  -9   2 14.9038 3.09536   5
   4   9  -2 14.5465 3.22825   2
  -4   9   2 7.75567 2.53819   2
  -4   9   2 11.4021 3.39765   3
   3  -9  -2 5.35243 2.32699   3
  -3  -9   2 1.90553 1.64364   4
   3  -9  -2 10.4747 2.28666   5
   3  -9  -2 5.77486 1.94018   1
  -3  -9   2 5.97487 1.42273   1
  -3  -9   2 6.96516 2.10507   5
  -3   9   2 6.28885 2.19148   2
   3   9  -2 7.75635 2.36322   2
   3   9  -2 6.55700 1.67541   3
  -3   9   2 10.4025 3.05408   3
   2  -9  -2 2.34201 1.19872   5
  -2  -9   2 0.88918 1.34861   4
   2  -9  -2 -0.0993 1.48667   3
  -2  -9   2 2.09124 1.31342   5
  -2  -9   2 -0.3185 0.76152   1
   2  -9  -2 1.39820 1.13062   1
   2   9  -2 1.10360 1.26079   3
  -2   9   2 4.09514 2.12444   3
  -2   9   2 1.90027 1.44257   2
   2   9  -2 1.22461 1.35548   2
  -1  -9   2 -0.2444 1.03301   4
   1  -9  -2 0.29945 1.07421   5
  -1  -9   2 0.75456 0.89492   1
   1  -9  -2 0.72455 1.32847   3
  -1  -9   2 0.36504 0.92759   5
   1  -9  -2 -0.9462 0.76610   1
  -1   9   2 -0.4594 0.82946   2
  -1   9   2 0.92035 1.29255   3
   1   9  -2 -1.0186 0.96838   3
   1   9  -2 -0.6356 0.78935   2
   0  -9   2 79.4727 7.18219   1
   0  -9   2 77.1301 7.15588   5
   0  -9  -2 90.4060 7.65424   5
   0  -9   2 65.2060 6.85216   4
   0  -9  -2 75.7648 7.22399   1
   0  -9  -2 82.6266 7.44524   3
   0   9   2 69.2044 6.29161   4
   0   9   2 76.4942 7.53024   3
   0   9  -2 77.5493 7.70068   3
   0   9  -2 91.4531 7.44129   2
   0   9   2 80.6193 7.45896   2
  -1  -9  -2 196.950 15.5418   3
   1  -9   2 193.871 15.6162   5
  -1  -9  -2 190.511 15.6421   1
   1  -9   2 188.078 15.7631   1
   1  -9   2 172.562 15.0369   4
  -1  -9  -2 182.355 15.9591   5
   1   9   2 192.123 15.6536   3
   1   9   2 206.855 15.9428   2
  -1   9  -2 208.397 15.7720   2
  -1   9  -2 204.480 16.5970   3
   1   9   2 181.143 15.0746   4
  -2  -9  -2 39.2305 5.41075   5
  -2  -9  -2 44.7203 5.23611   4
   2  -9   2 34.9226 4.63150   5
  -2  -9  -2 33.2433 4.51905   1
   2  -9   2 36.9451 5.16662   1
  -2  -9  -2 33.6817 4.06909   3
  -2   9  -2 32.9889 4.97561   1
   2   9   2 37.9571 4.62262   4
  -2   9  -2 47.2133 5.28794   2
   2   9   2 36.5272 4.96224   2
  -2   9  -2 28.6635 5.15359   3
   3  -9   2 2.18695 1.29999   5
   3  -9   2 -0.9830 1.15228   1
  -3  -9  -2 -0.7545 1.29239   4
  -3  -9  -2 -0.8158 1.23005   5
  -3  -9  -2 1.39567 1.21707   1
   3   9   2 -0.3153 1.14819   4
  -3   9  -2 -0.2979 1.02055   2
   3   9   2 -1.2003 1.10637   2
  -3   9  -2 1.90203 1.68747   3
  -3   9  -2 1.25048 1.48287   1
   4  -9   2 0.69546 1.54231   1
  -4  -9  -2 0.46349 1.10381   1
  -4  -9  -2 -2.1441 1.26786   5
  -4  -9  -2 -0.9485 1.61898   4
   4  -9   2 2.49474 1.36641   5
  -4   9  -2 -1.5239 1.10270   1
  -4   9  -2 -0.1406 1.47497   3
   4   9   2 1.98305 1.42230   2
   4   9   2 0.81686 1.58429   4
  -4   9  -2 -1.0599 0.90384   2
  -5  -9  -2 -1.5011 1.53063   5
  -5  -9  -2 -1.7691 1.13063   1
  -5  -9  -2 -0.5270 1.57506   4
   5  -9   2 3.95126 1.95491   1
   5  -9   2 -0.0953 1.19326   5
   5   9   2 0.62780 1.53530   2
  -5   9  -2 0.63064 1.61266   1
  -5   9  -2 -0.8388 1.81950   3
   5   9   2 3.42059 2.10226   4
  -5   9  -2 1.13747 1.49683   2
  -6  -9  -2 3.38889 1.98417   1
   6  -9   2 2.08507 1.58222   5
  -6  -9  -2 2.78213 2.00183   5
   6  -9   2 3.92557 2.20291   1
  -6  -9  -2 9.28777 3.39281   4
  -6   9  -2 6.96492 3.00537   3
  -6   9  -2 -0.0827 1.92696   1
   6   9   2 2.92572 1.98376   2
  -6   9  -2 1.14537 1.72857   2
   6   9   2 2.04777 1.88805   4
  -7  -9  -2 15.0253 4.17704   5
  -7  -9  -2 6.68363 3.33474   4
   7  -9   2 7.60137 2.61958   5
  -7  -9  -2 4.83578 2.23145   1
   7  -9   2 8.86198 3.11292   1
   7   9   2 7.43070 2.62571   2
  -7   9  -2 12.2536 3.98058   3
  -7   9  -2 7.15510 3.42058   1
   7   9   2 8.45416 3.12222   4
  -8  -9  -2 1.56941 2.60846   4
   8  -9   2 2.48081 2.21274   1
  -8  -9  -2 2.57695 2.29601   5
   8  -9   2 1.70465 2.06404   5
   8   9   2 5.09622 3.00287   4
  -8   9  -2 4.21908 3.00727   1
  -8   9  -2 3.65743 2.98460   3
   8   9   2 5.86090 2.63800   2
   9  -9   2 12.4914 3.42211   5
   9  -9   2 4.53619 3.02771   1
  -9  -9  -2 9.30382 3.77257   5
  -9  -9  -2 13.2493 4.55342   4
  -9   9  -2 7.32014 3.88786   1
  -9   9  -2 11.0725 4.30927   3
   9   9   2 3.24843 2.65981   4
   9   9   2 8.20241 2.94768   2
 -10  -9  -2 5.56271 3.59798   5
 -10  -9  -2 1.48800 3.47300   4
  10  -9   2 -1.4631 2.17038   1
  10  -9   2 -0.8701 1.66650   5
 -10   9  -2 -2.7385 2.63548   1
  10   9   2 2.00625 2.60369   2
  10   9   2 0.77361 2.54281   4
 -10   9  -2 7.61032 3.78134   3
  11  -9   2 13.2606 4.57989   1
 -11  -9  -2 16.0071 5.97663   4
  11  -9   2 19.9550 4.50918   5
 -11  -9  -2 12.3308 4.92443   5
  11   9   2 15.1925 4.92789   4
 -11   9  -2 8.33651 4.90180   3
 -11   9  -2 18.1350 5.07513   1
 -12  -9  -2 -1.8475 3.61706   5
  12  -9   2 3.95166 3.33232   5
 -12   9  -2 6.83181 4.17061   3
 -12 -10   2 5.45817 5.01318   4
  12 -10  -2 6.06796 3.64421   1
  12 -10  -2 6.34804 3.58834   5
  12 -10  -2 7.88389 4.58160   3
 -12 -10   2 2.16932 2.95043   5
  12  10  -2 5.31391 3.44281   4
  12  10  -2 0.35932 3.29306   2
 -12  10   2 4.78750 4.05095   3
  11 -10  -2 44.8895 7.34490   1
  11 -10  -2 39.5406 7.54223   3
 -11 -10   2 18.1575 5.43304   5
 -11 -10   2 56.6608 9.76559   4
  11 -10  -2 43.9324 6.41681   5
  11  10  -2 50.4332 7.75024   2
  11  10  -2 36.6572 7.40022   4
 -11  10   2 32.7910 7.77120   3
  10 -10  -2 21.6482 4.07174   5
 -10 -10   2 14.0066 5.27093   4
  10 -10  -2 9.50561 3.74838   3
 -10 -10   2 4.79739 2.97553   5
  10 -10  -2 9.47648 3.53626   1
 -10  10   2 10.3015 3.98248   2
  10  10  -2 12.2613 3.96558   2
 -10  10   2 8.61212 4.62135   3
  10  10  -2 11.4045 3.89725   4
   9 -10  -2 2.71966 1.92235   5
  -9 -10   2 6.39827 3.80042   4
  -9 -10   2 3.05714 2.48029   5
   9 -10  -2 -0.0838 2.52370   3
   9 -10  -2 5.14850 2.70811   1
   9  10  -2 1.83103 2.44853   4
  -9  10   2 8.33830 3.38406   2
   9  10  -2 0.43355 2.45311   2
  -9  10   2 4.91288 3.61578   3
   8 -10  -2 1.34442 1.50533   5
   8 -10  -2 0.84575 1.87254   1
   8 -10  -2 7.58339 3.16854   3
  -8 -10   2 7.01335 3.51455   4
  -8 -10   2 0.89868 1.77217   5
  -8  10   2 -1.3919 2.28398   2
   8  10  -2 5.31536 2.73208   2
   8  10  -2 0.79303 1.99557   4
  -8  10   2 0.94838 2.28893   3
   7 -10  -2 63.9949 6.69196   5
   7 -10  -2 29.4737 6.27203   3
  -7 -10   2 50.2611 8.15705   4
  -7 -10   2 55.9243 7.36504   5
   7 -10  -2 34.8922 5.96700   1
  -7  10   2 29.7200 6.05495   2
  -7  10   2 42.0769 7.51464   3
   7  10  -2 42.7648 6.50604   2
   6 -10  -2 0.26095 1.26002   5
  -6 -10   2 1.37340 1.91015   5
   6 -10  -2 4.87993 2.70349   3
   6 -10  -2 -0.6686 1.35230   1
  -6 -10   2 -1.0030 1.73547   4
   6  10  -2 1.22588 2.12288   2
  -6  10   2 0.18635 1.77645   2
  -6  10   2 -0.8989 2.16754   3
   5 -10  -2 93.0943 9.92130   1
  -5 -10   2 76.0917 9.87197   4
   5 -10  -2 93.5839 8.20140   5
  -5 -10   2 82.8466 9.57618   5
   5 -10  -2 74.7662 9.92109   3
   5  10  -2 87.4846 8.72520   2
  -5  10   2 73.6580 10.3529   3
  -5  10   2 74.9675 9.50945   2
   4 -10  -2 152.883 15.2908   3
  -4 -10   2 176.139 15.5499   4
   4 -10  -2 184.983 14.5644   5
   4 -10  -2 155.649 14.7463   1
  -4 -10   2 180.253 15.0139   5
  -4 -10   2 170.645 14.3037   1
  -4  10   2 141.777 14.7840   2
  -4  10   2 183.341 16.1591   3
   4  10  -2 205.078 15.3251   2
   3 -10  -2 47.4800 6.18409   1
  -3 -10   2 43.9284 6.37185   4
   3 -10  -2 60.1309 6.34556   5
   3 -10  -2 51.7663 6.91493   3
  -3 -10   2 39.3566 5.74716   5
  -3 -10   2 44.1537 4.60675   1
  -3  10   2 42.7492 6.14737   2
   3  10  -2 61.1131 5.93847   2
  -3  10   2 35.0952 6.47118   3
  -2 -10   2 2.34836 1.71501   4
   2 -10  -2 0.98967 1.52388   3
  -2 -10   2 2.35033 1.38281   5
  -2 -10   2 2.97683 1.27320   1
   2 -10  -2 4.94907 1.83628   5
   2 -10  -2 2.58884 1.55775   1
  -2  10   2 0.77292 1.44741   2
   2  10  -2 0.74553 1.34904   3
  -2  10   2 2.70528 1.86598   3
   2  10  -2 -0.0005 1.32978   2
   1 -10  -2 29.2276 4.21102   1
  -1 -10   2 20.4577 3.66861   4
  -1 -10   2 32.3157 4.04795   1
   1 -10  -2 24.9457 4.08748   5
  -1 -10   2 32.4781 4.45716   5
   1 -10  -2 20.4984 4.01279   3
  -1  10   2 23.5500 4.30052   3
   1  10  -2 39.8016 4.98029   2
  -1  10   2 30.8537 4.55881   2
   1  10  -2 27.1143 4.40083   3
   0 -10  -2 1.48804 1.20600   1
   0 -10   2 2.73534 1.31723   1
   0 -10  -2 -0.4151 1.15244   3
   0 -10   2 2.19476 1.40372   5
   0 -10  -2 0.60570 1.32823   5
   0  10  -2 6.17231 1.89929   2
   0  10  -2 1.09373 1.63645   3
   0  10   2 0.97834 1.28324   2
   0  10   2 1.20230 1.56558   3
   1 -10   2 2.63982 1.33277   5
   1 -10   2 -0.0499 0.94541   1
  -1 -10  -2 0.29968 0.86715   1
  -1 -10  -2 1.53461 1.34309   3
  -1 -10  -2 -0.1710 1.32436   5
  -1  10  -2 -0.6339 1.05278   2
   1  10   2 2.19784 1.07410   4
   1  10   2 -0.2286 1.07523   2
  -1  10  -2 0.48424 1.44466   3
   1  10   2 0.95803 1.30139   3
   2 -10   2 16.0557 3.09529   5
   2 -10   2 14.0421 3.15076   1
  -2 -10  -2 31.2647 4.10542   4
  -2 -10  -2 17.2541 3.12421   1
  -2 -10  -2 21.7359 4.04813   5
   2  10   2 15.3460 2.85381   4
   2  10   2 21.4256 3.74329   2
  -2  10  -2 21.5451 3.59688   2
  -2  10  -2 20.1930 4.24236   3
  -3 -10  -2 3.94760 1.75928   1
  -3 -10  -2 3.41397 2.10974   5
   3 -10   2 -0.4445 1.37908   1
  -3 -10  -2 3.79581 2.24811   4
   3 -10   2 3.53017 1.70010   5
  -3  10  -2 4.98286 2.21643   1
  -3  10  -2 3.05715 2.27995   3
  -3  10  -2 2.45982 1.57507   2
   3  10   2 0.74981 1.49790   4
   3  10   2 4.89085 2.05167   2
   4 -10   2 118.081 10.3681   5
   4 -10   2 107.699 10.7895   1
  -4 -10  -2 92.8427 11.6833   5
  -4 -10  -2 121.757 11.2342   4
  -4 -10  -2 107.500 10.2500   1
  -4  10  -2 107.089 10.3660   2
  -4  10  -2 111.075 12.9698   3
  -4  10  -2 130.326 11.5332   1
   4  10   2 129.235 10.7595   2
   4  10   2 105.143 10.3619   4
  -5 -10  -2 55.1533 7.92398   5
  -5 -10  -2 67.1777 8.40021   4
  -5 -10  -2 51.1793 6.52407   1
   5 -10   2 37.7260 6.41552   1
   5 -10   2 61.5622 7.12664   5
  -5  10  -2 56.0350 7.67421   1
   5  10   2 66.2539 6.46308   2
  -5  10  -2 45.1662 6.57234   2
  -5  10  -2 39.1334 7.39522   3
   5  10   2 50.9735 7.16924   4
  -6 -10  -2 7.04070 3.11879   5
   6 -10   2 8.11895 3.14192   1
  -6 -10  -2 18.4876 4.58785   4
   6 -10   2 9.98456 2.81650   5
  -6 -10  -2 13.9197 3.17069   1
  -6  10  -2 10.6445 3.61399   1
  -6  10  -2 9.40101 3.72471   3
   6  10   2 5.15039 2.37940   2
  -6  10  -2 7.44342 2.77740   2
   6  10   2 4.07466 2.64158   4
   7 -10   2 18.3980 3.84513   5
   7 -10   2 18.9582 4.35357   1
  -7 -10  -2 22.3611 5.09832   4
  -7 -10  -2 10.8495 3.72509   5
  -7  10  -2 22.5478 5.50313   3
   7  10   2 11.1067 3.42139   4
  -7  10  -2 6.52337 3.30870   1
   7  10   2 15.0075 3.44045   2
  -8 -10  -2 -0.5722 2.54639   5
   8 -10   2 -2.9115 1.11671   5
  -8 -10  -2 1.29999 2.76210   4
   8 -10   2 -0.1041 2.05581   1
   8  10   2 2.60894 2.29471   4
  -8  10  -2 6.13790 3.34440   1
   8  10   2 1.30483 2.01840   2
  -8  10  -2 3.48593 2.73305   3
   9 -10   2 0.05536 2.06994   5
   9 -10   2 2.65156 2.56610   1
  -9 -10  -2 -0.7994 2.41381   4
  -9 -10  -2 0.42797 2.45663   5
   9  10   2 0.47758 2.07349   2
   9  10   2 -0.8102 1.92838   4
  -9  10  -2 1.58981 2.71852   3
  -9  10  -2 0.44973 2.69515   1
  10 -10   2 0.06392 2.02223   5
 -10 -10  -2 -0.5273 2.93134   5
 -10 -10  -2 -1.0144 3.12032   4
  10 -10   2 4.26359 2.53791   1
  10  10   2 -3.0192 2.37917   2
 -10  10  -2 -1.7498 2.77683   3
 -10  10  -2 5.38958 3.50304   1
  10  10   2 -1.4272 2.30778   4
 -11 -10  -2 2.35282 3.75050   5
  11 -10   2 -0.2666 2.63410   5
 -11 -10  -2 -3.2662 3.75014   4
  11 -10   2 7.22259 3.88682   1
 -11  10  -2 5.01872 3.87277   1
 -11  10  -2 1.87626 3.21196   3
  11  10   2 2.78452 3.26747   4
 -11 -11   2 5.04234 4.79149   4
  11 -11  -2 4.05712 2.74554   5
  11 -11  -2 0.14621 2.99037   1
 -11 -11   2 1.48212 3.46416   5
  11 -11  -2 0.12970 3.02649   3
  11  11  -2 -0.6632 2.34768   4
  11  11  -2 -3.5485 2.45739   2
 -11  11   2 2.38139 3.90350   3
  10 -11  -2 28.0784 7.15917   3
  10 -11  -2 40.4545 6.92997   1
  10 -11  -2 36.0725 5.64507   5
 -10 -11   2 40.1535 7.60412   5
 -10 -11   2 37.3513 7.99998   4
 -10  11   2 45.2701 8.47455   3
  10  11  -2 31.6138 6.80484   4
 -10  11   2 21.2693 5.87571   2
  10  11  -2 36.8359 6.47409   2
  -9 -11   2 0.19806 2.41372   5
   9 -11  -2 3.60089 3.31994   3
   9 -11  -2 2.87185 2.01594   5
   9 -11  -2 2.81697 2.39930   1
  -9 -11   2 0.27083 2.73774   4
   9  11  -2 4.97972 3.21600   2
  -9  11   2 4.59177 3.33949   3
  -9  11   2 3.25708 3.34214   2
   9  11  -2 2.70198 2.41791   4
   8 -11  -2 6.00297 2.91611   1
   8 -11  -2 10.1728 3.74557   3
  -8 -11   2 9.77494 3.41753   5
   8 -11  -2 12.0215 3.22381   5
  -8 -11   2 6.77803 3.91661   4
   8  11  -2 10.4654 3.46851   2
  -8  11   2 8.46118 3.24848   2
   8  11  -2 5.07750 3.13179   4
  -8  11   2 16.2564 5.16053   3
   7 -11  -2 3.65188 2.58362   3
  -7 -11   2 -2.4729 1.51983   5
   7 -11  -2 -1.0088 1.29616   5
  -7 -11   2 -2.4452 2.24782   4
   7 -11  -2 0.62583 1.89396   1
  -7  11   2 2.64974 2.28536   2
  -7  11   2 -1.4276 1.96402   3
   7  11  -2 -0.2890 1.93159   2
   7  11  -2 1.05772 2.25630   4
  -6 -11   2 -1.0600 2.16492   5
  -6 -11   2 -1.6970 2.10062   4
   6 -11  -2 1.07150 2.33260   3
   6 -11  -2 0.42153 1.29095   5
   6 -11  -2 -0.8160 1.58323   1
  -6  11   2 1.56094 2.02014   2
  -6  11   2 -2.3274 1.97731   3
   6  11  -2 -2.5435 1.50173   2
   5 -11  -2 38.7057 6.63144   3
   5 -11  -2 42.5146 6.36702   1
  -5 -11   2 37.6604 6.11563   5
  -5 -11   2 32.8678 6.23187   4
   5 -11  -2 47.1865 5.83880   5
  -5  11   2 35.7611 6.85472   3
  -5  11   2 38.9522 6.27344   2
   5  11  -2 47.0166 6.29621   2
  -4 -11   2 23.8519 4.74770   4
  -4 -11   2 27.1216 4.65309   5
   4 -11  -2 31.8971 4.58859   5
   4 -11  -2 18.4052 4.11526   1
   4 -11  -2 25.0439 5.05724   3
  -4  11   2 24.6230 4.75314   2
  -4  11   2 28.5456 5.73155   3
   4  11  -2 26.1235 4.66086   2
   3 -11  -2 1.14095 1.81516   3
  -3 -11   2 1.92455 1.64045   5
  -3 -11   2 0.95157 1.02377   1
   3 -11  -2 -1.1106 1.17754   5
   3 -11  -2 -0.9767 1.38428   1
  -3 -11   2 1.16706 1.87148   4
   3  11  -2 -0.7499 1.50159   2
  -3  11   2 0.17987 1.41815   2
  -3  11   2 0.63394 2.22364   3
  -2 -11   2 76.3558 7.23102   5
   2 -11  -2 68.5817 7.82755   5
  -2 -11   2 63.8242 6.33359   1
   2 -11  -2 62.3624 7.69700   1
   2 -11  -2 52.7123 7.75177   3
  -2 -11   2 68.4734 7.17343   4
  -2  11   2 60.7202 8.27172   3
  -2  11   2 70.1327 7.33610   2
   2  11  -2 77.8161 7.32891   2
  -1 -11   2 1.12626 1.04982   1
  -1 -11   2 -0.6651 1.02723   5
   1 -11  -2 1.71976 1.91678   3
   1 -11  -2 -1.0536 1.19539   5
   1 -11  -2 -0.8012 0.98547   1
  -1  11   2 0.76275 1.49463   2
  -1  11   2 -0.6242 1.48030   3
   1  11  -2 1.55027 1.61406   3
   1  11  -2 -2.1509 1.21125   2
   0 -11  -2 33.1026 4.58084   3
   0 -11  -2 22.8880 4.20786   5
   0 -11   2 23.5004 4.09651   5
   0 -11  -2 23.4711 3.89449   1
   0 -11   2 29.5595 4.09969   1
   0  11   2 20.2652 4.10040   3
   0  11   2 26.3067 4.46273   2
   0  11  -2 26.1531 4.18359   2
   0  11  -2 25.1705 4.77772   3
  -1 -11  -2 -1.7078 1.36009   5
  -1 -11  -2 0.85294 1.29766   1
  -1 -11  -2 0.47279 1.26188   3
   1 -11   2 -0.1686 1.04730   5
   1 -11   2 -0.5329 1.24342   1
  -1  11  -2 1.70683 1.51252   2
  -1  11  -2 -0.9209 1.97797   3
   1  11   2 2.29978 1.73014   3
   1  11   2 -0.0952 1.39364   2
   2 -11   2 9.97029 2.79752   1
  -2 -11  -2 14.2226 3.45472   5
  -2 -11  -2 7.93671 2.31259   1
   2 -11   2 9.46458 2.49259   5
   2  11   2 7.35403 2.78166   2
  -2  11  -2 11.1753 2.55468   2
  -2  11  -2 11.0627 3.36954   3
  -3 -11  -2 52.2489 7.78824   5
  -3 -11  -2 65.5852 7.77028   4
   3 -11   2 63.2845 7.35332   5
   3 -11   2 53.6009 7.31564   1
  -3 -11  -2 66.0728 6.49288   1
   3  11   2 65.8693 7.59628   2
  -3  11  -2 58.7962 8.45822   3
   3  11   2 60.1003 6.32385   4
  -3  11  -2 56.5014 7.17994   2
  -4 -11  -2 -0.3726 1.35813   1
  -4 -11  -2 -1.9069 1.71921   5
   4 -11   2 -1.0766 0.83768   5
   4 -11   2 1.86964 1.82253   1
  -4 -11  -2 0.69237 1.95169   4
  -4  11  -2 0.26924 2.26754   3
   4  11   2 0.44270 1.66157   2
   4  11   2 0.57548 1.51909   4
  -4  11  -2 3.28938 1.71927   2
  -5 -11  -2 159.815 14.7607   5
   5 -11   2 146.381 14.0932   1
  -5 -11  -2 194.810 15.2386   4
  -5 -11  -2 146.624 13.3934   1
   5 -11   2 155.713 13.5474   5
  -5  11  -2 130.082 14.6601   3
  -5  11  -2 161.871 14.7163   1
   5  11   2 142.589 13.6487   4
  -5  11  -2 132.269 13.5123   2
   5  11   2 164.359 13.8839   2
  -6 -11  -2 13.5991 4.64037   1
  -6 -11  -2 15.6132 4.21467   4
   6 -11   2 9.56718 3.41312   1
  -6 -11  -2 9.21647 3.65124   5
   6 -11   2 10.0422 2.96021   5
  -6  11  -2 16.2748 3.75351   2
   6  11   2 12.3739 3.39655   2
   6  11   2 13.9051 3.60619   4
  -6  11  -2 7.16612 2.95765   1
  -6  11  -2 6.82789 3.15332   3
  -7 -11  -2 8.41444 3.73635   4
  -7 -11  -2 5.37000 2.66035   5
   7 -11   2 4.34321 2.71960   1
   7 -11   2 6.40295 2.76761   5
  -7  11  -2 9.06321 3.48186   3
   7  11   2 7.40729 3.19012   4
   7  11   2 12.2957 3.42370   2
  -7  11  -2 10.3535 3.76117   1
   8 -11   2 2.58186 2.49154   1
  -8 -11  -2 2.05822 2.75657   5
  -8 -11  -2 0.49225 2.55525   4
   8 -11   2 4.33553 2.70042   5
   8  11   2 4.52169 2.82515   4
  -8  11  -2 2.53815 2.51071   1
   8  11   2 -0.6283 1.87760   2
  -8  11  -2 -0.1140 2.65178   3
   9 -11   2 2.73450 2.30994   5
  -9 -11  -2 2.96984 3.15065   5
   9 -11   2 -0.4880 2.05210   1
  -9 -11  -2 3.07749 3.66714   4
   9  11   2 1.81902 2.64595   2
  -9  11  -2 1.36816 2.57639   1
  -9  11  -2 6.40989 3.50302   3
   9  11   2 0.31680 2.44080   4
 -10 -11  -2 11.6887 5.38476   4
  10 -11   2 6.45095 3.36225   5
  10 -11   2 7.51770 3.73186   1
 -10 -11  -2 6.92996 4.06120   5
  10  11   2 9.47028 3.89746   2
 -10  11  -2 4.04246 3.41567   1
  10  11   2 8.93798 3.89195   4
 -10  11  -2 5.83751 4.29674   3
 -11 -12   2 -2.5563 5.03328   4
  11 -12  -2 5.26106 3.47745   5
 -11 -12   2 4.87506 3.35281   5
  11  12  -2 1.99336 4.07256   2
  11  12  -2 2.32125 3.49758   4
 -10 -12   2 -2.0845 2.38543   5
  10 -12  -2 -1.1749 2.47075   1
  10 -12  -2 -0.3169 2.16700   5
  10 -12  -2 -1.3906 3.11951   3
 -10 -12   2 2.78229 4.62166   4
  10  12  -2 1.30985 3.04426   4
 -10  12   2 0.81482 3.79107   3
  10  12  -2 3.21574 3.47991   2
   9 -12  -2 -0.2261 1.91519   5
   9 -12  -2 -1.0866 2.42353   3
  -9 -12   2 -2.9473 2.95806   4
   9 -12  -2 -0.3849 2.18665   1
  -9 -12   2 -0.7632 2.36522   5
   9  12  -2 -1.1779 2.47538   2
  -9  12   2 3.43754 3.38726   3
   9  12  -2 -0.5355 2.65478   4
  -9  12   2 -0.7652 2.77602   2
  -8 -12   2 3.51814 2.98026   5
   8 -12  -2 5.00721 2.26681   5
   8 -12  -2 7.79261 3.71859   3
   8 -12  -2 2.18388 2.54217   1
  -8 -12   2 2.59237 3.58658   4
  -8  12   2 5.39094 3.29099   2
   8  12  -2 1.34142 2.43330   2
   8  12  -2 1.88167 2.51762   4
  -8  12   2 2.80998 3.28250   3
  -7 -12   2 -0.7331 1.79989   5
   7 -12  -2 2.33781 1.84445   5
   7 -12  -2 0.08817 2.26884   3
  -7 -12   2 -2.1449 2.44581   4
   7 -12  -2 0.21444 2.12300   1
  -7  12   2 6.73270 3.48720   3
   7  12  -2 0.08107 2.20294   4
  -7  12   2 -0.6882 1.97620   2
   7  12  -2 0.39467 2.29421   2
   6 -12  -2 1.87867 2.17471   5
  -6 -12   2 2.54009 2.63488   4
   6 -12  -2 1.89476 2.30601   3
   6 -12  -2 0.18613 2.06160   1
  -6 -12   2 1.95388 2.25327   5
  -6  12   2 2.08271 2.57289   3
  -6  12   2 -0.7816 2.09219   2
   6  12  -2 -0.0348 1.67602   4
   6  12  -2 2.25638 2.47356   2
   5 -12  -2 1.36598 1.57456   5
  -5 -12   2 1.00503 1.73955   5
   5 -12  -2 -0.4142 1.89569   3
   5 -12  -2 -1.1999 1.46037   1
  -5 -12   2 -0.9084 1.95635   4
  -5  12   2 -0.1611 1.90171   2
   5  12  -2 -2.2003 1.39646   2
  -5  12   2 5.42328 2.90915   3
  -4 -12   2 4.41241 2.43917   5
   4 -12  -2 3.66214 2.65779   3
   4 -12  -2 10.2072 2.75102   5
  -4 -12   2 9.06294 3.06785   4
   4 -12  -2 5.00369 2.35236   1
   4  12  -2 6.72239 2.81093   2
  -4  12   2 9.69948 3.78623   3
  -4  12   2 8.75480 3.03800   2
  -3 -12   2 4.54832 2.27113   5
   3 -12  -2 3.48389 1.97799   1
   3 -12  -2 5.87819 2.37261   5
   3 -12  -2 7.38784 2.94505   3
  -3  12   2 4.34543 2.29877   2
   3  12  -2 8.62852 2.80103   2
  -3  12   2 8.37295 3.57175   3
  -2 -12   2 2.89197 1.44565   1
   2 -12  -2 5.56984 2.13418   1
  -2 -12   2 2.71195 1.87504   5
   2 -12  -2 6.90239 2.44102   3
   2 -12  -2 5.42339 2.35125   5
  -2  12   2 5.77525 2.94933   3
  -2  12   2 5.87054 2.38801   2
   2  12  -2 5.51221 2.47646   2
  -1 -12   2 6.99432 2.35248   5
  -1 -12   2 9.56700 2.43845   1
   1 -12  -2 10.3779 2.81605   5
   1 -12  -2 6.83756 2.26658   1
   1 -12  -2 2.46287 2.16129   3
  -1  12   2 7.43250 2.39745   2
   1  12  -2 10.5019 3.01406   3
  -1  12   2 9.74332 3.04318   3
   1  12  -2 9.37086 2.65844   2
   0 -12  -2 68.2996 7.60390   3
   0 -12   2 49.7912 6.52242   1
   0 -12   2 44.9847 6.59246   5
   0 -12  -2 68.3703 8.03563   5
   0 -12  -2 60.3525 7.25395   1
   0  12  -2 66.0077 7.61807   2
   0  12   2 52.7377 7.19651   2
   0  12   2 64.1814 7.60056   3
   0  12  -2 63.7616 7.79420   3
   1 -12   2 148.233 13.0642   5
  -1 -12  -2 158.302 13.1324   1
   1 -12   2 137.382 12.9311   1
  -1 -12  -2 153.914 13.7159   5
  -1  12  -2 151.241 13.9748   3
   1  12   2 145.824 13.3091   2
  -1  12  -2 141.849 13.1092   2
   2 -12   2 99.2974 9.34399   1
   2 -12   2 77.2038 8.75262   5
  -2 -12  -2 94.4360 8.95560   1
  -2 -12  -2 102.133 11.2006   5
   2  12   2 97.7680 9.41807   2
  -2  12  -2 87.7353 9.07256   2
  -2  12  -2 111.249 10.5479   3
   3 -12   2 36.7173 5.57628   1
  -3 -12  -2 39.6850 5.22041   1
   3 -12   2 29.4941 4.93434   5
  -3 -12  -2 38.5362 6.40249   5
   3  12   2 33.1090 5.39480   2
  -3  12  -2 24.6881 5.48629   3
  -3  12  -2 22.8993 4.55521   2
   4 -12   2 78.5369 9.84208   1
  -4 -12  -2 99.3160 9.53774   4
  -4 -12  -2 78.0697 8.18543   1
  -4 -12  -2 68.4716 9.93749   5
   4 -12   2 82.6214 8.38598   5
   4  12   2 90.0759 8.82530   2
  -4  12  -2 66.3930 10.4010   3
  -4  12  -2 81.7189 8.61662   2
   4  12   2 83.9167 8.84527   4
   5 -12   2 192.778 17.1456   1
  -5 -12  -2 191.653 16.4091   1
   5 -12   2 198.180 16.5687   5
  -5 -12  -2 188.732 17.6190   5
  -5 -12  -2 216.570 17.8072   4
   5  12   2 214.917 17.0336   2
   5  12   2 181.780 16.4822   4
  -5  12  -2 172.760 16.7035   2
  -5  12  -2 146.234 17.2891   3
  -6 -12  -2 200.290 16.7696   4
   6 -12   2 170.673 15.7007   1
  -6 -12  -2 153.156 15.7707   5
   6 -12   2 161.262 14.7278   5
  -6  12  -2 159.307 16.3551   3
   6  12   2 163.514 15.1724   4
   6  12   2 168.594 15.1589   2
  -6  12  -2 141.412 15.6689   2
  -7 -12  -2 14.3490 4.55572   5
   7 -12   2 17.2243 4.05510   5
   7 -12   2 11.6310 3.85021   1
  -7 -12  -2 19.1434 5.05771   4
   7  12   2 16.8822 4.13093   4
  -7  12  -2 4.22461 3.47057   3
   7  12   2 16.7998 4.11042   2
  -7  12  -2 11.7818 3.99275   1
   8 -12   2 2.87013 2.37371   5
  -8 -12  -2 2.58966 2.95195   5
  -8 -12  -2 0.09853 3.46636   4
   8 -12   2 3.22480 3.40615   1
  -8  12  -2 2.06675 2.94997   3
   8  12   2 0.08271 2.46953   2
  -8  12  -2 9.66720 4.04167   1
   8  12   2 0.76951 2.80044   4
   9 -12   2 3.36553 3.21146   1
   9 -12   2 1.02509 2.63225   5
  -9 -12  -2 2.93774 4.04790   4
  -9 -12  -2 -4.0107 2.70470   5
   9  12   2 1.51502 2.80556   4
  -9  12  -2 1.27753 3.42827   3
  -9  12  -2 1.17397 2.98686   1
   9  12   2 -0.1913 2.60479   2
 -10 -12  -2 -1.8599 3.07815   5
 -10 -12  -2 1.86787 4.60799   4
  10 -12   2 -0.5230 2.83639   5
  10  12   2 0.58275 2.78788   2
  10  12   2 1.07956 3.03457   4
 -10 -13   2 -1.5565 2.80328   5
  10 -13  -2 -1.6403 2.21313   5
  10 -13  -2 -0.6048 3.02176   1
 -10 -13   2 2.76378 4.47168   4
  10  13  -2 2.40334 3.17312   4
  10  13  -2 -3.1344 2.67581   2
   9 -13  -2 0.28640 2.26782   5
   9 -13  -2 -0.4675 2.77764   3
  -9 -13   2 -2.0409 3.85031   4
  -9 -13   2 -0.3784 2.72333   5
   9 -13  -2 -3.1736 2.11467   1
  -9  13   2 -1.8801 3.28680   3
   9  13  -2 -0.4704 2.77505   2
  -9  13   2 0.58251 2.88203   2
   9  13  -2 -0.6013 2.41078   4
   8 -13  -2 0.59220 2.02019   5
   8 -13  -2 0.44113 2.29932   1
   8 -13  -2 -0.6556 2.50180   3
  -8 -13   2 -1.2245 2.24610   5
  -8 -13   2 -2.0558 3.43054   4
   8  13  -2 0.40068 2.71535   2
  -8  13   2 0.98113 3.25518   3
  -8  13   2 -0.1453 2.37161   2
   8  13  -2 -0.3408 2.58478   4
  -7 -13   2 14.1527 4.46016   4
  -7 -13   2 3.59590 2.98005   5
   7 -13  -2 13.3924 3.53311   5
   7 -13  -2 7.40109 3.82114   3
   7 -13  -2 4.20263 3.35937   1
  -7  13   2 13.2776 4.42194   2
   7  13  -2 10.6768 3.87917   2
  -7  13   2 2.22765 3.15008   3
   7  13  -2 11.7604 3.73070   4
  -6 -13   2 -0.3212 2.82100   4
   6 -13  -2 -1.0330 1.43271   5
   6 -13  -2 -1.1605 1.76175   1
   6 -13  -2 2.60792 2.59941   3
  -6 -13   2 -1.4769 1.79448   5
   6  13  -2 0.22323 2.08794   4
  -6  13   2 -2.9581 2.12172   2
  -6  13   2 0.79096 2.82116   3
   6  13  -2 4.15138 2.56797   2
   5 -13  -2 96.5006 10.1913   5
   5 -13  -2 95.5995 12.5250   3
  -5 -13   2 112.947 12.6615   5
   5 -13  -2 117.276 11.1476   1
  -5  13   2 92.4500 12.1578   2
   5  13  -2 124.633 11.3419   2
  -5  13   2 111.306 13.6947   3
   4 -13  -2 108.277 13.0207   3
   4 -13  -2 104.295 12.3107   1
   4 -13  -2 103.468 10.7758   5
  -4 -13   2 101.945 12.2979   5
  -4  13   2 117.759 11.8796   2
   4  13  -2 141.511 11.9371   2
  -4  13   2 126.522 14.5568   3
   3 -13  -2 0.66179 2.05902   3
  -3 -13   2 0.01493 1.68062   5
   3 -13  -2 1.35840 1.83977   5
   3 -13  -2 1.39599 1.88400   1
   3  13  -2 2.24100 2.33654   2
  -3  13   2 -0.1570 1.60126   2
  -3  13   2 2.46970 2.41135   3
  -2 -13   2 11.7067 3.30443   5
   2 -13  -2 10.7555 3.50229   3
   2 -13  -2 12.7095 3.42422   1
   2 -13  -2 18.2281 3.80129   5
  -2  13   2 13.5021 3.90927   3
  -2  13   2 15.4096 3.90675   2
   2  13  -2 17.8194 3.93214   2
  -1 -13   2 16.8914 3.20223   1
   1 -13  -2 21.9155 4.41351   5
   1 -13  -2 19.5363 4.19251   3
  -1 -13   2 15.7516 3.68802   5
   1 -13  -2 18.2162 3.66773   1
   1  13  -2 17.6898 3.76604   2
  -1  13   2 11.1346 3.35018   2
  -1  13   2 19.1900 4.40956   3
   0 -13  -2 50.3778 7.53752   1
   0 -13  -2 79.9630 9.52602   5
   0 -13   2 69.9892 8.11598   1
   0 -13   2 78.5858 8.90014   5
   0  13  -2 80.4373 9.54417   3
   0  13  -2 72.5054 7.81137   2
   0  13   2 84.4385 8.24392   2
  -1 -13  -2 129.951 11.8486   1
  -1 -13  -2 135.504 12.5889   5
   1 -13   2 132.879 11.8698   1
   1 -13   2 131.768 11.9760   5
  -1  13  -2 123.915 12.0095   2
  -1  13  -2 103.557 13.2383   3
   1  13   2 136.976 12.4249   2
  -2 -13  -2 174.708 15.5857   5
  -2 -13  -2 178.377 14.6985   1
   2 -13   2 144.142 14.4769   1
   2 -13   2 162.561 14.6174   5
  -2  13  -2 142.257 15.3158   3
   2  13   2 192.869 15.3477   2
   3 -13   2 3.72785 2.37892   1
  -3 -13  -2 1.26889 1.51025   1
  -3 -13  -2 -0.6465 1.94073   5
   3 -13   2 -0.0114 1.51257   5
  -3  13  -2 -0.3079 1.73345   2
  -3  13  -2 0.59891 2.64738   3
   3  13   2 1.57008 1.87343   2
   4 -13   2 30.1533 5.10660   5
  -4 -13  -2 30.8333 4.99057   1
   4 -13   2 26.9324 5.24415   1
  -4 -13  -2 34.7291 6.53879   5
   4  13   2 25.6641 4.97653   2
  -4  13  -2 29.4465 6.63490   3
  -4  13  -2 32.3137 5.64744   2
  -5 -13  -2 -0.2761 2.13504   5
   5 -13   2 2.14982 2.72897   1
   5 -13   2 0.10062 1.67079   5
  -5  13  -2 1.98847 2.69829   3
   5  13   2 -0.2560 1.89418   2
  -5  13  -2 1.08238 2.25432   2
   6 -13   2 6.48752 3.19377   1
  -6 -13  -2 8.18308 4.20899   4
  -6 -13  -2 6.80797 3.42673   5
   6 -13   2 12.8490 3.43025   5
   6  13   2 11.9071 3.36151   2
  -6  13  -2 8.26736 4.19170   3
   7 -13   2 36.5920 6.10648   5
  -7 -13  -2 36.2422 7.26686   4
   7 -13   2 42.0709 6.98049   1
  -7 -13  -2 29.2025 6.56493   5
   7  13   2 35.9221 6.25068   2
   7  13   2 30.5297 6.15483   4
  -7  13  -2 31.4132 7.18182   3
  -8 -13  -2 11.7156 5.07148   4
  -8 -13  -2 6.34812 4.02455   5
   8 -13   2 13.0522 3.97099   5
   8 -13   2 13.5911 3.91117   1
   8  13   2 16.1274 4.76745   2
   8  13   2 7.94017 3.45699   4
  -8  13  -2 12.8227 5.03222   3
   9 -13   2 0.60961 2.97347   5
   9 -13   2 5.89577 3.35928   1
  -9 -13  -2 1.20530 3.40956   5
   9  13   2 2.74873 3.27744   4
   9  13   2 -2.7457 2.31996   2
  -9  13  -2 4.03948 4.61577   3
   9 -14  -2 1.13137 2.91850   5
   9 -14  -2 1.35098 3.18245   3
   9 -14  -2 1.23482 2.85202   1
  -9 -14   2 -2.7301 2.62478   5
  -9 -14   2 -3.6816 4.50208   4
  -9  14   2 3.21758 5.26571   3
  -9  14   2 2.68177 4.07744   2
   9  14  -2 -3.1531 2.99189   4
   9  14  -2 -1.8355 2.88265   2
   8 -14  -2 2.39468 3.20468   1
  -8 -14   2 -1.8108 3.70770   4
   8 -14  -2 -3.6023 2.09040   5
   8 -14  -2 1.87815 2.85776   3
  -8 -14   2 -0.1943 2.76215   5
   8  14  -2 2.52382 2.99713   2
  -8  14   2 1.85723 3.16995   2
  -8  14   2 3.08897 4.14003   3
   7 -14  -2 7.10890 2.91646   5
  -7 -14   2 0.54761 2.75109   5
   7 -14  -2 2.15793 2.73620   1
   7 -14  -2 4.53492 3.47804   3
  -7  14   2 2.49045 2.91109   2
   7  14  -2 0.78972 2.69618   2
  -7  14   2 5.45236 4.13670   3
  -6 -14   2 30.5199 6.35782   5
   6 -14  -2 24.2962 5.30084   1
   6 -14  -2 28.8224 5.48561   5
   6 -14  -2 31.3108 6.41384   3
  -6  14   2 36.8253 7.70033   3
  -6  14   2 26.5708 5.79702   2
   6  14  -2 37.0486 6.37658   2
   5 -14  -2 18.4168 5.11056   3
  -5 -14   2 26.7589 5.75722   5
   5 -14  -2 26.4879 4.98375   5
   5 -14  -2 37.6247 5.95656   1
   5  14  -2 32.3722 5.91066   2
  -5  14   2 30.1866 6.06017   2
  -5  14   2 34.8429 7.07756   3
   4 -14  -2 28.1904 5.16835   1
  -4 -14   2 20.8035 4.95684   5
   4 -14  -2 13.8767 3.75359   5
   4 -14  -2 23.1270 5.26411   3
   4  14  -2 29.8174 5.55760   2
  -4  14   2 21.2319 5.02209   2
  -4  14   2 18.3614 4.99151   3
   3 -14  -2 13.4783 3.82966   3
  -3 -14   2 16.0199 4.20969   5
   3 -14  -2 20.5055 4.36729   1
   3 -14  -2 20.7910 4.35306   5
  -3  14   2 24.8392 5.25645   2
   3  14  -2 17.2926 4.35232   2
  -3  14   2 20.0883 4.86508   3
   2 -14  -2 1.73291 2.33579   3
  -2 -14   2 4.51445 2.43329   5
   2 -14  -2 3.97574 2.14190   1
   2 -14  -2 4.12004 2.34805   5
  -2  14   2 1.76669 2.13240   2
  -2  14   2 2.29744 2.86201   3
   2  14  -2 -1.6480 1.82860   2
  -1 -14   2 3.46474 2.10552   1
   1 -14  -2 -0.0267 1.64684   5
  -1 -14   2 2.37118 2.03837   5
   1 -14  -2 2.30739 1.96426   1
  -1  14   2 0.13710 1.80527   2
   1  14  -2 1.68410 2.09622   2
   0 -14   2 2.98997 2.21531   5
   0 -14  -2 2.22188 1.98440   1
   0 -14  -2 0.71766 2.12620   5
   0 -14   2 3.24426 1.78784   1
   0  14  -2 3.09943 1.96015   2
   0  14   2 1.28237 2.02915   2
  -1 -14  -2 44.1920 6.99968   5
   1 -14   2 38.0508 6.12165   5
  -1 -14  -2 44.8399 6.25247   1
   1 -14   2 49.8227 6.52696   1
   1  14   2 52.3063 7.23669   2
  -1  14  -2 38.5428 6.25064   2
  -1  14  -2 43.2472 7.14056   3
  -2 -14  -2 3.25089 2.22075   1
   2 -14   2 5.14560 2.64486   5
  -2 -14  -2 5.64991 2.98217   5
   2 -14   2 4.22659 2.37718   1
  -2  14  -2 8.42325 3.68558   3
  -2  14  -2 7.75385 2.88614   2
   2  14   2 7.21669 2.69163   2
   3 -14   2 1.41417 2.05574   1
  -3 -14  -2 6.52373 3.06255   5
  -3 -14  -2 7.97363 2.92018   1
   3 -14   2 7.66320 2.92211   5
  -3  14  -2 7.89245 3.11772   2
   3  14   2 12.1451 3.35195   2
  -3  14  -2 0.38538 2.91678   3
   4 -14   2 5.47675 2.48970   5
   4 -14   2 2.70236 2.23139   1
  -4 -14  -2 1.80946 2.85414   5
  -4  14  -2 8.62733 3.74754   3
  -4  14  -2 0.55091 2.31865   2
   4  14   2 3.94903 2.56349   2
   5 -14   2 45.3603 6.37903   5
   5 -14   2 30.3688 5.97651   1
  -5 -14  -2 25.4592 6.24929   5
  -5  14  -2 16.6336 4.67925   2
   5  14   2 32.9838 5.91365   2
  -5  14  -2 26.8286 6.32792   3
   6 -14   2 48.6510 7.76192   1
   6 -14   2 41.4004 6.64703   5
  -6 -14  -2 36.3370 7.60869   5
  -6  14  -2 34.4091 7.77164   3
   6  14   2 44.7136 7.23205   2
  -7 -14  -2 16.0957 5.47122   5
   7 -14   2 15.6300 4.24373   5
   7 -14   2 11.1166 4.01194   1
  -7  14  -2 10.1233 4.60410   3
   7  14   2 9.99509 3.86590   2
   8 -14   2 22.0441 5.16873   5
   8 -14   2 10.5022 4.38156   1
  -8 -14  -2 17.5506 5.73253   5
   8  14   2 21.7624 5.35437   2
  -8  14  -2 16.8355 5.99040   3
   8 -15  -2 0.58163 3.59178   3
  -8  15   2 2.58819 3.25632   2
  -8  15   2 1.97593 7.47391   3
   7 -15  -2 -1.9997 2.21161   1
   7 -15  -2 1.52047 2.47980   5
  -7 -15   2 -0.0911 2.90690   5
   7 -15  -2 3.24080 3.20300   3
  -7  15   2 3.83666 4.13609   3
  -7  15   2 1.66643 3.59420   2
   7  15  -2 2.26332 3.14443   2
   6 -15  -2 0.41747 2.95710   3
   6 -15  -2 4.93143 2.62004   5
  -6 -15   2 0.17887 2.75082   5
   6 -15  -2 2.27109 2.44303   1
   6  15  -2 0.74158 2.99894   2
  -6  15   2 -0.2143 2.54625   2
  -6  15   2 1.71012 3.87922   3
   5 -15  -2 1.21700 2.90297   1
  -5 -15   2 1.39500 2.34265   5
   5 -15  -2 4.19745 2.80376   5
   5 -15  -2 1.29875 2.38900   3
  -5  15   2 4.35669 3.61723   3
  -5  15   2 3.59217 2.75439   2
   5  15  -2 6.88567 3.88146   2
   4 -15  -2 -1.0108 1.76073   5
   4 -15  -2 0.79846 2.05221   1
   4 -15  -2 0.38502 2.38148   3
  -4 -15   2 0.00502 2.26310   5
   4  15  -2 -1.8538 2.06815   2
  -4  15   2 -3.3543 2.43515   3
  -4  15   2 0.30155 2.37804   2
   3 -15  -2 13.1376 3.68181   1
   3 -15  -2 7.53922 3.58182   3
   3 -15  -2 18.1234 4.35552   5
  -3 -15   2 7.30444 3.28169   5
  -3  15   2 9.19270 3.67325   3
  -3  15   2 12.5977 4.04589   2
   3  15  -2 13.5262 3.89945   2
   2 -15  -2 1.37312 2.07182   5
   2 -15  -2 0.23831 1.73678   1
  -2 -15   2 -0.6970 1.79111   5
  -2  15   2 -0.0617 1.83223   2
   2  15  -2 0.66146 2.30603   2
  -1 -15   2 0.26176 1.82165   5
   1 -15  -2 -0.0547 1.53713   1
   1 -15  -2 -0.1278 1.99583   5
  -1  15   2 2.98432 2.20913   2
   1  15  -2 0.99147 1.85713   2
   0 -15  -2 8.41650 3.63612   5
   0 -15   2 6.04250 2.87998   5
   0 -15   2 5.13854 2.44058   1
   0 -15  -2 10.0735 2.99186   1
   0  15  -2 11.4814 3.68661   2
   0  15   2 4.62783 2.45488   2
  -1 -15  -2 15.3294 3.65569   1
  -1 -15  -2 20.0124 4.77875   5
   1 -15   2 25.3370 4.62080   1
   1 -15   2 22.1889 4.53823   5
  -1  15  -2 13.0731 3.97058   2
   1  15   2 11.3010 3.58627   2
   2 -15   2 2.35480 2.27818   5
   2 -15   2 6.83674 2.93172   1
  -2 -15  -2 8.55891 3.64716   5
  -2 -15  -2 3.06026 2.44303   1
  -2  15  -2 3.54776 2.62810   2
   2  15   2 8.13299 3.04283   2
  -2  15  -2 7.12049 3.54216   3
   3 -15   2 9.75306 3.30414   1
  -3 -15  -2 8.26949 3.50541   5
   3 -15   2 11.2122 3.40649   5
  -3  15  -2 9.65963 3.33423   2
  -3  15  -2 14.3562 4.61841   3
   3  15   2 21.5204 4.82227   2
   4 -15   2 14.5924 4.32389   1
   4 -15   2 19.4010 4.50800   5
  -4 -15  -2 9.53513 4.05609   5
  -4  15  -2 12.1443 4.41643   3
  -4  15  -2 14.8729 4.21627   2
   4  15   2 18.2672 4.27908   2
   5 -15   2 12.9190 4.11650   1
   5 -15   2 7.56423 3.26171   5
  -5 -15  -2 6.30586 3.63067   5
  -5  15  -2 10.0878 4.47227   2
   5  15   2 12.4414 4.00081   2
  -5  15  -2 19.4436 5.40313   3
   6 -15   2 1.07743 2.61382   1
   6 -15   2 -0.2148 2.37617   5
  -6 -15  -2 0.66337 2.97238   5
  -6  15  -2 4.95322 4.28577   3
   6  15   2 -0.6959 2.62831   2
   7 -15   2 26.0129 6.26152   5
   7 -15   2 31.4145 6.87472   1
   7  15   2 30.0742 6.42554   2
  -7  15  -2 21.0608 6.47263   3
  -6 -16   2 12.3269 4.30640   5
   6 -16  -2 16.5240 4.65050   1
   6 -16  -2 8.39398 4.44941   3
   6 -16  -2 4.37452 3.14299   5
   6  16  -2 11.9954 5.59993   2
  -6  16   2 1.87916 4.55844   3
  -6  16   2 2.61234 3.71011   2
   5 -16  -2 7.79143 3.32401   5
  -5 -16   2 -0.1006 2.85516   5
   5 -16  -2 2.09587 3.17050   3
   5 -16  -2 5.00642 2.87172   1
  -5  16   2 4.84084 3.08610   2
  -5  16   2 7.19719 4.72174   3
   5  16  -2 5.24509 3.35969   2
  -4 -16   2 8.52423 3.40158   5
   4 -16  -2 15.5880 4.45844   1
   4 -16  -2 9.28043 4.03348   5
   4 -16  -2 1.18753 2.74899   3
   4  16  -2 16.3057 4.91312   2
  -4  16   2 3.12993 4.17609   3
  -4  16   2 5.20414 3.65613   2
   3 -16  -2 7.21460 3.46247   1
  -3 -16   2 13.3911 3.97376   5
   3 -16  -2 8.77207 3.63862   5
   3  16  -2 7.77038 3.64057   2
  -3  16   2 14.9440 4.33130   2
  -2 -16   2 -0.0313 2.24211   5
   2 -16  -2 -0.6270 2.52181   5
   2 -16  -2 2.47699 2.35346   1
  -2  16   2 2.00977 2.30489   2
   2  16  -2 1.84148 2.37772   2
  -1 -16   2 -0.7374 2.04930   5
   1 -16  -2 -1.9358 2.32169   5
   1 -16  -2 0.04143 1.78636   1
  -1  16   2 1.07937 2.12388   2
   1  16  -2 4.43489 2.72075   2
   0 -16  -2 0.77390 2.28601   1
   0 -16   2 -0.7782 1.79723   5
   0 -16  -2 3.36734 3.01326   5
   0  16   2 4.96715 2.82894   2
   0  16  -2 1.84042 2.29234   2
   1 -16   2 -2.1826 1.99718   5
  -1 -16  -2 3.53186 2.29710   1
   1 -16   2 2.50103 2.25402   1
  -1 -16  -2 3.72269 3.01925   5
  -1  16  -2 2.11691 2.52988   2
   1  16   2 3.18896 2.70094   2
   2 -16   2 2.80481 2.41774   5
  -2 -16  -2 -0.4404 2.36943   5
   2 -16   2 2.66459 2.69054   1
   2  16   2 6.93140 2.72968   2
  -2  16  -2 2.52920 2.86500   2
   3 -16   2 -3.6260 1.67991   5
   3 -16   2 2.39320 2.40333   1
  -3 -16  -2 -0.8481 2.56662   5
   3  16   2 3.09369 2.35412   2
  -3  16  -2 4.31396 2.76799   2
  -3  16  -2 -0.3373 3.71524   3
   4 -16   2 6.37456 2.97267   5
   4 -16   2 0.14020 2.39796   1
  -4 -16  -2 -2.9028 2.87687   5
   4  16   2 5.01138 3.08417   2
  -4  16  -2 3.32340 3.03809   2
  -4  16  -2 3.53768 4.72457   3
   5 -16   2 6.59201 3.47465   1
   5 -16   2 6.76498 3.40342   5
  -5 -16  -2 10.5337 4.83318   5
   5  16   2 14.6912 4.50890   2
  -5  16  -2 15.2635 5.78415   3
   4 -17  -2 13.3010 4.76781   5
   4 -17  -2 2.78955 2.62804   1
  -4  17   2 5.84565 3.76486   2
   3 -17  -2 2.87393 3.23161   5
   3 -17  -2 5.46262 3.18016   1
  -3 -17   2 0.54186 3.03330   5
  -3  17   2 3.66232 3.37650   2
   3  17  -2 2.04578 2.51596   2
   2 -17  -2 2.52807 2.28920   1
  -2 -17   2 2.17024 2.94274   5
   2 -17  -2 -0.0729 2.96625   5
   2  17  -2 6.31104 3.16271   2
  -2  17   2 -0.9016 2.81583   2
  -1 -17   2 -0.9232 2.69372   5
   1 -17  -2 -0.7549 2.82489   5
   1 -17  -2 1.54337 2.37146   1
  -1  17   2 -1.0730 2.44128   2
   1  17  -2 0.12473 2.41453   2
   0 -17  -2 2.73594 2.86300   1
   0 -17   2 7.23470 3.27197   5
   0 -17  -2 14.2375 4.48782   5
   0  17  -2 11.3121 3.70443   2
   0  17   2 9.15722 3.48513   2
   1 -17   2 2.24667 2.67537   5
  -1 -17  -2 3.42811 3.25509   5
   1  17   2 4.80414 2.88242   2
  -1  17  -2 3.29332 2.65654   2
  -2 -17  -2 7.65730 3.63745   5
   2 -17   2 6.57561 3.52866   5
   2 -17   2 8.72423 3.59657   1
  -2  17  -2 5.83402 3.64357   2
   2  17   2 5.14500 2.89284   2
   3 -17   2 5.79684 3.09501   1
  -3  17  -2 7.72456 3.94764   2
  15   0  -3 3.12806 3.31627   4
 -15   0   3 -2.6412 3.42243   4
  14   0  -3 1.20595 2.69582   4
 -14   0   3 4.04730 3.86254   4
  13   0  -3 -1.6063 1.69608   2
  13   0  -3 -0.7517 2.09065   4
 -13   0   3 0.53766 3.38513   4
 -12   0   3 2.99181 3.02146   4
 -12   0   3 4.28414 3.17418   2
  12   0  -3 1.96849 1.76058   5
  12   0  -3 -1.4324 1.81788   4
 -12   0   3 3.79999 2.40008   5
  12   0  -3 -0.0504 1.73486   2
 -11   0   3 2.25738 2.56916   4
  11   0  -3 -0.3021 1.62181   1
 -11   0   3 -1.4638 1.61717   5
 -11   0   3 -3.5355 1.99125   2
  11   0  -3 -0.8548 1.28798   2
  11   0  -3 -1.5648 1.61034   4
  11   0  -3 2.49774 1.65595   3
 -10   0   3 17.3732 3.67741   1
 -10   0   3 22.8164 4.99507   4
  10   0  -3 15.2029 3.78999   2
  10   0  -3 20.6094 3.57363   1
 -10   0   3 20.3777 4.78452   2
 -10   0   3 21.1138 3.82924   5
 -10   0   3 23.2475 4.05467   3
  10   0  -3 18.0357 3.25483   3
  -9   0   3 -0.3511 1.83217   2
   9   0  -3 -0.7449 1.19254   1
   9   0  -3 0.45278 1.30271   2
  -9   0   3 0.49160 1.38426   5
   9   0  -3 0.05756 1.08404   3
  -9   0   3 0.60971 1.60447   4
  -9   0   3 -0.8176 1.20365   3
  -9   0   3 -1.0293 1.23191   1
  -8   0   3 71.6317 7.11863   5
   8   0  -3 83.1109 7.11445   1
  -8   0   3 78.9159 7.27571   1
  -8   0   3 69.2681 9.12831   2
   8   0  -3 65.2116 8.44926   2
  -8   0   3 66.3381 7.24982   3
  -8   0   3 92.7928 10.0882   4
   8   0  -3 79.4213 7.18005   3
   7   0  -3 -0.6282 0.80482   1
  -7   0   3 -0.5316 0.97001   1
  -7   0   3 0.05592 1.31757   4
  -7   0   3 0.18192 1.28302   3
  -7   0   3 0.66144 1.60655   2
  -7   0   3 2.78857 1.30843   5
   7   0  -3 0.56546 0.90902   3
   7   0  -3 2.18427 1.44043   2
   6   0  -3 -0.7394 0.77258   3
  -6   0   3 -0.2286 0.94990   1
   6   0  -3 1.03448 1.13868   2
  -6   0   3 -0.2083 1.20544   4
  -6   0   3 1.80635 1.03776   5
  -6   0   3 0.11432 1.01976   3
  -6   0   3 1.06443 1.68958   2
   6   0  -3 0.11277 0.69055   1
   5   0  -3 0.11138 0.91205   2
  -5   0   3 -0.1299 0.64158   1
  -5   0   3 -0.5166 0.60864   5
  -5   0   3 -0.9478 1.15427   2
  -5   0   3 -0.7429 0.96973   4
   5   0  -3 -0.4907 0.47547   1
   5   0  -3 0.14406 0.58700   3
  -5   0   3 0.02793 0.94220   3
   4   0  -3 29.5523 3.52226   3
  -4   0   3 31.8668 3.04882   1
  -4   0   3 31.2366 4.15150   4
  -4   0   3 36.2963 4.74519   2
  -4   0   3 29.6925 2.93284   5
   4   0  -3 37.4486 3.05777   1
  -3   0   3 0.46176 0.34729   5
   3   0  -3 -0.3531 0.47469   3
  -3   0   3 -0.5865 0.68813   4
   3   0  -3 -0.2462 0.30332   1
  -3   0   3 -0.5806 0.53734   2
  -2   0   3 117.451 8.99303   4
   2   0  -3 114.988 8.79423   3
   2   0  -3 106.441 8.45146   1
  -2   0   3 104.389 9.22622   2
   1   0  -3 0.45354 0.46802   3
   1   0  -3 0.14859 0.27941   5
  -1   0   3 -0.4049 0.63603   2
  -1   0   3 0.23070 0.44987   4
   1   0  -3 -0.0052 0.36961   1
   0   0   3 901.946 65.3829   4
   0   0  -3 873.829 65.4726   1
   0   0   3 876.397 65.3903   2
   0   0  -3 869.210 65.4205   3
   0   0  -3 889.448 65.3609   5
  -1   0  -3 0.24794 0.55830   3
   1   0   3 -0.0115 0.42311   4
  -1   0  -3 -0.8209 0.61777   1
  -1   0  -3 0.26911 0.65314   5
   1   0   3 -0.0660 0.29855   2
  -2   0  -3 776.075 63.0174   2
   2   0   3 925.072 62.9941   2
  -2   0  -3 836.845 63.6478   3
  -2   0  -3 835.503 64.0086   1
  -2   0  -3 942.636 64.1616   5
   2   0   3 814.376 63.0546   2
   2   0   3 876.117 63.6284   4
   3   0   3 -0.8950 0.47087   4
  -3   0  -3 -0.0946 0.62766   1
  -3   0  -3 -0.1650 0.54543   3
   3   0   3 0.28341 0.28200   2
  -3   0  -3 0.21167 0.76349   5
   4   0   3 4.71640 1.26671   4
   4   0   3 4.35375 0.82188   2
  -4   0  -3 1.53106 1.35393   5
  -4   0  -3 5.38190 1.87158   1
  -4   0  -3 2.05468 1.07963   3
   5   0   3 0.49771 0.56808   2
  -5   0  -3 -0.3513 0.74412   3
  -5   0  -3 -0.6421 1.17974   5
   5   0   3 0.82100 0.83859   4
  -5   0  -3 -0.3290 1.13895   1
  -6   0  -3 58.3015 6.05238   3
   6   0   3 60.4870 6.12285   4
  -6   0  -3 64.3536 7.43936   5
   6   0   3 60.3470 5.34089   2
  -6   0  -3 62.6519 7.44243   1
  -7   0  -3 0.58938 1.23622   3
  -7   0  -3 -1.1530 1.25391   5
  -7   0  -3 -0.0094 1.35666   1
   7   0   3 2.16201 1.62722   4
   7   0   3 0.06117 0.78896   2
  -8   0  -3 92.4178 10.2102   5
  -8   0  -3 77.8617 8.19801   3
  -8   0  -3 84.5310 10.0109   1
   8   0   3 84.5761 8.44920   4
  -9   0  -3 2.09034 2.32226   5
  -9   0  -3 -0.8485 1.46652   1
   9   0   3 2.97293 2.23674   4
  -9   0  -3 0.91154 1.77291   3
 -10   0  -3 85.6454 10.2877   5
  10   0   3 75.2024 9.28043   4
 -10   0  -3 66.5802 9.47005   1
 -11   0  -3 -0.0423 2.58497   1
  11   0   3 -0.2960 1.77160   4
 -11   0  -3 -1.5034 1.92764   5
 -12   0  -3 7.11924 3.69811   1
  12   0   3 18.6749 4.57129   4
 -12   0  -3 13.6759 4.71714   5
  13   0   3 3.91236 2.74387   5
 -13   0  -3 2.64988 3.22651   5
  13   0   3 3.18307 2.81064   4
 -13   0  -3 6.51881 3.73083   1
  15  -1  -3 25.7071 6.19059   4
 -15  -1   3 26.9931 7.45496   4
  15   1  -3 22.5488 5.88817   4
  14  -1  -3 3.08542 3.29601   4
 -14  -1   3 4.71658 4.24324   4
  14   1  -3 3.34101 3.02241   4
 -14   1   3 3.74129 3.48460   4
  13  -1  -3 19.2263 4.85804   2
 -13  -1   3 24.7394 6.69281   4
  13  -1  -3 21.6188 4.92205   4
 -13   1   3 29.2818 6.47153   4
 -13   1   3 15.2910 5.08763   2
  13   1  -3 27.7293 5.63436   2
  13   1  -3 19.6053 5.09327   4
 -12  -1   3 2.98362 2.14285   5
  12  -1  -3 0.96887 2.07872   2
 -12  -1   3 5.50348 3.50589   4
  12  -1  -3 3.10967 2.20992   5
  12  -1  -3 0.61019 2.26938   4
 -12   1   3 0.64830 2.07504   5
  12   1  -3 2.23308 2.30154   4
 -12   1   3 1.33435 3.07737   4
  12   1  -3 4.81422 2.82650   2
 -12   1   3 0.92124 3.19268   2
 -11  -1   3 10.7079 3.02302   5
  11  -1  -3 14.8858 3.10975   5
 -11  -1   3 19.3082 5.27194   2
 -11  -1   3 15.5383 4.76631   4
  11  -1  -3 15.1975 3.14337   3
  11  -1  -3 10.1437 3.24306   2
  11  -1  -3 14.0055 3.32762   1
  11  -1  -3 13.3625 3.64480   4
 -11   1   3 7.66701 3.46885   2
 -11   1   3 11.1333 3.20451   1
  11   1  -3 7.77567 3.05580   4
  11   1  -3 9.71758 3.32510   2
 -11   1   3 14.1018 4.17158   4
 -11   1   3 9.53054 2.89278   3
 -11   1   3 10.7835 3.09759   5
  10  -1  -3 41.6967 5.63991   5
  10  -1  -3 47.2505 6.17164   1
 -10  -1   3 47.6808 6.48868   1
  10  -1  -3 35.8931 6.46682   2
 -10  -1   3 40.1432 7.34565   4
  10  -1  -3 42.0347 5.94324   3
 -10  -1   3 56.9106 6.85060   5
 -10  -1   3 51.4540 6.28534   3
 -10  -1   3 51.3377 8.03976   2
  10   1  -3 54.4762 6.01804   3
 -10   1   3 50.6574 8.03745   2
  10   1  -3 40.2149 6.50510   2
 -10   1   3 50.4709 6.84647   3
 -10   1   3 54.4734 7.91307   4
  10   1  -3 54.9293 6.09044   1
 -10   1   3 62.2868 7.13210   1
 -10   1   3 48.5022 6.23473   5
  -9  -1   3 0.31212 1.93290   4
   9  -1  -3 1.04735 1.20061   3
  -9  -1   3 1.65894 1.59411   3
  -9  -1   3 -0.8509 1.09184   5
  -9  -1   3 0.48557 1.92203   2
   9  -1  -3 -0.3116 0.95362   5
  -9  -1   3 1.07901 1.45992   1
   9  -1  -3 1.51420 1.65822   2
   9  -1  -3 -1.2917 1.19094   1
  -9   1   3 -0.5068 1.54814   2
   9   1  -3 0.02205 1.23627   1
   9   1  -3 -0.7098 1.04239   2
  -9   1   3 1.16312 1.53906   1
  -9   1   3 0.57276 1.50781   3
  -9   1   3 2.40747 1.86345   4
  -9   1   3 -1.7441 0.98585   5
   9   1  -3 0.59635 1.16924   3
  -8  -1   3 9.34881 3.27559   2
  -8  -1   3 11.5428 2.52105   3
   8  -1  -3 6.64581 2.42779   2
   8  -1  -3 10.3301 2.32738   1
  -8  -1   3 11.6051 3.47661   4
   8  -1  -3 10.7339 2.58350   3
  -8  -1   3 11.8210 2.56963   5
  -8  -1   3 12.8823 2.54121   1
   8  -1  -3 10.0919 2.11118   5
   8   1  -3 5.47744 2.36838   2
  -8   1   3 7.41020 2.55184   3
  -8   1   3 9.25920 2.30128   5
   8   1  -3 10.4544 2.16765   3
   8   1  -3 12.1121 2.22031   1
  -8   1   3 9.08372 3.24647   2
  -8   1   3 14.5036 2.97549   1
  -8   1   3 8.93503 3.05047   4
  -7  -1   3 2.16516 1.36198   5
   7  -1  -3 2.66172 1.26389   1
  -7  -1   3 3.70483 2.09127   2
   7  -1  -3 2.22357 1.58787   2
  -7  -1   3 3.30742 1.40592   1
  -7  -1   3 4.18121 1.67392   3
   7  -1  -3 3.33511 1.43799   3
  -7  -1   3 2.15190 1.81711   4
  -7   1   3 3.56504 1.48871   5
   7   1  -3 2.36206 1.61471   2
  -7   1   3 4.03375 1.58252   1
   7   1  -3 4.14633 1.34222   3
  -7   1   3 4.50494 2.20438   4
  -7   1   3 3.25990 2.04022   2
   7   1  -3 4.87002 1.39239   1
  -7   1   3 5.93959 2.02594   3
   6  -1  -3 232.477 18.0910   1
  -6  -1   3 250.224 19.5649   2
  -6  -1   3 252.045 18.0060   1
   6  -1  -3 211.310 17.7490   5
  -6  -1   3 243.776 19.3221   4
   6  -1  -3 207.683 18.2331   3
  -6  -1   3 226.876 18.0655   5
   6   1  -3 223.157 17.7445   1
   6   1  -3 219.902 17.9406   3
  -6   1   3 234.822 17.9930   5
  -6   1   3 240.986 19.4095   2
   6   1  -3 229.323 18.8997   2
  -6   1   3 233.149 18.2683   1
  -6   1   3 232.911 18.9013   4
  -6   1   3 228.523 18.6490   3
   5  -1  -3 253.145 19.9365   5
  -5  -1   3 234.765 21.0134   4
  -5  -1   3 265.068 20.1882   5
   5  -1  -3 273.955 20.2699   1
   5  -1  -3 249.232 20.4965   3
  -5  -1   3 274.237 20.0295   1
  -5  -1   3 265.559 21.4796   2
  -5   1   3 262.752 21.3963   2
   5   1  -3 268.060 20.2197   3
  -5   1   3 267.777 20.0827   5
  -5   1   3 251.322 20.7232   3
  -5   1   3 278.227 20.4184   1
   5   1  -3 267.510 19.9184   1
   5   1  -3 244.332 20.9447   2
  -5   1   3 264.087 20.9365   4
  -4  -1   3 29.2288 2.81723   5
   4  -1  -3 29.6181 2.64676   5
  -4  -1   3 32.7928 2.68870   1
  -4  -1   3 28.5542 4.05510   4
   4  -1  -3 27.5315 2.84413   1
   4  -1  -3 32.0651 3.64416   3
  -4  -1   3 30.0678 4.29451   2
  -4   1   3 30.9655 3.84666   3
   4   1  -3 30.6082 2.60969   1
   4   1  -3 28.7241 2.92074   3
  -4   1   3 29.9583 2.72189   5
   4   1  -3 26.7978 3.79037   2
  -4   1   3 23.0425 3.87716   2
  -4   1   3 25.3005 3.58069   4
  -3  -1   3 18.9351 2.91856   2
   3  -1  -3 16.2611 1.46612   5
  -3  -1   3 17.7182 2.76585   4
   3  -1  -3 15.9814 1.94765   1
   3  -1  -3 14.5340 2.32381   3
  -3  -1   3 16.1879 1.60861   5
   3   1  -3 18.8414 2.07742   3
   3   1  -3 15.7030 1.42496   1
   3   1  -3 11.2513 2.31006   2
  -3   1   3 20.3657 3.10100   2
  -3   1   3 16.3740 2.35605   4
   2  -1  -3 291.078 21.7623   1
  -2  -1   3 293.687 21.4697   5
   2  -1  -3 302.504 21.4183   5
  -2  -1   3 278.509 22.1866   4
   2  -1  -3 298.399 22.0784   3
  -2  -1   3 278.860 22.3954   2
   2   1  -3 272.918 22.1872   2
  -2   1   3 291.618 21.9906   4
   2   1  -3 292.787 21.5024   1
  -2   1   3 283.071 22.4129   2
   2   1  -3 287.734 21.8182   3
  -1  -1   3 156.204 11.2703   4
  -1  -1   3 140.678 10.6979   5
  -1  -1   3 128.836 11.2529   2
   1  -1  -3 143.640 11.1250   3
   1  -1  -3 124.785 10.9227   1
   1  -1  -3 139.437 10.7838   5
  -1   1   3 144.676 11.3441   2
  -1   1   3 164.616 11.0768   4
   1   1  -3 133.179 11.1402   2
   1   1  -3 146.002 11.0464   3
   1   1  -3 148.862 10.9309   1
   0  -1   3 406.345 31.8681   5
   0  -1  -3 417.273 32.0941   1
   0  -1  -3 416.679 32.0162   5
   0  -1   3 428.603 31.9844   2
   0  -1   3 469.328 32.1186   4
   0  -1  -3 430.562 32.0447   3
   0   1  -3 440.976 32.1635   1
   0   1  -3 410.950 31.9351   5
   0   1  -3 384.471 31.8456   2
   0   1   3 468.371 32.0284   4
   0   1  -3 441.475 32.1229   3
   0   1   3 427.921 32.0335   2
  -1  -1  -3 27.6120 3.21452   5
  -1  -1  -3 27.9077 2.68913   3
  -1  -1  -3 28.1913 3.20269   1
   1  -1   3 30.4421 2.69572   4
  -1   1  -3 28.4907 2.86867   5
   1   1   3 34.9689 2.79172   4
  -1   1  -3 27.7524 2.31948   2
  -1   1  -3 28.9471 2.83983   3
  -1   1  -3 26.5112 2.21530   2
   1   1   3 27.5912 2.46386   2
  -1   1  -3 30.6320 3.41443   1
  -2  -1  -3 2.74646 1.25819   5
  -2  -1  -3 2.20939 0.78778   3
   2  -1   3 3.71376 0.89500   4
  -2  -1  -3 1.99516 1.06622   1
   2   1   3 4.47772 1.14898   4
  -2   1  -3 2.32873 1.03881   1
  -2   1  -3 2.44174 0.96116   3
  -2   1  -3 3.64722 1.24557   5
   2   1   3 3.79094 0.65585   2
   3  -1   3 17.7488 1.74243   2
   3  -1   3 19.7741 2.48869   4
   3  -1   3 17.2745 1.53920   2
  -3  -1  -3 17.0534 2.30336   3
  -3  -1  -3 15.2436 2.74677   5
  -3  -1  -3 21.6425 3.09294   1
   3   1   3 19.9956 2.63058   4
  -3   1  -3 18.4521 3.06828   1
   3   1   3 20.7254 1.80097   2
  -3   1  -3 16.3694 2.73633   5
  -3   1  -3 17.6448 2.64974   3
  -4  -1  -3 9.85592 1.91970   3
  -4  -1  -3 11.6108 2.61095   5
   4  -1   3 17.3192 2.38478   4
   4  -1   3 13.6555 1.44894   2
  -4  -1  -3 15.6535 2.82941   1
  -4   1  -3 16.6121 2.82915   5
   4   1   3 14.3554 2.41607   4
   4   1   3 13.9116 1.72107   2
  -4   1  -3 11.2775 2.57547   1
  -4   1  -3 10.5746 2.19160   3
   5  -1   3 6.30152 1.14758   2
  -5  -1  -3 2.63645 1.20086   3
  -5  -1  -3 3.19118 1.86364   5
   5  -1   3 5.06372 1.48007   4
  -5  -1  -3 6.45759 1.99197   1
   5   1   3 7.32722 1.29775   2
  -5   1  -3 7.14214 1.97665   3
   5   1   3 5.99317 1.72838   4
  -5   1  -3 7.30133 2.28066   1
  -5   1  -3 5.03280 2.19235   5
   6  -1   3 22.8846 3.50782   4
  -6  -1  -3 21.5444 3.96362   1
   6  -1   3 23.1949 2.76002   2
  -6  -1  -3 25.5179 4.27239   5
  -6  -1  -3 23.7099 3.50173   3
   6   1   3 25.3321 3.80109   4
  -6   1  -3 23.2953 4.33470   1
   6   1   3 17.7295 2.64223   2
  -6   1  -3 26.1604 3.99038   3
  -6   1  -3 25.5913 4.15580   5
   7  -1   3 53.4260 5.54926   4
  -7  -1  -3 45.1685 5.81564   3
  -7  -1  -3 49.9062 6.79748   1
   7  -1   3 48.9609 4.74045   2
  -7  -1  -3 55.5984 6.97396   5
  -7   1  -3 41.8886 6.63340   1
   7   1   3 55.1085 6.65473   4
   7   1   3 50.9408 4.84433   2
  -7   1  -3 48.3145 6.33685   3
  -7   1  -3 51.9016 6.89003   5
  -8  -1  -3 46.8678 7.23957   5
  -8  -1  -3 75.5651 8.52475   1
   8  -1   3 55.0629 6.91736   4
  -8  -1  -3 57.9769 6.88070   3
  -8   1  -3 64.6119 8.23412   1
   8   1   3 59.6696 7.37770   4
  -8   1  -3 53.9155 7.43627   5
  -8   1  -3 55.2221 7.16951   3
   9  -1   3 29.8934 4.73045   4
  -9  -1  -3 23.0867 4.92256   5
  -9  -1  -3 18.8921 3.85722   3
  -9  -1  -3 27.2862 5.24329   1
   9   1   3 23.7195 4.51995   4
  -9   1  -3 27.9553 5.20145   1
  -9   1  -3 15.7344 4.00170   3
  -9   1  -3 29.5580 5.50504   5
 -10  -1  -3 11.4073 3.54661   1
  10  -1   3 14.0385 3.48375   4
 -10  -1  -3 10.0666 3.60187   5
  10   1   3 7.93570 3.06568   4
 -10   1  -3 10.5533 3.26937   3
 -10   1  -3 6.97445 3.35872   1
 -10   1  -3 7.61892 3.21768   5
  11  -1   3 23.9358 4.53903   4
 -11  -1  -3 10.1305 3.56765   1
  11  -1   3 18.6590 4.14009   5
 -11  -1  -3 13.2140 4.11039   5
 -11   1  -3 6.37566 3.54534   1
 -11   1  -3 12.1648 4.12440   5
  11   1   3 12.1580 3.86823   4
  12  -1   3 28.0944 5.43088   4
 -12  -1  -3 20.8933 5.53556   1
  12  -1   3 20.4255 4.72662   5
 -12  -1  -3 19.0983 5.27078   5
  12   1   3 24.4834 5.51708   4
 -12   1  -3 17.7553 5.12183   5
 -12   1  -3 20.2503 5.37820   1
  13  -1   3 26.0136 5.46526   4
 -13  -1  -3 20.2619 5.96940   1
 -13  -1  -3 23.8602 6.00327   5
  13  -1   3 27.5019 5.53825   5
 -13   1  -3 22.2697 5.97073   1
  13   1   3 25.9985 5.84965   4
 -13   1  -3 23.6260 5.68645   5
 -14  -2   3 -1.8660 3.09848   4
  14  -2  -3 0.51324 4.41028   4
  14   2  -3 0.11751 2.77022   4
  14   2  -3 -1.3573 2.81539   2
 -13  -2   3 -0.4653 2.94259   4
  13  -2  -3 -0.3710 2.13148   4
  13  -2  -3 -0.0763 2.26105   2
  13   2  -3 1.42793 2.83708   4
 -13   2   3 -1.2550 2.90166   4
  13   2  -3 -0.8645 1.85876   2
 -13   2   3 0.37965 2.99467   2
  12  -2  -3 9.04986 3.11475   2
 -12  -2   3 10.6085 4.49942   4
  12  -2  -3 5.76940 2.44140   5
  12  -2  -3 5.59488 2.92749   4
  12  -2  -3 6.32606 2.80632   1
 -12  -2   3 5.59494 2.73861   5
  12  -2  -3 2.80215 2.17850   3
  12   2  -3 6.59922 3.05591   2
 -12   2   3 6.40449 3.38960   3
 -12   2   3 4.97594 3.14473   4
  12   2  -3 4.12985 3.08632   4
 -12   2   3 1.88467 3.16630   2
 -12   2   3 6.79000 3.16531   1
 -12   2   3 5.10231 2.62369   5
 -11  -2   3 4.11538 2.21513   5
 -11  -2   3 7.59984 3.61235   4
  11  -2  -3 5.07182 2.34658   1
  11  -2  -3 4.41010 2.21950   3
  11  -2  -3 5.88195 2.10356   5
  11  -2  -3 7.36794 2.86741   2
  11  -2  -3 -1.6549 1.45323   4
 -11   2   3 0.65249 2.44185   4
 -11   2   3 3.82049 2.23361   5
  11   2  -3 3.76270 2.55720   2
 -11   2   3 1.77630 2.64529   2
 -11   2   3 4.82156 2.61660   3
 -11   2   3 1.14571 2.05934   1
  11   2  -3 3.53446 2.38068   4
 -10  -2   3 37.7521 6.76900   4
 -10  -2   3 29.2790 4.79094   5
  10  -2  -3 22.1391 4.31754   4
  10  -2  -3 30.0682 4.83992   3
  10  -2  -3 19.7236 3.95866   1
  10  -2  -3 28.6792 5.05753   2
  10  -2  -3 34.9715 4.65304   5
 -10   2   3 28.4586 4.59816   5
  10   2  -3 31.1430 5.28116   2
 -10   2   3 25.3790 4.92267   3
 -10   2   3 13.9845 4.75809   2
 -10   2   3 26.1614 4.68879   1
 -10   2   3 29.1236 5.25787   4
  -9  -2   3 2.87040 2.22024   4
   9  -2  -3 0.47244 1.12645   5
   9  -2  -3 3.03116 1.68775   1
   9  -2  -3 3.50444 1.89970   2
  -9  -2   3 2.97439 1.78102   5
  -9  -2   3 1.54945 1.41685   1
  -9  -2   3 1.06899 2.06881   2
   9  -2  -3 2.69077 1.50752   3
   9   2  -3 6.17428 2.52309   2
  -9   2   3 2.40725 1.99814   4
   9   2  -3 1.74108 1.25825   3
  -9   2   3 4.91875 2.25553   3
  -9   2   3 2.08850 1.58974   5
  -9   2   3 0.05077 1.31573   1
  -9   2   3 0.28408 1.97191   2
  -8  -2   3 182.250 16.3654   4
  -8  -2   3 188.705 14.6452   1
  -8  -2   3 180.034 16.3544   2
   8  -2  -3 181.134 15.2397   3
   8  -2  -3 173.470 14.5378   5
  -8  -2   3 161.104 14.8056   5
   8  -2  -3 189.967 15.0188   1
   8   2  -3 178.414 15.6937   2
  -8   2   3 185.739 15.2960   1
  -8   2   3 178.781 16.1642   2
  -8   2   3 167.054 14.6999   5
  -8   2   3 173.985 15.6506   4
   8   2  -3 181.428 14.4080   3
  -8   2   3 193.287 15.8199   3
  -7  -2   3 2.34766 1.91566   4
  -7  -2   3 1.37926 1.73444   2
  -7  -2   3 0.81102 1.00081   5
   7  -2  -3 3.86136 1.50271   1
   7  -2  -3 1.77338 1.01036   5
   7  -2  -3 0.47342 0.94629   3
  -7  -2   3 0.69524 0.90183   1
  -7   2   3 1.05213 1.12346   5
   7   2  -3 -0.2738 1.01631   2
  -7   2   3 1.74492 1.72589   2
  -7   2   3 2.19220 1.67831   3
  -7   2   3 1.99708 1.41956   1
  -7   2   3 0.38713 1.20279   4
   7   2  -3 0.47864 0.77860   3
   6  -2  -3 47.2504 4.65483   5
  -6  -2   3 58.7807 7.14068   4
   6  -2  -3 47.1557 4.96905   1
  -6  -2   3 55.2383 4.69033   1
   6  -2  -3 56.1189 5.53256   3
  -6  -2   3 60.3904 7.19144   2
  -6  -2   3 48.1713 4.92748   5
   6   2  -3 45.2437 6.12092   2
  -6   2   3 54.7425 4.92195   5
  -6   2   3 45.3324 5.90888   4
   6   2  -3 51.5955 4.67352   3
  -6   2   3 43.4319 6.29717   2
  -6   2   3 56.4745 6.57051   3
  -6   2   3 58.0429 5.36412   1
   5  -2  -3 111.847 8.79520   5
   5  -2  -3 103.805 9.45537   3
  -5  -2   3 114.574 10.2853   2
   5  -2  -3 108.463 9.18154   1
  -5  -2   3 116.958 8.67290   1
  -5  -2   3 103.725 9.00535   5
  -5  -2   3 94.2259 9.82457   4
  -5   2   3 102.975 9.96037   2
   5   2  -3 110.726 8.55834   1
   5   2  -3 96.4667 9.60315   2
  -5   2   3 115.818 9.38195   1
   5   2  -3 112.978 8.84533   3
  -5   2   3 116.000 8.92534   5
  -5   2   3 108.843 9.75957   3
  -5   2   3 114.539 9.59843   4
   4  -2  -3 439.072 31.7432   5
   4  -2  -3 414.416 32.4868   3
  -4  -2   3 430.333 31.9691   5
  -4  -2   3 402.792 32.9571   4
   4  -2  -3 426.801 32.1494   1
  -4  -2   3 450.466 31.4809   1
  -4  -2   3 440.410 33.1737   2
   4   2  -3 435.877 31.4360   1
  -4   2   3 419.243 32.9620   2
   4   2  -3 420.388 31.8219   3
  -4   2   3 444.723 32.7900   3
  -4   2   3 384.468 32.2884   4
   4   2  -3 392.360 32.6231   2
   3  -2  -3 384.905 26.9841   5
  -3  -2   3 341.387 27.9429   4
   3  -2  -3 358.568 27.3655   1
  -3  -2   3 376.256 27.1509   5
  -3  -2   3 343.055 28.0916   2
   3  -2  -3 365.194 27.7347   3
  -3   2   3 362.211 27.8961   3
  -3   2   3 353.201 27.4681   4
  -3   2   3 380.512 28.1345   2
   3   2  -3 367.602 27.1444   3
   3   2  -3 336.303 27.7809   2
   2  -2  -3 274.554 22.0946   1
  -2  -2   3 302.272 22.7633   2
  -2  -2   3 276.573 22.5044   4
  -2  -2   3 297.570 21.6461   1
   2  -2  -3 296.430 21.7851   5
  -2  -2   3 299.264 21.8331   5
   2  -2  -3 284.968 22.3883   3
  -2   2   3 300.262 22.0982   4
   2   2  -3 261.287 22.3704   2
   2   2  -3 298.879 22.0182   3
   2   2  -3 297.517 21.6645   1
  -2   2   3 308.485 22.6832   2
   1  -2  -3 2809.35 205.453   5
   1  -2  -3 2781.63 205.643   1
  -1  -2   3 2866.22 205.863   4
   1  -2  -3 2786.45 205.786   3
  -1  -2   3 2731.63 205.349   5
   1   2  -3 2846.06 205.520   1
   1   2  -3 2611.40 205.714   2
  -1   2   3 2809.59 205.908   2
   1   2  -3 2746.47 205.617   3
  -1   2   3 2909.36 205.514   4
   0  -2  -3 5926.71 443.415   3
   0  -2   3 6492.41 443.491   4
   0  -2  -3 5893.79 443.435   5
   0  -2   3 5804.65 443.266   5
   0  -2  -3 6173.79 443.566   1
   0   2  -3 6121.02 443.587   1
   0   2   3 5933.33 443.440   2
   0   2   3 6199.47 443.317   4
   0   2  -3 5787.97 443.254   2
   0   2  -3 5924.59 443.523   3
   1  -2   3 320.565 24.1021   4
  -1  -2  -3 316.364 24.3631   1
  -1  -2  -3 324.774 24.0763   3
   1  -2   3 317.405 24.1822   5
  -1  -2  -3 320.934 24.4089   5
  -1   2  -3 310.483 24.2666   5
   1   2   3 312.906 23.9855   2
   1   2   3 328.938 24.1583   4
  -1   2  -3 326.551 23.7367   2
  -1   2  -3 304.319 24.4979   1
  -1   2  -3 326.595 24.4135   3
   2  -2   3 106.290 8.64244   5
  -2  -2  -3 97.8594 8.72926   1
  -2  -2  -3 97.3455 8.27747   3
  -2  -2  -3 103.926 8.89839   5
   2  -2   3 113.481 8.42720   4
  -2   2  -3 109.730 7.98038   2
  -2   2  -3 105.357 8.79923   3
   2   2   3 96.2641 8.51231   4
  -2   2  -3 98.8466 8.70842   5
  -2   2  -3 102.038 9.02407   1
   2   2   3 110.751 8.20940   2
   3  -2   3 77.4697 6.16145   4
   3  -2   3 72.9332 6.46357   5
  -3  -2  -3 72.3420 6.74495   5
  -3  -2  -3 66.0523 5.96879   3
  -3  -2  -3 66.9535 6.53699   1
  -3   2  -3 65.6076 6.49512   3
  -3   2  -3 65.4309 6.74788   1
  -3   2  -3 73.7669 6.66463   5
   3   2   3 82.5475 5.94262   2
  -3   2  -3 71.8403 5.75674   2
   3   2   3 71.2499 6.43604   4
  -4  -2  -3 33.9277 3.54587   3
  -4  -2  -3 34.6282 4.61163   1
   4  -2   3 35.5325 4.48018   5
   4  -2   3 40.1435 3.75440   4
  -4  -2  -3 37.5331 4.87517   5
  -4   2  -3 43.2154 4.98405   5
  -4   2  -3 32.6085 3.36608   2
   4   2   3 38.0595 4.61231   4
  -4   2  -3 43.2773 5.01779   3
   4   2   3 41.5004 3.50206   2
  -4   2  -3 40.9063 5.33771   1
   5  -2   3 78.5191 6.89496   2
  -5  -2  -3 86.2346 7.31906   3
  -5  -2  -3 86.3316 8.08733   1
   5  -2   3 89.7341 7.51361   4
  -5  -2  -3 85.6194 8.22300   5
  -5   2  -3 82.8789 8.32063   1
   5   2   3 87.7950 7.09489   2
  -5   2  -3 80.5865 7.08578   2
   5   2   3 94.7485 8.08488   4
  -5   2  -3 75.4097 7.81742   3
  -5   2  -3 90.8776 8.23469   5
  -6  -2  -3 7.07360 1.83754   3
  -6  -2  -3 6.93132 2.32362   1
  -6  -2  -3 8.39633 2.70159   4
  -6  -2  -3 7.95568 2.52361   5
   6  -2   3 7.26156 1.46952   2
   6  -2   3 9.15977 1.99429   4
  -6   2  -3 5.70072 1.59034   2
  -6   2  -3 4.34813 1.88688   3
   6   2   3 5.80081 1.57519   2
  -6   2  -3 9.35188 2.58628   1
  -6   2  -3 12.0397 2.83498   5
   6   2   3 8.90988 2.43592   4
   7  -2   3 51.4807 5.16194   4
  -7  -2  -3 43.4985 6.42524   5
   7  -2   3 38.3765 4.42858   2
  -7  -2  -3 52.3760 6.66950   1
  -7  -2  -3 69.1605 7.97040   4
  -7  -2  -3 47.6548 5.46048   3
  -7   2  -3 54.1154 7.07771   1
  -7   2  -3 38.3561 5.92065   5
  -7   2  -3 47.0648 6.44403   3
   7   2   3 43.8496 4.62188   2
   7   2   3 51.4617 6.46725   4
   8  -2   3 456.949 33.3157   4
  -8  -2  -3 427.381 34.1051   5
  -8  -2  -3 415.659 33.8694   1
  -8  -2  -3 394.716 32.7840   3
   8  -2   3 419.627 33.4549   5
   8   2   3 439.550 32.5765   2
   8   2   3 467.018 34.1137   4
  -8   2  -3 363.833 33.3650   3
  -8   2  -3 426.287 34.2749   1
  -8   2  -3 413.660 33.8818   5
  -9  -2  -3 306.184 25.7283   1
   9  -2   3 320.766 25.3718   5
  -9  -2  -3 291.009 25.7580   5
   9  -2   3 336.223 25.1994   4
   9   2   3 330.847 25.8920   4
  -9   2  -3 291.293 25.9724   1
  -9   2  -3 304.549 25.7606   5
  -9   2  -3 273.543 25.2225   3
 -10  -2  -3 87.8150 11.5835   1
  10  -2   3 101.729 10.3914   5
  10  -2   3 125.850 10.7358   4
 -10  -2  -3 119.751 13.0675   5
  10   2   3 99.5025 10.7715   4
 -10   2  -3 108.345 12.9721   1
 -10   2  -3 96.1210 11.5869   3
 -10   2  -3 94.6336 11.9613   5
 -11  -2  -3 11.1776 3.98109   1
  11  -2   3 10.1869 3.37312   5
  11  -2   3 9.92627 3.13912   4
 -11  -2  -3 6.66806 3.36293   5
  11   2   3 9.02865 3.40114   4
 -11   2  -3 8.35344 3.40019   3
 -11   2  -3 8.83466 3.84030   1
 -11   2  -3 7.94057 3.52166   5
 -12  -2  -3 9.17924 3.83042   1
  12  -2   3 10.7102 3.68552   4
 -12  -2  -3 6.49797 3.70783   5
  12  -2   3 15.8345 4.30578   5
 -12   2  -3 3.64755 3.28967   5
 -12   2  -3 9.20539 4.49693   1
  12   2   3 7.53707 3.46241   4
  13  -2   3 13.6596 4.12270   5
  13  -2   3 21.9234 4.85555   4
 -13  -2  -3 10.2324 4.39197   5
 -13   2  -3 10.3779 4.91219   1
  13   2   3 13.0576 4.80674   4
 -13   2  -3 17.9624 5.48608   5
 -14  -3   3 2.57907 3.79018   4
  14   3  -3 -5.4069 2.68485   4
  14   3  -3 0.32935 3.13831   2
  13  -3  -3 8.93081 3.65797   1
  13  -3  -3 13.8892 3.76919   3
  13  -3  -3 3.88270 2.75991   2
 -13  -3   3 9.79713 5.03431   4
  13   3  -3 7.63230 3.13991   2
 -13   3   3 6.97748 3.88776   2
  13   3  -3 4.80209 3.35781   4
 -13   3   3 5.24831 3.24877   3
  12  -3  -3 -0.3303 1.46372   2
  12  -3  -3 0.28052 1.82392   5
 -12  -3   3 -1.3207 2.83305   4
  12  -3  -3 1.29580 2.32523   4
 -12  -3   3 2.82316 2.46757   5
  12  -3  -3 -0.4004 1.69987   3
  12  -3  -3 2.63301 1.71451   1
  12   3  -3 1.37479 2.20037   2
 -12   3   3 -3.6104 2.35309   2
 -12   3   3 5.05753 3.07316   4
 -12   3   3 1.58103 2.25628   5
 -12   3   3 -0.0216 2.16977   1
  12   3  -3 3.53405 2.64380   4
 -12   3   3 2.58572 2.61349   3
  11  -3  -3 13.9456 3.25988   1
 -11  -3   3 9.67625 3.94573   4
  11  -3  -3 12.8741 3.37738   4
 -11  -3   3 14.6677 3.67385   5
  11  -3  -3 10.3221 2.72941   5
  11  -3  -3 8.57481 2.71809   3
  11  -3  -3 10.1445 3.28761   2
 -11   3   3 9.05638 4.17422   2
 -11   3   3 20.9266 4.14020   1
 -11   3   3 7.58470 3.07769   3
  11   3  -3 13.7635 3.74450   2
 -11   3   3 9.64185 2.87934   5
  11   3  -3 8.77026 3.23591   4
 -11   3   3 17.9566 4.40481   4
 -10  -3   3 356.771 28.9475   4
 -10  -3   3 351.592 27.0413   5
  10  -3  -3 300.730 26.9115   3
  10  -3  -3 287.704 26.5181   4
  10  -3  -3 308.356 27.3682   2
  10  -3  -3 342.763 26.8541   1
  10  -3  -3 341.039 26.3364   5
 -10   3   3 345.728 27.5976   4
 -10   3   3 318.438 27.5652   3
 -10   3   3 299.146 27.9242   2
 -10   3   3 364.208 26.7865   5
  10   3  -3 334.928 27.5849   2
 -10   3   3 383.856 27.5610   1
  -9  -3   3 5.21332 2.18526   5
   9  -3  -3 7.87189 2.41470   3
   9  -3  -3 4.32206 1.61381   5
   9  -3  -3 2.04904 1.68330   1
  -9  -3   3 1.78144 2.15091   4
  -9   3   3 7.31136 2.76514   3
  -9   3   3 2.81218 2.35261   2
   9   3  -3 2.60538 1.99866   2
  -9   3   3 6.00817 2.11848   5
  -9   3   3 3.41885 2.29477   4
  -9   3   3 2.81204 1.75660   1
  -8  -3   3 140.377 13.2075   5
  -8  -3   3 151.830 12.6695   1
   8  -3  -3 164.090 12.9150   5
  -8  -3   3 155.319 14.6874   4
   8  -3  -3 148.607 13.6256   3
   8  -3  -3 152.527 13.2893   1
  -8   3   3 140.191 13.8696   3
  -8   3   3 175.165 13.2242   5
   8   3  -3 138.309 13.7283   2
  -8   3   3 154.456 13.6250   1
  -8   3   3 164.796 14.5400   2
  -8   3   3 148.738 13.6315   4
   8   3  -3 175.162 12.5472   3
   7  -3  -3 0.92032 0.86425   5
   7  -3  -3 0.20704 0.95135   1
  -7  -3   3 -0.0998 0.77532   1
  -7  -3   3 -0.3181 1.19030   5
   7  -3  -3 -0.2618 1.14774   3
  -7  -3   3 0.11465 1.65522   4
  -7   3   3 0.01938 1.31612   4
   7   3  -3 -1.0474 0.66231   3
  -7   3   3 0.11265 1.47548   3
  -7   3   3 0.05669 1.06495   1
  -7   3   3 -0.2136 0.84617   5
   7   3  -3 0.36478 1.26923   2
  -7   3   3 0.99185 1.42308   2
  -6  -3   3 6.61625 1.24156   1
  -6  -3   3 3.49576 1.58010   5
   6  -3  -3 4.91496 1.92178   3
  -6  -3   3 2.26267 1.68501   4
   6  -3  -3 6.55318 1.42386   5
   6  -3  -3 5.41771 1.68379   1
  -6   3   3 7.03495 1.94112   4
  -6   3   3 7.28985 1.71419   5
  -6   3   3 2.51182 1.64186   3
  -6   3   3 9.82878 2.19423   1
   6   3  -3 3.56613 1.74621   2
   6   3  -3 6.03018 1.21030   3
  -6   3   3 6.62527 2.33894   2
   5  -3  -3 0.23334 0.57226   5
   5  -3  -3 -0.2290 0.81506   3
  -5  -3   3 2.17525 1.52568   4
   5  -3  -3 0.80098 0.90818   1
  -5  -3   3 -0.0550 0.45158   1
  -5  -3   3 0.99619 0.94289   5
   5   3  -3 0.51294 0.54207   3
  -5   3   3 0.19289 0.80209   4
  -5   3   3 -0.1200 1.08634   3
   5   3  -3 0.06096 0.91913   2
  -5   3   3 1.56792 1.33196   2
  -5   3   3 0.56822 0.84887   1
   4  -3  -3 1.33478 1.03457   3
   4  -3  -3 -0.5828 0.57742   1
  -4  -3   3 0.51153 0.60186   5
   4  -3  -3 0.02181 0.43769   5
  -4  -3   3 -1.2158 0.89424   4
  -4   3   3 -0.8218 0.87695   3
  -4   3   3 0.76207 0.84172   4
   4   3  -3 0.39103 0.44914   3
   4   3  -3 -0.3382 0.77485   2
  -4   3   3 0.17735 1.09509   2
  -3  -3   3 101.851 8.96302   4
   3  -3  -3 107.915 7.96213   5
  -3  -3   3 107.739 8.15276   5
   3  -3  -3 96.8834 8.33195   1
   3  -3  -3 102.836 8.73794   3
  -3   3   3 92.8987 8.14837   4
  -3   3   3 92.8746 8.76502   2
  -3   3   3 104.230 8.92582   3
   3   3  -3 98.6152 7.94023   3
   3   3  -3 106.320 8.77311   2
  -2  -3   3 1.01010 1.01568   4
   2  -3  -3 2.02819 0.66016   5
   2  -3  -3 2.51084 0.89900   1
  -2  -3   3 2.46982 0.48933   1
   2  -3  -3 2.96704 1.13079   3
  -2  -3   3 3.66305 0.83950   5
  -2   3   3 2.64909 1.18307   3
   2   3  -3 2.22885 0.49891   1
   2   3  -3 2.27308 0.99097   2
   2   3  -3 3.22005 0.79412   3
  -2   3   3 2.53760 0.74883   4
  -2   3   3 1.93242 1.05844   2
  -1  -3   3 1654.90 124.279   4
  -1  -3   3 1666.41 123.807   5
   1  -3  -3 1671.29 124.241   3
   1  -3  -3 1656.85 124.095   1
   1  -3  -3 1702.99 123.925   5
   1   3  -3 1715.59 123.923   1
   1   3  -3 1592.95 124.103   2
  -1   3   3 1676.32 124.296   2
  -1   3   3 1707.00 123.783   4
   1   3  -3 1735.76 124.081   3
   0  -3  -3 842.923 61.4897   1
   0  -3  -3 813.123 61.3931   3
   0  -3   3 810.266 61.2380   5
   0  -3  -3 792.709 61.4119   5
   0  -3   3 879.423 61.4564   4
   0   3  -3 821.955 61.5398   1
   0   3  -3 832.410 61.5716   3
   0   3  -3 810.106 61.2254   2
   0   3   3 812.002 61.4352   2
   0   3   3 839.603 61.1932   4
  -1  -3  -3 4.21924 0.99157   3
   1  -3   3 5.27604 1.16495   5
  -1  -3  -3 4.67975 1.31638   1
   1  -3   3 6.63322 1.19963   4
  -1  -3  -3 9.43966 1.73547   5
  -1   3  -3 7.51871 1.46935   5
  -1   3  -3 5.52739 1.43916   3
   1   3   3 5.81760 1.17395   4
   1   3   3 4.34680 1.04178   2
  -1   3  -3 6.60076 1.58074   1
  -1   3  -3 5.98087 0.93801   2
  -2  -3  -3 1.70072 1.10718   5
  -2  -3  -3 -0.2802 0.40889   3
   2  -3   3 0.33375 0.43946   4
  -2  -3  -3 -0.1933 0.63964   1
   2  -3   3 -0.1548 0.62123   5
  -2   3  -3 -0.8785 0.65541   5
  -2   3  -3 0.25451 0.74657   1
  -2   3  -3 0.09397 0.34151   2
   2   3   3 -0.0078 0.54587   2
  -2   3  -3 0.24047 0.61630   3
   2   3   3 -0.3445 0.58524   4
   3  -3   3 13.5365 2.32614   5
   3  -3   3 17.8103 2.11809   4
  -3  -3  -3 10.7640 1.67006   3
  -3  -3  -3 8.92183 2.20103   5
  -3  -3  -3 13.7162 2.51263   1
  -3   3  -3 12.0837 2.38561   5
  -3   3  -3 10.1809 2.39834   1
   3   3   3 15.0764 1.89839   2
   3   3   3 11.5995 2.19674   4
  -3   3  -3 15.6395 1.83559   2
  -3   3  -3 12.6426 2.49927   3
   4  -3   3 377.857 29.2773   5
  -4  -3  -3 334.649 29.4643   5
  -4  -3  -3 356.323 28.5279   3
   4  -3   3 401.026 28.8098   4
  -4  -3  -3 380.993 29.4521   1
   4   3   3 407.885 28.7167   2
  -4   3  -3 400.213 30.0864   1
  -4   3  -3 354.495 28.5723   2
  -4   3  -3 381.660 29.4954   5
  -4   3  -3 356.833 29.5260   3
   4   3   3 412.978 29.6310   4
  -5  -3  -3 7.64213 1.53770   3
   5  -3   3 9.35019 1.76734   4
  -5  -3  -3 7.90178 2.63321   4
   5  -3   3 11.3615 2.33214   5
  -5  -3  -3 9.71456 2.44053   1
  -5  -3  -3 5.93869 2.15711   5
  -5   3  -3 10.3192 2.57121   3
  -5   3  -3 5.95121 2.27390   1
   5   3   3 9.55409 2.41217   4
  -5   3  -3 8.62503 2.23593   5
  -5   3  -3 6.23377 1.51612   2
   5   3   3 6.45869 1.51061   2
  -6  -3  -3 37.5461 5.59698   5
  -6  -3  -3 42.3366 5.61221   1
   6  -3   3 36.5424 5.11339   5
  -6  -3  -3 36.5357 4.33024   3
  -6  -3  -3 42.1211 5.91863   4
   6  -3   3 40.5352 4.68457   4
  -6   3  -3 43.1899 5.72775   5
   6   3   3 41.1323 4.02705   2
   6   3   3 39.6814 5.42855   4
  -6   3  -3 33.6346 5.61056   1
  -6   3  -3 33.8498 5.33041   3
  -6   3  -3 34.0263 4.31969   2
  -7  -3  -3 13.0646 3.39296   5
   7  -3   3 16.4628 2.87749   4
   7  -3   3 14.3873 3.17399   5
  -7  -3  -3 13.5105 3.34040   1
  -7  -3  -3 12.3305 2.45054   3
  -7  -3  -3 15.5438 3.86013   4
  -7   3  -3 12.8196 3.31384   5
   7   3   3 13.4023 3.27252   4
  -7   3  -3 12.0933 3.57868   1
  -7   3  -3 20.4724 3.86404   3
   7   3   3 20.2212 2.94245   2
  -8  -3  -3 88.5778 10.4812   5
  -8  -3  -3 67.0761 9.49954   1
  -8  -3  -3 95.2775 11.1686   4
   8  -3   3 98.0399 8.42131   4
   8  -3   3 79.1445 9.40662   5
  -8   3  -3 65.7270 9.79238   1
  -8   3  -3 90.1814 10.2103   5
   8   3   3 94.5167 8.06539   2
   8   3   3 88.5124 9.15401   4
  -8   3  -3 84.5423 10.0132   3
   9  -3   3 162.096 13.5229   5
   9  -3   3 150.012 12.8568   4
  -9  -3  -3 129.429 13.3377   1
  -9  -3  -3 137.856 13.7617   5
   9   3   3 154.348 13.9384   4
  -9   3  -3 147.221 13.7546   5
  -9   3  -3 136.783 13.4702   3
  -9   3  -3 135.441 13.9648   1
  10  -3   3 201.775 18.6513   5
 -10  -3  -3 219.478 19.3233   1
  10  -3   3 240.029 18.6586   4
 -10  -3  -3 220.881 19.6381   5
 -10   3  -3 249.690 19.7910   5
 -10   3  -3 169.988 18.6475   3
 -10   3  -3 212.198 19.7008   1
  10   3   3 225.238 19.5129   4
 -11  -3  -3 0.15044 2.14505   1
 -11  -3  -3 2.32498 2.62917   5
  11  -3   3 0.93193 1.70468   5
  11  -3   3 -0.3255 1.86561   4
 -11   3  -3 2.62276 2.35049   5
 -11   3  -3 0.45665 2.60862   1
 -11   3  -3 0.90976 2.30669   3
  11   3   3 0.20144 2.37481   4
  12  -3   3 8.57191 3.25412   5
 -12  -3  -3 7.55700 3.46314   1
 -12  -3  -3 3.78630 3.59778   5
  12  -3   3 17.0460 4.02657   4
  12   3   3 4.01976 3.01219   4
 -12   3  -3 2.83337 4.03796   1
 -12   3  -3 11.1879 4.24761   3
 -12   3  -3 2.82304 3.11777   5
 -13  -3  -3 1.33539 3.24785   5
  13  -3   3 1.09049 2.73224   5
 -13   3  -3 2.24555 3.39364   1
  13   3   3 -1.9343 2.97446   4
 -13   3  -3 -3.3363 2.33931   5
 -14  -4   3 2.27775 4.18735   4
  14   4  -3 0.01193 2.64700   2
  14   4  -3 1.71335 3.24217   4
  13  -4  -3 -0.9759 2.59173   3
 -13  -4   3 2.91660 4.23373   4
  13  -4  -3 2.45817 3.20436   2
  13  -4  -3 8.87438 3.30092   1
  13   4  -3 1.30478 2.70874   4
 -13   4   3 3.15759 2.80011   1
 -13   4   3 4.07436 3.46164   3
  13   4  -3 6.53347 3.24184   2
 -12  -4   3 5.20226 3.69317   4
  12  -4  -3 2.95037 2.20843   1
  12  -4  -3 -0.3240 2.31710   3
 -12  -4   3 1.61259 2.29385   5
  12  -4  -3 5.51070 2.34231   5
  12  -4  -3 4.90561 2.59807   2
 -12   4   3 1.35909 2.59023   5
 -12   4   3 4.08870 2.55066   1
 -12   4   3 7.73280 4.00990   3
 -12   4   3 1.56527 3.13514   2
  12   4  -3 0.82774 2.31809   4
  12   4  -3 3.45222 2.51942   2
 -11  -4   3 34.8998 7.32469   4
  11  -4  -3 31.1454 5.84337   2
  11  -4  -3 35.8927 5.69153   1
  11  -4  -3 32.0259 5.59482   3
 -11  -4   3 36.5856 5.90550   5
  11  -4  -3 29.8665 5.72266   4
  11  -4  -3 29.6327 4.73787   5
  11   4  -3 37.7536 6.26070   2
 -11   4   3 34.0949 5.33768   5
  11   4  -3 24.1101 5.69343   4
 -11   4   3 32.7653 5.67536   1
 -11   4   3 42.6689 7.55146   2
 -11   4   3 30.3567 6.01803   3
 -10  -4   3 134.921 14.8205   4
  10  -4  -3 154.812 13.9136   3
 -10  -4   3 140.053 13.2712   5
  10  -4  -3 139.077 13.1861   1
  10  -4  -3 143.849 13.0404   4
  10  -4  -3 146.742 12.7154   5
 -10   4   3 137.793 14.0337   3
 -10   4   3 158.133 13.8644   1
 -10   4   3 178.696 13.4782   5
 -10   4   3 124.127 14.0585   2
  10   4  -3 154.779 14.0335   2
 -10   4   3 155.168 13.7389   4
   9  -4  -3 -0.0059 1.45936   3
   9  -4  -3 2.49409 1.60517   4
   9  -4  -3 3.29781 1.74518   1
  -9  -4   3 1.80118 2.51283   4
   9  -4  -3 1.62988 1.41067   5
  -9  -4   3 1.08067 1.58821   5
   9   4  -3 0.50535 1.53279   2
  -9   4   3 -0.0998 1.32903   5
  -9   4   3 0.43565 1.89321   4
  -9   4   3 3.71599 2.37950   3
  -9   4   3 1.71652 2.05561   2
  -9   4   3 -0.0190 1.57234   1
   8  -4  -3 84.6032 9.26590   3
   8  -4  -3 90.1871 7.97969   1
  -8  -4   3 75.6935 10.0397   4
  -8  -4   3 70.7585 7.53522   5
   8  -4  -3 74.8651 7.08595   5
  -8   4   3 72.9545 7.68247   4
  -8   4   3 80.2528 7.41231   5
   8   4  -3 78.8356 8.21821   2
  -8   4   3 89.1766 8.18214   1
  -8   4   3 104.576 10.7018   3
  -8   4   3 51.6516 8.50244   2
   7  -4  -3 13.9579 2.43187   5
   7  -4  -3 11.6901 3.00970   3
  -7  -4   3 17.6707 2.28638   1
   7  -4  -3 9.84741 2.45860   1
  -7  -4   3 14.4792 2.89485   5
  -7  -4   3 14.6787 3.81161   4
  -7   4   3 8.49002 3.07192   2
  -7   4   3 15.6440 3.09577   1
  -7   4   3 15.2927 2.96612   4
   7   4  -3 14.6418 1.85019   3
   7   4  -3 16.4901 3.32798   2
  -7   4   3 18.3580 3.88583   3
  -6  -4   3 93.4985 9.90925   4
   6  -4  -3 114.564 8.58783   5
  -6  -4   3 104.074 8.95251   5
   6  -4  -3 94.1451 8.95281   1
  -6  -4   3 98.5023 8.03217   1
   6  -4  -3 97.9038 9.43315   3
  -6   4   3 98.6524 9.70507   2
  -6   4   3 104.014 9.90869   3
  -6   4   3 108.593 9.39666   1
   6   4  -3 108.256 7.97829   3
  -6   4   3 88.5646 8.75832   4
   6   4  -3 94.2041 9.35595   2
  -5  -4   3 535.728 39.8894   1
   5  -4  -3 548.380 40.4245   5
  -5  -4   3 539.748 40.8263   5
   5  -4  -3 532.914 41.4762   3
   5  -4  -3 571.210 41.1018   1
  -5  -4   3 506.767 41.8403   4
  -5   4   3 517.336 40.6667   4
   5   4  -3 542.872 40.0012   3
   5   4  -3 556.732 41.5035   2
  -5   4   3 540.109 41.8053   3
  -5   4   3 520.218 41.6157   2
  -4  -4   3 384.967 29.7322   1
  -4  -4   3 384.790 31.5582   4
   4  -4  -3 412.626 30.3208   5
  -4  -4   3 420.252 30.6664   5
   4  -4  -3 426.853 30.9320   1
   4  -4  -3 390.362 31.2547   3
  -4   4   3 375.603 30.4171   4
   4   4  -3 408.525 31.2356   2
  -4   4   3 396.426 31.5581   3
   4   4  -3 429.883 30.0999   3
   4   4  -3 408.535 29.7640   1
  -4   4   3 383.886 31.3225   2
   3  -4  -3 85.7058 6.08376   5
   3  -4  -3 74.5860 6.44526   1
  -3  -4   3 66.7503 6.08914   5
  -3  -4   3 74.4931 5.50689   1
   3  -4  -3 69.7126 6.73984   3
  -3  -4   3 66.0192 6.84415   4
   3   4  -3 62.4458 6.49067   2
  -3   4   3 69.7246 6.90544   3
  -3   4   3 67.2919 5.94956   4
   3   4  -3 75.5797 5.92145   3
  -3   4   3 77.4637 6.88510   2
  -2  -4   3 92.8283 9.21776   4
   2  -4  -3 111.672 9.34067   3
  -2  -4   3 110.134 8.72965   5
  -2  -4   3 110.941 8.42101   1
   2  -4  -3 109.998 8.70213   5
   2  -4  -3 104.347 9.00343   1
   2   4  -3 117.705 8.81369   3
  -2   4   3 108.745 9.30430   2
   2   4  -3 108.293 9.17963   2
  -2   4   3 112.594 8.52796   4
  -2   4   3 111.362 9.49596   3
   1  -4  -3 25.7240 2.74940   5
  -1  -4   3 22.0599 2.28452   1
  -1  -4   3 22.1516 2.26711   5
   1  -4  -3 18.1247 2.64575   1
   1  -4  -3 25.9827 3.17946   3
  -1  -4   3 24.6482 3.16247   4
   1   4  -3 19.7902 2.65562   3
  -1   4   3 25.5230 3.11992   2
   1   4  -3 20.6076 2.53027   1
   1   4  -3 25.8052 2.94187   2
  -1   4   3 22.3182 2.08807   4
   0  -4   3 44.8194 4.10313   4
   0  -4   3 45.7963 3.93625   5
   0  -4  -3 42.6387 4.09716   5
   0  -4  -3 50.3421 4.22289   1
   0  -4  -3 37.3740 3.95333   3
   0   4  -3 39.2592 4.17761   3
   0   4  -3 49.1322 4.00041   2
   0   4  -3 35.7322 4.10498   1
   0   4   3 48.5386 3.81635   4
   0   4   3 41.6209 4.08116   2
  -1  -4  -3 27.1957 3.31365   1
  -1  -4  -3 26.4188 3.40195   5
  -1  -4  -3 25.3635 2.87878   3
   1  -4   3 26.4371 3.07382   5
   1  -4   3 34.1439 2.79123   4
   1   4   3 24.6624 2.67615   4
  -1   4  -3 23.8184 3.32694   1
  -1   4  -3 28.9183 2.56880   2
   1   4   3 21.0333 2.89153   2
  -1   4  -3 20.8971 3.28786   3
  -2  -4  -3 214.744 16.9035   3
  -2  -4  -3 224.088 17.5214   1
   2  -4   3 218.132 17.3366   5
  -2  -4  -3 198.196 17.5680   5
   2  -4   3 226.577 17.0556   4
  -2   4  -3 235.250 16.9474   2
  -2   4  -3 206.625 17.7415   3
   2   4   3 258.158 17.2889   2
   2   4   3 202.692 17.3003   4
  -2   4  -3 222.736 17.9010   1
  -3  -4  -3 93.4490 7.69469   3
   3  -4   3 96.2282 8.34542   5
   3  -4   3 106.444 7.97965   4
  -3  -4  -3 110.008 8.64731   1
  -3  -4  -3 88.2475 8.60408   5
  -3   4  -3 92.4974 8.78062   3
   3   4   3 102.946 8.05930   2
   3   4   3 89.1785 8.38093   4
  -3   4  -3 94.3263 7.85799   2
  -3   4  -3 105.339 8.64960   5
  -3   4  -3 82.6443 8.70802   1
  -4  -4  -3 331.692 28.6818   1
  -4  -4  -3 427.523 29.6913   4
  -4  -4  -3 344.058 29.0110   5
   4  -4   3 374.128 28.7132   5
   4  -4   3 381.769 28.1279   4
  -4  -4  -3 344.821 27.7956   3
  -4   4  -3 347.832 29.0970   3
   4   4   3 372.065 28.9253   4
  -4   4  -3 394.722 29.0217   5
   4   4   3 407.539 28.2921   2
  -4   4  -3 356.806 28.1242   2
  -4   4  -3 364.422 29.3544   1
  -5  -4  -3 238.172 18.6126   4
   5  -4   3 242.640 17.0338   4
  -5  -4  -3 193.573 16.5517   3
  -5  -4  -3 207.762 17.9881   5
  -5  -4  -3 198.413 17.5764   1
   5  -4   3 221.705 17.6666   5
   5   4   3 237.358 17.0966   2
   5   4   3 207.135 17.7910   4
  -5   4  -3 201.279 16.9249   2
  -5   4  -3 243.219 18.1216   5
  -5   4  -3 216.859 18.3618   1
  -5   4  -3 186.244 17.8016   3
   6  -4   3 17.7431 2.63340   4
  -6  -4  -3 10.6801 2.06828   3
  -6  -4  -3 21.4485 3.78590   1
  -6  -4  -3 20.5776 4.13981   4
  -6  -4  -3 17.3182 3.80979   5
   6  -4   3 14.5670 3.02858   5
  -6   4  -3 21.5738 3.87033   3
  -6   4  -3 14.6085 2.55408   2
   6   4   3 17.6119 2.75069   2
   6   4   3 19.7427 3.69270   4
  -6   4  -3 10.1253 3.13047   1
  -6   4  -3 13.7807 3.23782   5
  -7  -4  -3 2.11367 1.82607   1
  -7  -4  -3 3.81591 2.42445   4
   7  -4   3 4.43814 1.63143   4
   7  -4   3 0.26338 1.19541   5
  -7  -4  -3 8.08123 2.76907   5
  -7   4  -3 2.27305 1.76052   1
  -7   4  -3 4.38734 2.22549   3
   7   4   3 1.53567 1.60304   4
  -7   4  -3 -0.2978 1.61956   5
   7   4   3 1.38510 1.41938   2
  -8  -4  -3 6.84888 2.96877   4
   8  -4   3 1.56471 1.52896   4
  -8  -4  -3 0.79864 1.77102   5
  -8  -4  -3 2.19936 1.95194   1
   8  -4   3 2.27084 1.80996   5
   8   4   3 3.40235 1.60266   2
  -8   4  -3 4.87176 2.56731   5
   8   4   3 1.23886 1.95329   4
  -8   4  -3 4.26264 2.41297   1
  -8   4  -3 2.42550 1.84191   3
  -9  -4  -3 1.92840 2.23048   5
   9  -4   3 2.31803 1.74768   4
  -9  -4  -3 3.60108 2.14237   1
   9  -4   3 2.57485 1.94617   5
  -9  -4  -3 3.67659 3.15022   4
   9   4   3 1.01719 2.05693   4
  -9   4  -3 5.01521 2.69714   3
  -9   4  -3 2.84845 2.81179   5
  -9   4  -3 -0.1076 2.08833   1
 -10  -4  -3 -1.0274 2.06667   5
  10  -4   3 0.23332 1.70787   4
  10  -4   3 -1.3950 1.63071   5
 -10  -4  -3 -0.1351 2.06420   1
 -10   4  -3 -1.2111 2.09818   1
 -10   4  -3 -0.8223 2.22930   3
 -10   4  -3 -0.2817 2.12199   5
  10   4   3 -1.7274 1.82973   4
  11  -4   3 -0.4586 2.04266   4
 -11  -4  -3 1.30075 2.48840   1
  11  -4   3 0.81067 1.70219   5
 -11  -4  -3 0.14086 2.63877   5
 -11   4  -3 -0.8386 2.18527   1
  11   4   3 1.20414 2.19633   4
 -11   4  -3 0.78676 2.31494   5
 -11   4  -3 -0.9074 2.55502   3
 -12  -4  -3 -2.5417 2.50320   5
  12  -4   3 1.39807 2.11551   5
 -12   4  -3 -0.6569 2.99192   1
 -12   4  -3 2.92228 3.09901   5
  12   4   3 -2.9368 2.09798   4
 -12   4  -3 7.40122 3.35691   3
 -13  -4  -3 1.14554 3.10846   5
  13  -4   3 1.79879 3.90942   1
  13  -4   3 1.22917 2.91533   5
 -13   4  -3 6.73732 4.10609   1
 -13   4  -3 5.51868 4.03171   5
  13   4   3 5.15801 3.45330   4
  14  -5  -3 1.98397 3.32474   1
 -14  -5   3 5.61670 4.67559   4
  14  -5  -3 5.39805 3.77279   3
 -14   5   3 6.89054 4.13241   3
  14   5  -3 1.57442 3.81368   4
  14   5  -3 8.95943 4.19211   2
  13  -5  -3 3.61709 3.11486   3
 -13  -5   3 -3.5741 3.27325   4
  13  -5  -3 4.80465 3.16654   1
  13   5  -3 5.73716 2.91361   2
 -13   5   3 6.73314 2.97240   1
 -13   5   3 2.78987 3.38677   3
  13   5  -3 4.50585 3.40387   4
  12  -5  -3 0.93979 2.21076   5
 -12  -5   3 -0.2550 2.97175   4
 -12  -5   3 0.99056 2.47754   5
  12  -5  -3 1.77227 2.20319   3
  12  -5  -3 -0.5921 2.10655   2
  12  -5  -3 -1.4837 1.63181   1
  12   5  -3 10.6918 3.76279   2
 -12   5   3 4.25618 2.69045   1
 -12   5   3 2.76594 3.13959   3
  12   5  -3 3.90267 3.01233   4
 -12   5   3 -1.8167 2.59971   2
  11  -5  -3 0.68283 1.83597   3
  11  -5  -3 0.25446 1.84620   1
  11  -5  -3 0.92770 1.57029   5
 -11  -5   3 -0.6103 2.81524   4
 -11  -5   3 0.81833 1.88521   5
  11   5  -3 0.46027 2.26588   4
 -11   5   3 1.67847 3.36528   2
  11   5  -3 0.37355 1.80310   2
 -11   5   3 -0.4687 2.20772   3
 -11   5   3 2.25999 2.36319   1
 -10  -5   3 2.08484 1.75162   5
 -10  -5   3 4.94430 3.15303   4
  10  -5  -3 1.01370 2.08131   3
  10  -5  -3 -0.1211 1.74336   1
  10  -5  -3 2.62431 1.78300   5
  10   5  -3 -0.6410 1.65543   2
 -10   5   3 -1.8785 1.63422   1
 -10   5   3 0.36152 2.26641   2
 -10   5   3 0.00738 2.32944   3
   9  -5  -3 89.1014 7.98193   5
   9  -5  -3 90.0097 10.1835   3
  -9  -5   3 60.7882 8.73105   5
   9  -5  -3 86.2057 8.58363   1
   9  -5  -3 83.4713 7.98420   4
  -9  -5   3 71.8258 10.5098   4
  -9   5   3 81.4936 10.5106   2
  -9   5   3 85.7360 9.85407   1
   9   5  -3 86.2090 9.02745   2
  -9   5   3 120.761 12.2223   3
  -8  -5   3 6.48918 3.06123   4
  -8  -5   3 5.98160 2.15590   5
   8  -5  -3 5.06343 1.74815   5
   8  -5  -3 3.04485 2.01757   3
   8  -5  -3 5.15325 2.23370   1
   8  -5  -3 3.48162 1.50287   4
  -8   5   3 8.02942 2.58211   1
  -8   5   3 5.98083 2.73318   3
  -8   5   3 2.41230 1.78139   4
   8   5  -3 5.39664 2.33130   2
  -8   5   3 1.86600 1.83278   2
  -7  -5   3 35.2697 4.81949   5
   7  -5  -3 35.5933 4.17376   5
  -7  -5   3 33.9770 5.89250   4
   7  -5  -3 22.4381 4.14377   1
   7  -5  -3 28.7981 5.00687   3
   7   5  -3 26.1191 4.61391   2
  -7   5   3 29.9032 4.81222   1
  -7   5   3 37.1080 5.99567   3
  -7   5   3 31.6126 4.30980   4
  -7   5   3 28.5112 5.13023   2
   6  -5  -3 6.26296 2.24346   3
  -6  -5   3 6.02872 2.49726   4
   6  -5  -3 7.90112 2.15886   1
  -6  -5   3 7.29890 1.23660   1
  -6  -5   3 7.10020 2.07596   5
   6  -5  -3 10.6505 1.94732   5
   6   5  -3 7.84278 1.09263   3
  -6   5   3 5.92579 1.67339   4
  -6   5   3 6.33361 2.37125   2
   6   5  -3 6.83709 2.24889   2
  -6   5   3 6.21807 2.55692   3
  -5  -5   3 206.237 16.5563   5
   5  -5  -3 199.045 17.1903   3
   5  -5  -3 190.401 16.6258   1
  -5  -5   3 195.015 15.4825   1
   5  -5  -3 212.069 16.1163   5
  -5  -5   3 202.140 17.5919   4
  -5   5   3 191.424 16.0164   4
   5   5  -3 211.794 17.1029   2
  -5   5   3 213.730 17.7320   3
   5   5  -3 230.436 15.6057   3
  -5   5   3 201.520 17.2327   2
   4  -5  -3 555.610 41.2425   3
  -4  -5   3 522.192 39.4996   1
   4  -5  -3 534.785 40.6605   1
  -4  -5   3 527.174 41.4141   4
   4  -5  -3 555.294 40.1067   5
  -4   5   3 501.495 41.0121   2
   4   5  -3 567.611 39.7914   3
  -4   5   3 526.668 41.4073   3
  -4   5   3 493.057 39.8691   4
   4   5  -3 552.423 40.9864   2
  -3  -5   3 117.510 9.04131   5
   3  -5  -3 110.114 8.78557   5
   3  -5  -3 94.3412 9.07304   1
  -3  -5   3 112.324 8.29479   1
   3  -5  -3 118.570 9.76835   3
  -3  -5   3 87.1040 9.45252   4
  -3   5   3 103.501 8.47456   4
   3   5  -3 119.694 8.74702   3
  -3   5   3 108.180 9.82018   3
   3   5  -3 102.618 9.32923   2
  -3   5   3 110.746 9.57979   2
  -2  -5   3 18.9827 3.36494   4
   2  -5  -3 31.7716 2.96072   5
   2  -5  -3 24.8418 3.68618   3
  -2  -5   3 29.2319 3.25008   5
   2  -5  -3 28.6734 3.59447   1
  -2  -5   3 26.9650 2.53882   1
  -2   5   3 29.7068 4.03936   3
   2   5  -3 25.6262 3.12603   3
  -2   5   3 30.9712 2.50858   4
  -2   5   3 30.5783 3.98018   2
   2   5  -3 21.9351 3.32451   2
   1  -5  -3 10.4108 2.01139   1
  -1  -5   3 13.5731 1.97610   5
   1  -5  -3 17.3335 2.56264   3
  -1  -5   3 12.1102 2.27766   4
   1  -5  -3 13.3964 2.09410   5
  -1  -5   3 12.5690 1.84993   1
  -1   5   3 16.4325 1.51132   4
   1   5  -3 15.7227 2.39020   3
  -1   5   3 12.0926 2.21915   2
  -1   5   3 14.1991 2.47547   3
   1   5  -3 10.4502 1.86586   1
   1   5  -3 15.3999 2.27663   2
   0  -5   3 327.604 25.5278   1
   0  -5  -3 332.729 25.6266   5
   0  -5  -3 321.245 25.5130   3
   0  -5   3 315.500 25.3196   5
   0  -5  -3 329.638 25.5902   1
   0  -5   3 334.073 25.5447   4
   0   5   3 337.179 25.1198   4
   0   5   3 348.346 25.6726   2
   0   5  -3 353.960 25.4301   2
   0   5  -3 327.745 25.8102   3
   0   5  -3 339.439 25.6770   1
  -1  -5  -3 1.91586 1.06458   5
   1  -5   3 1.14852 0.70867   4
   1  -5   3 1.18810 0.94653   1
  -1  -5  -3 -0.1810 0.67983   1
  -1  -5  -3 0.89258 0.70585   3
   1  -5   3 0.39477 0.66691   5
   1   5   3 0.80407 0.66933   4
  -1   5  -3 -0.1076 0.52436   2
  -1   5  -3 2.22449 1.22407   1
   1   5   3 -0.1013 0.58624   2
  -1   5  -3 1.21826 0.98163   3
  -2  -5  -3 34.3284 4.14110   1
   2  -5   3 30.8900 3.85033   5
  -2  -5  -3 31.5285 4.29037   5
  -2  -5  -3 31.5221 3.09050   3
   2  -5   3 42.1020 3.37253   4
  -2   5  -3 29.4566 3.13557   2
  -2   5  -3 29.7583 4.27948   1
  -2   5  -3 33.7086 4.56948   3
   2   5   3 32.0943 3.51829   4
   2   5   3 37.9380 3.54199   2
  -3  -5  -3 511.775 38.7473   5
   3  -5   3 506.350 38.2388   5
  -3  -5  -3 480.680 37.4487   3
   3  -5   3 536.448 37.7556   4
  -3  -5  -3 502.093 38.3780   1
   3   5   3 495.078 38.3753   4
  -3   5  -3 504.250 37.8212   2
   3   5   3 527.086 38.0161   2
  -3   5  -3 470.942 38.8191   1
  -3   5  -3 470.522 38.7911   3
  -4  -5  -3 14.9255 1.89821   3
  -4  -5  -3 19.7907 3.65882   4
   4  -5   3 11.5024 2.53577   5
   4  -5   3 22.5810 2.56288   4
  -4  -5  -3 12.8470 2.75046   1
  -4  -5  -3 25.6199 4.05654   5
  -4   5  -3 14.2666 2.37173   2
  -4   5  -3 17.0289 3.20521   5
  -4   5  -3 10.8939 2.92482   3
   4   5   3 20.1755 2.69430   2
   4   5   3 19.5365 3.27407   4
  -4   5  -3 8.69834 2.71530   1
   5  -5   3 167.869 11.5801   4
  -5  -5  -3 148.291 12.7661   5
  -5  -5  -3 121.444 12.0212   1
   5  -5   3 130.144 11.9918   5
  -5  -5  -3 174.703 13.5344   4
  -5  -5  -3 125.939 10.9624   3
  -5   5  -3 136.117 11.6630   2
   5   5   3 146.214 11.7085   2
  -5   5  -3 144.104 12.9736   1
  -5   5  -3 139.654 12.7511   3
   5   5   3 141.294 12.4719   4
  -5   5  -3 130.882 12.2652   5
   6  -5   3 0.05944 0.91274   4
  -6  -5  -3 3.13974 1.98527   5
  -6  -5  -3 -1.0570 1.17122   1
  -6  -5  -3 -0.7056 1.62867   4
   6  -5   3 1.42969 1.41444   5
   6   5   3 2.08646 1.60714   4
  -6   5  -3 1.10485 1.52891   5
  -6   5  -3 0.20451 1.18184   2
   6   5   3 1.77249 1.44491   2
  -6   5  -3 -1.0037 1.43644   1
  -6   5  -3 0.98521 1.61559   3
   7  -5   3 22.3253 3.18029   4
   7  -5   3 21.2356 3.79786   5
  -7  -5  -3 11.3870 3.31188   5
  -7  -5  -3 26.2768 5.21761   4
  -7  -5  -3 11.0153 3.12685   1
  -7   5  -3 14.9511 3.61885   5
  -7   5  -3 13.3445 3.94424   1
   7   5   3 17.1127 3.91865   4
  -7   5  -3 14.6276 3.82341   3
   7   5   3 21.8340 3.32261   2
   8  -5   3 1.35213 1.29231   4
  -8  -5  -3 -1.7996 1.54694   5
   8  -5   3 0.89843 1.60072   5
  -8  -5  -3 -2.2714 1.42147   1
  -8  -5  -3 0.47832 1.71461   4
   8   5   3 2.18795 1.77608   4
  -8   5  -3 3.11021 2.20689   5
  -8   5  -3 0.95368 1.84466   3
  -8   5  -3 -1.5627 1.96489   1
   8   5   3 -0.8455 1.16739   2
   9  -5   3 24.5585 4.66684   5
  -9  -5  -3 29.5264 6.36660   4
  -9  -5  -3 18.1640 4.84330   5
  -9  -5  -3 29.5198 5.22782   1
   9  -5   3 21.1287 3.71659   4
  -9   5  -3 18.9360 4.93275   1
   9   5   3 23.1224 5.12266   4
  -9   5  -3 20.3597 4.68728   5
  -9   5  -3 24.1540 5.00943   3
 -10  -5  -3 2.85820 2.55665   1
 -10  -5  -3 -0.3005 2.21111   5
  10  -5   3 -2.0976 1.32179   5
  10   5   3 4.05467 2.56629   4
 -10   5  -3 1.75318 2.92033   1
 -10   5  -3 -1.6924 2.08743   5
 -10   5  -3 1.57633 2.52049   3
  11  -5   3 16.4388 4.12368   5
 -11  -5  -3 10.8398 4.24562   5
  11   5   3 16.8693 4.66679   4
 -11   5  -3 18.6064 4.98360   1
 -11   5  -3 19.2597 5.15952   3
 -11   5  -3 17.8085 4.67225   5
  12  -5   3 17.2557 4.69804   5
  12  -5   3 12.0692 4.29741   1
 -12  -5  -3 4.47362 3.57751   5
  12   5   3 20.4389 5.46830   4
 -12   5  -3 7.06490 4.10131   1
 -12   5  -3 22.6150 5.51284   3
 -12   5  -3 19.3220 5.14675   5
  13  -5   3 -2.1017 2.59846   5
 -13  -5  -3 -1.9631 2.68632   5
  13  -5   3 -2.0184 3.23214   1
 -13   5  -3 -0.4871 3.07747   3
 -13   5  -3 -0.3664 3.11914   5
  13   5   3 -0.3065 3.50636   4
 -13   5  -3 -2.4590 3.17130   1
  14  -6  -3 24.7829 5.84482   1
  14  -6  -3 16.1559 4.98346   3
 -14  -6   3 21.3575 7.75536   4
 -14   6   3 14.6710 5.29880   3
 -14   6   3 22.0347 5.76450   1
  14   6  -3 17.0433 5.62088   2
  14   6  -3 18.3225 5.64511   4
 -13  -6   3 7.20062 4.96209   4
  13  -6  -3 6.40275 3.30951   1
  13  -6  -3 1.43869 2.96821   3
 -13   6   3 4.08089 3.08423   1
 -13   6   3 6.83793 3.76515   3
  13   6  -3 8.87376 3.75886   2
  13   6  -3 15.7398 4.91955   4
 -12  -6   3 1.26017 2.11971   5
  12  -6  -3 2.18460 2.38361   5
 -12  -6   3 -0.5381 3.19380   4
  12  -6  -3 -0.7127 1.68393   3
  12  -6  -3 -0.4953 2.10016   1
 -12   6   3 -1.1434 2.74581   2
 -12   6   3 0.89149 2.72763   3
 -12   6   3 -0.1687 1.93927   1
  12   6  -3 2.63323 3.03389   4
  12   6  -3 1.13783 2.19636   2
 -11  -6   3 -1.4856 1.92297   5
  11  -6  -3 1.28103 2.26176   3
  11  -6  -3 2.98984 1.99474   5
 -11  -6   3 4.85778 3.77621   4
  11  -6  -3 3.28898 2.45239   1
  11   6  -3 -0.7777 2.08976   4
 -11   6   3 2.78063 2.68540   2
  11   6  -3 6.11572 2.74702   2
 -11   6   3 7.19371 2.87106   1
 -11   6   3 2.90809 3.14157   3
 -10  -6   3 -1.8557 1.63329   5
 -10  -6   3 3.05330 2.96625   4
  10  -6  -3 -0.3338 1.87237   1
  10  -6  -3 -0.9618 1.73091   3
  10  -6  -3 -1.1016 1.23863   5
 -10   6   3 -0.7479 2.23240   2
 -10   6   3 1.81040 2.01490   1
  10   6  -3 -0.9133 1.66208   2
 -10   6   3 2.40593 2.68864   3
   9  -6  -3 8.98798 3.26558   3
   9  -6  -3 6.95012 2.11243   5
   9  -6  -3 14.3015 3.53602   1
  -9  -6   3 17.7166 4.78007   4
  -9  -6   3 14.1406 3.66061   5
  -9   6   3 13.9622 4.24028   2
   9   6  -3 14.1674 3.70122   2
  -9   6   3 7.05112 3.51131   3
  -9   6   3 11.9673 3.58335   1
   8  -6  -3 34.9701 5.28104   1
   8  -6  -3 37.6684 5.90389   3
  -8  -6   3 31.1945 5.13808   5
  -8  -6   3 37.6587 7.04377   4
   8  -6  -3 40.1124 4.82917   5
   8   6  -3 34.8948 5.70850   2
  -8   6   3 31.9058 5.86530   2
  -8   6   3 32.6964 5.46782   1
  -8   6   3 38.4973 6.38291   3
  -7  -6   3 175.708 17.1335   4
   7  -6  -3 220.022 15.5466   5
   7  -6  -3 202.811 16.8895   3
   7  -6  -3 194.884 16.1375   1
  -7  -6   3 171.646 15.8634   5
   7   6  -3 200.067 16.5735   2
  -7   6   3 163.172 16.4157   2
  -7   6   3 175.925 16.9472   3
  -6  -6   3 57.3342 7.62854   4
   6  -6  -3 60.5275 5.04635   5
   6  -6  -3 59.4953 7.18814   3
   6  -6  -3 64.2976 5.87897   1
  -6  -6   3 56.9406 6.42018   5
   6  -6  -3 39.0042 4.29921   4
  -6   6   3 45.1524 6.56389   2
  -6   6   3 79.7846 8.61622   3
   6   6  -3 43.3221 6.23691   2
  -6   6   3 46.1179 4.60405   4
   5  -6  -3 58.5854 5.59934   5
  -5  -6   3 60.2117 6.04906   5
  -5  -6   3 54.5460 7.56028   4
   5  -6  -3 55.5569 7.22516   3
   5  -6  -3 68.1489 6.36218   1
  -5  -6   3 62.8023 5.04633   1
   5   6  -3 62.3779 5.04437   3
  -5   6   3 58.5729 7.86343   3
  -5   6   3 61.6489 5.26395   4
  -5   6   3 64.4111 7.68840   2
   5   6  -3 63.5762 6.50477   2
  -4  -6   3 2.92189 0.75165   1
  -4  -6   3 3.17416 1.68329   4
   4  -6  -3 2.61220 1.04841   5
   4  -6  -3 1.56369 1.24395   1
  -4  -6   3 4.10818 1.47144   5
   4  -6  -3 0.21060 1.40129   3
  -4   6   3 2.76750 0.78295   4
  -4   6   3 5.26703 2.11819   3
  -4   6   3 3.03903 1.56626   2
   4   6  -3 3.38246 1.75849   2
   4   6  -3 2.86799 0.89363   3
  -3  -6   3 42.4208 5.58214   4
   3  -6  -3 34.1763 5.01683   3
   3  -6  -3 43.8553 4.05911   5
   3  -6  -3 39.0555 4.82774   1
  -3  -6   3 38.7508 4.57039   5
  -3  -6   3 43.8942 3.54606   1
  -3   6   3 37.9324 5.38040   3
  -3   6   3 43.0055 5.41164   2
   3   6  -3 41.4099 3.93397   3
  -3   6   3 38.8464 3.42683   4
   3   6  -3 44.3506 4.62588   2
   2  -6  -3 247.764 19.8596   5
  -2  -6   3 255.022 19.5126   1
   2  -6  -3 248.637 20.1871   1
  -2  -6   3 248.409 19.8656   5
   2  -6  -3 264.749 20.5954   3
  -2  -6   3 242.284 20.4776   4
   2   6  -3 280.763 20.0631   3
   2   6  -3 272.401 20.3263   2
  -2   6   3 234.254 20.2997   2
  -2   6   3 248.103 20.6648   3
  -2   6   3 269.388 19.2523   4
   1  -6  -3 367.956 28.1222   1
  -1  -6   3 370.192 27.8251   5
  -1  -6   3 336.667 28.1523   4
  -1  -6   3 367.860 27.7386   1
   1  -6  -3 359.812 28.2713   3
   1  -6  -3 384.565 28.0280   5
  -1   6   3 358.098 27.2679   4
  -1   6   3 350.642 28.1852   2
   1   6  -3 377.180 27.8900   1
   1   6  -3 381.108 28.2148   3
  -1   6   3 342.831 28.3592   3
   1   6  -3 384.192 28.0608   2
   0  -6   3 249.893 20.0165   5
   0  -6  -3 254.923 20.2463   3
   0  -6  -3 246.545 20.2906   5
   0  -6   3 261.341 20.2142   1
   0  -6  -3 258.920 20.2939   1
   0  -6   3 255.677 20.2102   4
   0   6  -3 275.357 20.1305   2
   0   6  -3 245.016 20.2601   1
   0   6  -3 262.940 20.6229   3
   0   6   3 265.442 19.7042   4
   0   6   3 270.963 20.4181   2
  -1  -6  -3 0.85059 0.88446   1
   1  -6   3 -0.0040 0.70600   5
   1  -6   3 0.25950 0.68112   4
  -1  -6  -3 0.11258 0.85595   5
   1  -6   3 0.62950 0.80077   1
  -1  -6  -3 0.46973 0.71593   3
  -1   6  -3 -0.2643 0.68896   2
  -1   6  -3 -0.1838 0.87348   3
   1   6   3 1.07005 0.69518   4
   1   6   3 0.14412 0.76653   2
  -1   6  -3 2.67111 1.31548   1
  -2  -6  -3 1.31611 1.05832   1
   2  -6   3 2.36836 1.41286   1
  -2  -6  -3 2.60535 0.88998   3
   2  -6   3 4.29077 1.32433   5
  -2  -6  -3 -0.7951 0.95019   5
   2  -6   3 3.97713 1.07304   4
  -2   6  -3 3.65232 1.09887   2
   2   6   3 3.56297 1.26172   4
   2   6   3 3.92645 1.36597   2
  -2   6  -3 0.58196 1.14041   1
  -2   6  -3 1.97141 1.42362   3
  -3  -6  -3 0.62869 1.23700   4
  -3  -6  -3 0.45702 1.23760   5
  -3  -6  -3 0.48200 0.57817   3
   3  -6   3 0.43047 0.85026   5
  -3  -6  -3 -0.7671 0.85145   1
   3  -6   3 -0.1226 0.97578   1
   3  -6   3 0.62216 0.61525   4
  -3   6  -3 -1.3917 0.88629   1
  -3   6  -3 0.06172 1.15030   3
  -3   6  -3 0.01478 0.70950   2
   3   6   3 1.66216 1.09814   2
   3   6   3 0.37381 0.97411   4
  -4  -6  -3 70.8784 7.27056   4
  -4  -6  -3 63.8924 6.50148   1
   4  -6   3 75.1234 5.89313   4
   4  -6   3 73.7363 6.54479   5
  -4  -6  -3 64.8577 5.38871   3
  -4  -6  -3 58.2466 7.56167   5
  -4   6  -3 60.5061 7.80237   3
  -4   6  -3 59.1711 7.70344   1
   4   6   3 53.9231 6.40974   4
  -4   6  -3 60.7011 6.05670   2
   4   6   3 76.6998 6.42060   2
   5  -6   3 56.2525 6.34310   5
  -5  -6  -3 62.6786 7.80527   4
  -5  -6  -3 50.6009 6.88631   5
  -5  -6  -3 54.0664 6.47763   1
   5  -6   3 59.8863 5.01311   4
  -5   6  -3 40.7726 5.45242   2
   5   6   3 55.1986 5.35823   2
   5   6   3 47.4410 6.45124   4
  -5   6  -3 42.2038 6.48696   3
  -5   6  -3 51.7494 7.05536   1
  -6  -6  -3 25.9291 4.27109   1
   6  -6   3 24.0195 3.13197   4
  -6  -6  -3 15.1779 3.74036   5
   6  -6   3 19.8290 3.67816   5
  -6  -6  -3 28.2992 5.16433   4
  -6   6  -3 21.5008 4.49103   1
   6   6   3 19.9764 4.09931   4
  -6   6  -3 17.9720 3.25210   2
   6   6   3 17.5950 3.28990   2
  -6   6  -3 22.1243 4.45434   3
  -6   6  -3 27.1126 4.54808   5
   7  -6   3 14.5221 2.52706   4
   7  -6   3 8.62548 2.69178   5
  -7  -6  -3 11.0518 3.33524   5
  -7  -6  -3 17.0893 4.35968   4
  -7  -6  -3 5.20698 2.26184   1
  -7   6  -3 16.4367 3.84027   5
  -7   6  -3 16.5193 3.94325   3
  -7   6  -3 9.11180 3.42470   1
   7   6   3 6.89373 2.79488   4
   7   6   3 13.2804 2.81176   2
  -8  -6  -3 11.8816 4.18061   4
   8  -6   3 13.8130 3.28378   5
  -8  -6  -3 6.40540 2.65074   1
  -8  -6  -3 7.55119 3.02177   5
   8   6   3 9.15744 3.23863   4
   8   6   3 13.6132 2.98418   2
  -8   6  -3 10.8921 3.47749   5
  -8   6  -3 7.44030 3.42042   1
  -8   6  -3 9.36496 3.50507   3
   9  -6   3 -0.9214 1.50020   5
  -9  -6  -3 1.30026 2.79945   4
  -9  -6  -3 1.58460 2.56738   5
   9  -6   3 1.42045 1.96943   1
  -9  -6  -3 2.78523 2.33038   1
   9   6   3 0.20326 2.06900   4
  -9   6  -3 2.95881 2.61770   3
  -9   6  -3 -0.8077 2.14488   5
  -9   6  -3 2.24465 2.61040   1
   9   6   3 -1.5578 1.69574   2
  10  -6   3 1.54783 2.63642   1
 -10  -6  -3 2.73648 2.35947   1
  10  -6   3 -0.9311 1.59068   5
 -10  -6  -3 -1.9162 2.17128   5
 -10  -6  -3 -3.4942 2.49391   4
 -10   6  -3 -1.9404 2.39308   1
 -10   6  -3 2.95807 2.73578   5
  10   6   3 2.62016 2.58441   4
 -10   6  -3 0.71892 2.56713   3
  11  -6   3 -1.8114 1.56861   5
 -11  -6  -3 4.41175 3.12993   5
  11  -6   3 3.46802 2.66040   1
 -11   6  -3 -2.0592 2.49980   5
  11   6   3 2.41324 2.84296   4
 -11   6  -3 1.19545 2.41873   3
 -11   6  -3 -1.7572 2.74021   1
  12  -6   3 -1.5908 3.06064   1
  12  -6   3 -0.4498 2.64104   5
 -12  -6  -3 1.87690 3.16090   5
  12   6   3 -0.7980 2.73021   4
 -12   6  -3 2.27011 3.27103   5
 -12   6  -3 2.66547 3.13259   3
 -12   6  -3 -0.5477 3.41650   1
  13  -7  -3 8.01543 3.64109   1
 -13  -7   3 10.3595 5.13227   4
  13  -7  -3 0.86365 3.56731   3
  13   7  -3 2.12720 3.25716   4
  13   7  -3 -1.6334 2.84028   2
 -13   7   3 2.15007 3.95513   3
  12  -7  -3 6.62908 2.61573   5
  12  -7  -3 5.68552 2.96329   3
 -12  -7   3 3.39476 2.98568   5
 -12  -7   3 3.57429 3.78552   4
  12  -7  -3 -0.9648 2.30838   1
  12   7  -3 2.40311 2.93249   4
 -12   7   3 8.27025 4.07199   3
  12   7  -3 5.38599 3.27890   2
 -12   7   3 7.69604 3.54889   1
 -12   7   3 1.18040 3.27853   2
  11  -7  -3 1.08222 2.81676   3
 -11  -7   3 6.14039 3.77425   4
 -11  -7   3 -1.1997 1.83047   5
  11  -7  -3 1.59634 2.25209   1
  11  -7  -3 6.10753 2.60497   5
 -11   7   3 4.25912 3.10771   3
 -11   7   3 4.14792 2.88922   2
 -11   7   3 4.12191 2.73041   1
  11   7  -3 2.65619 2.75683   4
  11   7  -3 3.64718 2.91680   2
  10  -7  -3 -3.0294 1.20146   5
  10  -7  -3 2.91366 1.99410   1
 -10  -7   3 1.43663 2.15887   5
  10  -7  -3 -1.5835 1.72639   3
 -10  -7   3 1.02403 2.55573   4
 -10   7   3 -0.1972 1.85689   1
 -10   7   3 0.56332 2.82992   3
  10   7  -3 -2.4652 1.73875   2
 -10   7   3 1.94810 2.45696   2
  -9  -7   3 0.76187 2.49924   4
  -9  -7   3 -0.4033 1.53747   5
   9  -7  -3 1.53792 1.82440   1
   9  -7  -3 -0.7625 1.03372   5
   9  -7  -3 -1.9834 1.61337   3
  -9   7   3 2.96625 2.91200   3
   9   7  -3 -1.4389 1.48328   2
  -9   7   3 -0.5337 2.01384   2
   8  -7  -3 188.993 14.7621   5
  -8  -7   3 195.314 15.7080   5
  -8  -7   3 190.619 17.2545   4
   8  -7  -3 165.965 15.3332   1
   8  -7  -3 182.784 16.3695   3
  -8   7   3 163.314 16.4240   3
   8   7  -3 179.090 15.8416   2
  -8   7   3 142.070 15.6137   2
   7  -7  -3 1.77225 2.07951   3
  -7  -7   3 -0.2419 1.27090   5
  -7  -7   3 0.26786 2.16039   4
   7  -7  -3 3.52248 1.91696   1
   7  -7  -3 3.34033 1.33744   5
  -7   7   3 -0.1399 1.85971   2
   7   7  -3 0.38560 1.69028   2
  -7   7   3 1.98010 2.12977   3
  -6  -7   3 56.5552 6.58318   5
  -6  -7   3 50.3427 7.45318   4
   6  -7  -3 62.0915 7.59378   3
   6  -7  -3 63.0931 7.01476   1
   6  -7  -3 48.4895 5.08101   5
  -6   7   3 41.8002 6.60143   2
   6   7  -3 50.5905 6.66464   2
  -6   7   3 53.8503 7.77503   3
  -5  -7   3 200.139 17.0159   5
  -5  -7   3 201.090 18.1000   4
   5  -7  -3 238.388 17.5977   1
   5  -7  -3 229.603 16.6826   5
  -5  -7   3 197.460 15.8966   1
   5  -7  -3 202.775 17.8500   3
   5   7  -3 210.204 17.4849   2
  -5   7   3 176.867 17.3605   2
  -5   7   3 232.752 18.5721   3
  -4  -7   3 0.13630 0.93274   5
   4  -7  -3 0.32787 1.02730   1
  -4  -7   3 -0.4713 1.00571   4
  -4  -7   3 0.70983 0.53132   1
   4  -7  -3 -1.0596 0.61439   5
   4  -7  -3 0.99762 1.44891   3
   4   7  -3 1.93658 1.54565   2
   4   7  -3 0.72422 0.81473   3
  -4   7   3 -1.0705 1.26150   3
  -4   7   3 0.85126 1.14543   2
  -3  -7   3 -0.2403 0.79214   5
   3  -7  -3 -1.0330 0.94541   3
  -3  -7   3 0.43915 1.27949   4
   3  -7  -3 -0.5607 0.66579   5
   3  -7  -3 2.31063 1.30006   1
  -3  -7   3 0.26394 0.50800   1
  -3   7   3 0.09911 1.20151   3
   3   7  -3 -0.0908 1.07894   2
  -3   7   3 -1.2265 0.90313   2
   3   7  -3 -0.8816 0.75566   3
  -2  -7   3 34.1831 4.88173   4
   2  -7  -3 42.2953 4.52395   5
  -2  -7   3 39.2714 4.47421   5
   2  -7  -3 38.1005 5.10585   3
   2  -7  -3 47.2050 5.06956   1
  -2  -7   3 33.0179 3.47526   1
  -2   7   3 38.6154 4.98269   2
  -2   7   3 37.4968 3.12023   4
   2   7  -3 44.4813 5.01776   2
   2   7  -3 42.0830 4.67067   3
  -2   7   3 25.8565 4.55811   3
  -1  -7   3 10.3708 1.91381   5
  -1  -7   3 8.48823 2.01999   4
   1  -7  -3 6.31632 1.74385   1
  -1  -7   3 8.84498 1.71313   1
   1  -7  -3 9.19387 2.02327   5
   1  -7  -3 12.0398 2.33618   3
  -1   7   3 6.71427 2.04940   3
   1   7  -3 6.77649 1.87965   2
  -1   7   3 9.41055 2.17357   2
  -1   7   3 9.19484 1.24000   4
   1   7  -3 5.26720 1.84676   3
   0  -7  -3 16.7397 2.90413   5
   0  -7   3 15.7174 2.66310   1
   0  -7   3 16.2376 2.74690   4
   0  -7   3 20.9168 2.91165   5
   0  -7  -3 21.5548 3.04344   3
   0  -7  -3 21.3810 3.07983   1
   0   7  -3 20.8577 2.93922   2
   0   7   3 19.8761 2.04669   4
   0   7   3 19.1211 3.06612   2
   0   7  -3 15.5035 2.74488   1
   0   7  -3 16.1082 2.97596   3
   1  -7   3 18.6465 2.94822   5
  -1  -7  -3 23.6306 3.38318   1
   1  -7   3 21.8891 3.38003   1
  -1  -7  -3 22.4427 3.54767   5
  -1  -7  -3 20.4495 2.90331   3
   1  -7   3 20.1363 2.85908   4
  -1   7  -3 20.2555 2.97456   2
  -1   7  -3 24.5341 3.70771   1
   1   7   3 23.1174 3.36837   2
  -1   7  -3 23.1592 3.89706   3
   1   7   3 21.7704 2.82824   4
  -2  -7  -3 32.5023 4.11449   1
  -2  -7  -3 28.1788 2.95341   3
   2  -7   3 28.7000 4.23385   1
   2  -7   3 27.4308 3.01722   4
  -2  -7  -3 34.1925 4.68130   5
   2  -7   3 30.3054 3.91434   5
   2   7   3 32.9253 3.96677   2
  -2   7  -3 34.2103 4.94743   3
   2   7   3 22.9381 3.45566   4
  -2   7  -3 30.0627 3.72743   2
  -2   7  -3 25.2279 4.08072   1
[truncated: 1,571,014 more chars]
