# Supplementary material for: Crystal structure, spectroscopic characterization and DFT study of two new linear fused-ring chalcones
Source: Acta Crystallogr E Crystallogr Commun. 2018 Sep 14;74(Pt 10):1427–32. doi: 10.1107/S2056989018012641 (PMC6176429; doi:10.1107/S2056989018012641)
Supplement: Supplementary file 2 [file e-74-01427-Isup5.hkl]

data_I                                                                          
_shelx_title ' mo_sm05_0m in P2(1)/c (100K)'                                    
_shelx_refln_list_code          4                                               
_shelx_F_calc_maximum      221.94                                               
_exptl_crystal_F_000       736.00                                               
_reflns_d_resolution_high  0.7191                                               
                                                                                
loop_                                                                           
 _space_group_symop_operation_xyz                                               
 'x, y, z'                                                                      
 '-x, y+1/2, -z+1/2'                                                            
 '-x, -y, -z'                                                                   
 'x, -y-1/2, z-1/2'                                                             
                                                                                
_cell_length_a    12.9197                                                       
_cell_length_b    12.7282                                                       
_cell_length_c    10.9016                                                       
_cell_angle_alpha  90.000                                                       
_cell_angle_beta  105.212                                                       
_cell_angle_gamma  90.000                                                       
                                                                                
_shelx_F_squared_multiplier     1.000                                           
                                                                                
loop_                                                                           
 _refln_index_h                                                                 
 _refln_index_k                                                                 
 _refln_index_l                                                                 
 _refln_F_squared_calc                                                          
 _refln_F_squared_meas                                                          
 _refln_F_squared_sigma                                                         
 _refln_observed_status                                                         
   1   0   0          7.66          7.09         1.17 o                         
   2   0   0         93.58         71.21         3.26 o                         
   3   0   0       4561.81       4484.04       148.65 o                         
   4   0   0        206.96        173.98         7.40 o                         
   5   0   0         24.22         42.76         3.95 o                         
   6   0   0      10097.68      10841.95       358.65 o                         
   7   0   0       1912.85       2310.25        78.94 o                         
   8   0   0        149.73        121.45         7.95 o                         
   9   0   0        320.28        297.51        12.41 o                         
  10   0   0        130.99        133.04         8.52 o                         
  11   0   0        268.85        272.21        14.56 o                         
  12   0   0          4.43          1.67         4.64 o                         
  13   0   0        105.68         61.96        10.54 o                         
  14   0   0         10.96          6.67         8.95 o                         
  15   0   0        159.78        211.62        21.00 o                         
  16   0   0        296.84        294.69        26.37 o                         
  17   0   0        312.29        320.34        28.66 o                         
   1   1   0        907.70        915.55        21.61 o                         
   2   1   0        414.20        410.82        10.14 o                         
   3   1   0       2154.81       2184.05        46.98 o                         
   4   1   0         36.61         34.92         1.89 o                         
   5   1   0         23.06         19.53         1.61 o                         
   6   1   0        843.54        800.02        18.44 o                         
   7   1   0        154.13        153.69         5.56 o                         
   8   1   0         48.59         48.11         3.02 o                         
   9   1   0        173.93        171.45         6.51 o                         
  10   1   0          0.00         -0.53         1.78 o                         
  11   1   0         45.59         49.87         4.47 o                         
  12   1   0          0.12          4.04         3.41 o                         
  13   1   0        418.90        443.16        21.31 o                         
  14   1   0        149.12        149.23        11.77 o                         
  15   1   0          2.79         -1.11         4.45 o                         
  16   1   0          7.54          6.64         5.64 o                         
  17   1   0          5.75          4.64         6.64 o                         
   0   2   0       1966.02       1998.02        66.16 o                         
   1   2   0       1686.15       1586.59        34.15 o                         
   2   2   0       8094.55       8003.97       186.50 o                         
   3   2   0      30450.15      30659.02       712.62 o                         
   4   2   0       5959.18       6046.44       134.96 o                         
   5   2   0         77.99         52.71         2.77 o                         
   6   2   0        454.94        411.59        10.76 o                         
   7   2   0         51.44         43.76         3.01 o                         
   8   2   0        534.62        518.43        13.68 o                         
   9   2   0        454.31        461.12        12.74 o                         
  10   2   0        146.94        144.29         7.02 o                         
  11   2   0        172.19        152.20         8.59 o                         
  12   2   0        133.30        129.32         9.90 o                         
  13   2   0         16.59         17.25         4.83 o                         
  14   2   0        139.02        155.88        12.69 o                         
  15   2   0         63.57         65.47         8.63 o                         
  16   2   0          9.48         17.65         6.43 o                         
  17   2   0          0.31         11.56         7.55 o                         
   1   3   0         53.05         62.41         2.21 o                         
   2   3   0       1640.38       1756.90        41.74 o                         
   3   3   0       4013.48       4198.13        98.67 o                         
   4   3   0       4529.81       4795.84       112.73 o                         
   5   3   0         49.89         63.92         3.31 o                         
   6   3   0        102.39         84.87         4.16 o                         
   7   3   0          3.00          6.24         1.54 o                         
   8   3   0          8.37          4.01         1.65 o                         
   9   3   0         20.06         11.12         2.09 o                         
  10   3   0         12.33         16.11         2.80 o                         
  11   3   0        108.85         96.63         6.21 o                         
  12   3   0         57.59         49.31         6.22 o                         
  13   3   0         74.17         78.27         8.19 o                         
  14   3   0        380.05        402.53        20.68 o                         
  15   3   0          0.03         -3.59         4.68 o                         
  16   3   0          0.57         -0.86         6.28 o                         
  17   3   0         15.62         11.90        11.39 o                         
   0   4   0       5176.55       5143.13       170.14 o                         
   1   4   0       1554.27       1514.13        31.73 o                         
   2   4   0       1322.51       1248.30        27.56 o                         
   3   4   0        267.97        224.15         7.12 o                         
   4   4   0          4.63          4.27         1.31 o                         
   5   4   0        547.35        584.17        15.31 o                         
   6   4   0       4184.14       4532.00       107.37 o                         
   7   4   0       1595.80       1633.75        40.29 o                         
   8   4   0         65.30         51.69         3.71 o                         
   9   4   0        121.26        122.08         6.10 o                         
  10   4   0        248.40        244.92        10.23 o                         
  11   4   0        116.84        104.75         6.59 o                         
  12   4   0         42.58         29.88         5.92 o                         
  13   4   0          0.02         -3.59         3.59 o                         
  14   4   0          1.34          3.48         4.58 o                         
  15   4   0         30.62         37.69         7.56 o                         
  16   4   0          0.17          3.95         6.51 o                         
   1   5   0         49.81         54.87         2.53 o                         
   2   5   0         12.63         14.23         1.41 o                         
   3   5   0       1601.61       1696.04        39.12 o                         
   4   5   0        105.72        114.39         5.11 o                         
   5   5   0         34.90         26.35         2.34 o                         
   6   5   0       1223.26       1313.80        32.76 o                         
   7   5   0       1416.80       1502.64        37.23 o                         
   8   5   0        278.63        259.54         9.21 o                         
   9   5   0          8.79          2.61         2.12 o                         
  10   5   0        401.19        389.17        13.83 o                         
  11   5   0         21.54         20.86         3.77 o                         
  12   5   0          0.00         -0.54         3.61 o                         
  13   5   0          0.88         -3.22         3.64 o                         
  14   5   0        128.02        161.73        13.64 o                         
  15   5   0         34.15         41.39         8.03 o                         
  16   5   0         21.84         29.73         8.29 o                         
   0   6   0        618.53        606.15        22.13 o                         
   1   6   0       2964.66       3029.34        65.38 o                         
   2   6   0        566.98        535.56        12.91 o                         
   3   6   0       1205.20       1317.02        30.98 o                         
   4   6   0       2070.86       2141.89        49.34 o                         
   5   6   0          0.59          0.96         1.67 o                         
   6   6   0        140.89        137.78         6.06 o                         
   7   6   0         49.02         41.81         3.39 o                         
   8   6   0       1411.82       1419.23        35.99 o                         
   9   6   0       1106.82       1148.58        31.78 o                         
  10   6   0        699.63        748.30        22.16 o                         
  11   6   0        496.64        512.72        16.83 o                         
  12   6   0          0.18         -1.99         3.59 o                         
  13   6   0        100.62        104.40        10.50 o                         
  14   6   0          7.52         11.21         5.80 o                         
  15   6   0        160.03        193.36        15.68 o                         
  16   6   0         19.59          9.13         7.17 o                         
   1   7   0       1141.90       1216.76        27.40 o                         
   2   7   0         31.40         31.49         2.38 o                         
   3   7   0         78.49         95.55         4.25 o                         
   4   7   0        278.63        277.15         8.70 o                         
   5   7   0        343.74        368.06        10.47 o                         
   6   7   0         42.76         33.72         3.05 o                         
   7   7   0          0.00         -1.66         1.66 o                         
   8   7   0          3.37          8.57         2.58 o                         
   9   7   0         71.84         68.45         5.03 o                         
  10   7   0        975.91        989.90        28.50 o                         
  11   7   0        160.61        162.03         8.94 o                         
  12   7   0          2.29          3.13         4.74 o                         
  13   7   0          0.24         -0.21         4.51 o                         
  14   7   0          2.33          3.50         5.74 o                         
  15   7   0          1.15         -1.46         5.89 o                         
   0   8   0          1.52         -0.80         1.45 o                         
   1   8   0       2450.88       2629.41        57.39 o                         
   2   8   0        977.27       1042.62        25.14 o                         
   3   8   0         56.44         57.71         3.73 o                         
   4   8   0         78.44         75.41         4.16 o                         
   5   8   0          6.51          5.91         1.78 o                         
   6   8   0         38.46         24.74         2.65 o                         
   7   8   0        639.92        675.88        17.86 o                         
   8   8   0         83.40         64.71         4.62 o                         
   9   8   0          4.57          7.10         2.91 o                         
  10   8   0         91.60         72.80         6.49 o                         
  11   8   0          4.38          2.22         3.10 o                         
  12   8   0         62.65         58.16         8.07 o                         
  13   8   0        275.85        304.60        33.67 o                         
  14   8   0         11.82          4.20         5.95 o                         
  15   8   0          1.01          4.65         7.73 o                         
   1   9   0          0.01         -1.28         1.28 o                         
   2   9   0        388.70        400.73        11.08 o                         
   3   9   0          0.04         -1.48         1.48 o                         
   4   9   0         86.00         79.51         4.40 o                         
   5   9   0          0.20          4.91         1.89 o                         
   6   9   0        309.14        290.57         9.89 o                         
   7   9   0        261.82        259.98        11.21 o                         
   8   9   0          0.59         -1.90         1.90 o                         
   9   9   0          0.91          0.54         2.33 o                         
  10   9   0          0.77         -0.28         2.91 o                         
  11   9   0         38.89         41.61         5.27 o                         
  12   9   0         50.78         48.66         7.03 o                         
  13   9   0         13.57         11.92         6.52 o                         
  14   9   0          0.77          6.27         8.61 o                         
   0  10   0         31.23         31.88         5.08 o                         
   1  10   0          2.27          0.05         2.01 o                         
   2  10   0          8.12          8.33         2.33 o                         
   3  10   0         28.84         27.46         3.32 o                         
   4  10   0        554.18        560.70        17.68 o                         
   5  10   0        151.57        143.91         9.61 o                         
   6  10   0         10.18         11.77         2.69 o                         
   7  10   0         26.42         25.09         4.14 o                         
   8  10   0          4.38         -2.00         2.92 o                         
   9  10   0          0.26          5.40         3.56 o                         
  10  10   0         69.82         66.04         7.07 o                         
  11  10   0         13.69         20.15         5.29 o                         
  12  10   0         13.60          9.64         6.91 o                         
  13  10   0         89.97        114.32        17.39 o                         
  14  10   0         32.82         42.87        14.46 o                         
   1  11   0         25.06         17.30         3.05 o                         
   2  11   0        137.88        131.67         7.19 o                         
   3  11   0          3.52          2.12         2.41 o                         
   4  11   0         11.26          4.01         2.80 o                         
   5  11   0        316.09        371.40        14.55 o                         
   6  11   0          3.34         -0.92         2.77 o                         
   7  11   0         10.54          8.59         3.21 o                         
   8  11   0          2.02          7.42         3.60 o                         
   9  11   0          0.41         -1.01         4.10 o                         
  10  11   0         18.15         12.46         5.52 o                         
  11  11   0         88.95         98.60        10.90 o                         
  12  11   0         43.48         43.16        12.66 o                         
  13  11   0          4.91         12.83        12.79 o                         
   0  12   0         47.22         48.55         6.23 o                         
   1  12   0        371.28        398.49        14.33 o                         
   2  12   0        300.56        304.72        12.69 o                         
   3  12   0         47.77         46.18         4.72 o                         
   4  12   0        119.14         88.00         6.61 o                         
   5  12   0          6.93          6.31         3.27 o                         
   6  12   0         42.40         46.34         6.29 o                         
   7  12   0         96.99         87.59         8.37 o                         
   8  12   0         31.94         33.09         6.43 o                         
   9  12   0         16.47         24.46         8.11 o                         
  10  12   0         77.92         94.79        10.64 o                         
  11  12   0         49.04         69.64        11.26 o                         
  12  12   0         19.91          9.38        10.74 o                         
   1  13   0         48.21         49.43         5.50 o                         
   2  13   0        365.61        377.12        16.70 o                         
   3  13   0         59.82         52.40         5.76 o                         
   4  13   0         52.47         30.03         4.78 o                         
   5  13   0         12.46          8.29         4.15 o                         
   6  13   0         15.59         11.41         4.61 o                         
   7  13   0         12.03          5.28         4.12 o                         
   8  13   0          0.40          2.41         4.71 o                         
   9  13   0          0.32         -2.09         5.09 o                         
  10  13   0         58.83         63.72         9.57 o                         
  11  13   0          2.86         13.14         7.54 o                         
   0  14   0        127.03        170.04        16.27 o                         
   1  14   0         31.43         36.09         5.40 o                         
   2  14   0          9.00         11.62         4.16 o                         
   3  14   0        259.87        242.30        14.22 o                         
   4  14   0          7.90          6.75         4.21 o                         
   5  14   0          0.21         -2.91         4.10 o                         
   6  14   0          2.95          4.17         4.42 o                         
   7  14   0          0.02         -4.26         4.26 o                         
   8  14   0          0.08         -3.40         5.04 o                         
   9  14   0        319.78        409.78        24.52 o                         
  10  14   0          6.95          1.45         6.31 o                         
   1  15   0         19.71         15.56         4.80 o                         
   2  15   0         35.78         37.38         6.01 o                         
   3  15   0         62.83         63.94         8.27 o                         
   4  15   0        159.27        169.55        13.45 o                         
   5  15   0          9.87          9.56         5.59 o                         
   6  15   0         24.50         25.94         6.31 o                         
   7  15   0          4.75         -0.38         6.59 o                         
   8  15   0         18.27         15.78         8.68 o                         
   9  15   0         57.64         69.66        11.67 o                         
   0  16   0         57.02         38.05         9.17 o                         
   1  16   0         13.07          9.30         7.03 o                         
   2  16   0          3.75          8.60         5.28 o                         
   3  16   0        148.64        198.25        19.87 o                         
   4  16   0         24.17         16.01         5.94 o                         
   5  16   0         37.02         46.71         8.25 o                         
   6  16   0          0.63          4.03         5.94 o                         
   7  16   0          0.25          1.40         7.01 o                         
   1  17   0         12.80         23.39         7.04 o                         
   2  17   0         36.05         42.89         8.28 o                         
   3  17   0         33.46         42.66        11.61 o                         
   4  17   0          0.03          9.89         6.37 o                         
 -17   1   1        123.02        131.04        13.56 o                         
 -16   1   1        182.58        158.75        13.08 o                         
 -15   1   1         72.54         84.56         9.21 o                         
 -14   1   1          0.21         -3.68         3.68 o                         
 -13   1   1        284.34        277.39        15.56 o                         
 -12   1   1        302.55        295.73        15.69 o                         
 -11   1   1         82.10         79.74         5.39 o                         
 -10   1   1         33.61         31.12         3.13 o                         
  -9   1   1         52.16         53.04         3.31 o                         
  -8   1   1         57.06         51.84         3.05 o                         
  -7   1   1        578.58        628.85        15.11 o                         
  -6   1   1        502.91        545.05        13.04 o                         
  -5   1   1       1071.16       1106.69        24.71 o                         
  -4   1   1        964.31        969.05        21.53 o                         
  -3   1   1        731.34        729.74        16.93 o                         
  -2   1   1         51.94         49.39         1.86 o                         
  -1   1   1       6113.13       5895.23       144.93 o                         
   0   1   1        938.14        919.65        19.74 o                         
   1   1   1      12849.12      13003.98       275.82 o                         
   2   1   1       1006.66       1044.08        23.73 o                         
   3   1   1        147.28        147.23         4.17 o                         
   4   1   1        162.64        145.22         4.69 o                         
   5   1   1        386.17        350.56         9.64 o                         
   6   1   1       1062.22       1136.89        26.79 o                         
   7   1   1        101.30        108.64         4.55 o                         
   8   1   1         22.79         21.00         2.07 o                         
   9   1   1         24.03         21.38         2.84 o                         
  10   1   1        127.06        125.72         7.06 o                         
  11   1   1        156.48        143.84         7.81 o                         
  12   1   1         20.10         12.57         4.52 o                         
  13   1   1        223.80        209.67        13.75 o                         
  14   1   1         98.61         97.62         9.67 o                         
  15   1   1          9.62         11.90         5.78 o                         
  16   1   1        118.62        123.15        12.01 o                         
 -17   2   1          0.00         -4.81         6.24 o                         
 -16   2   1         20.48         14.97         6.31 o                         
 -15   2   1          5.80          9.73         5.43 o                         
 -14   2   1          3.65         -1.73         3.83 o                         
 -13   2   1         52.79         38.82         6.82 o                         
 -12   2   1         71.93         70.06         7.03 o                         
 -11   2   1         15.99         10.25         3.63 o                         
 -10   2   1         19.12          6.63         1.94 o                         
  -9   2   1         35.61         27.86         2.55 o                         
  -8   2   1       1231.80       1300.57        29.70 o                         
  -7   2   1        185.86        168.97         6.19 o                         
  -6   2   1        299.64        310.09         8.52 o                         
  -5   2   1         76.95         83.61         3.97 o                         
  -4   2   1        314.20        309.24         8.38 o                         
  -3   2   1      13835.58      14188.99       330.47 o                         
  -2   2   1        334.78        305.55         7.53 o                         
  -1   2   1       1475.39       1452.43        31.45 o                         
   0   2   1         63.87         49.11         1.45 o                         
   1   2   1        779.46        705.08        16.33 o                         
   2   2   1          0.41         -0.47         0.65 o                         
   3   2   1       1534.92       1622.65        37.08 o                         
   4   2   1       4389.88       4746.22       106.42 o                         
   5   2   1        302.96        329.20         8.83 o                         
   6   2   1          0.20         -0.68         1.05 o                         
   7   2   1        416.52        418.03        11.32 o                         
   8   2   1        201.28        203.66         7.41 o                         
   9   2   1         10.78          7.09         2.30 o                         
  10   2   1         17.04          6.36         2.51 o                         
  11   2   1        309.22        271.69        11.72 o                         
  12   2   1        192.88        168.05         9.09 o                         
  13   2   1        148.14        162.85        11.85 o                         
  14   2   1        206.44        231.94        14.96 o                         
  15   2   1         18.49         21.26         6.30 o                         
  16   2   1          0.00         -4.61         5.68 o                         
 -17   3   1          1.42          0.06         6.57 o                         
 -16   3   1         31.16         38.97         8.16 o                         
 -15   3   1         11.41         16.37        10.51 o                         
 -14   3   1        168.80        176.81        12.85 o                         
 -13   3   1         20.35         20.21         4.89 o                         
 -12   3   1         76.64         74.14         7.36 o                         
 -11   3   1        165.91        159.49         8.66 o                         
 -10   3   1        239.10        224.85         8.84 o                         
  -9   3   1        404.65        395.21        11.85 o                         
  -8   3   1        634.06        674.58        18.04 o                         
  -7   3   1        116.62        129.26         5.43 o                         
  -6   3   1        532.35        593.71        15.59 o                         
  -5   3   1       3012.79       3183.51        75.53 o                         
  -4   3   1        740.85        700.08        17.63 o                         
  -3   3   1       8291.82       8532.24       199.36 o                         
  -2   3   1       5486.09       5712.27       122.02 o                         
  -1   3   1       1820.46       1798.18        40.63 o                         
   0   3   1        962.61        900.57        19.83 o                         
   1   3   1        189.43        199.91         5.11 o                         
   2   3   1       1868.99       1835.51        43.68 o                         
   3   3   1         28.03         30.23         1.86 o                         
   4   3   1         82.52         73.71         3.19 o                         
   5   3   1       2192.49       2352.51        53.84 o                         
   6   3   1         98.94        106.34         5.86 o                         
   7   3   1         82.81         86.46         4.23 o                         
   8   3   1       1058.65       1077.55        26.28 o                         
   9   3   1          4.55          2.39         1.99 o                         
  10   3   1        284.19        290.19        11.48 o                         
  11   3   1         85.05         71.32         7.25 o                         
  12   3   1         25.54         25.27         4.09 o                         
  13   3   1        151.68        169.00        12.25 o                         
  14   3   1        174.95        172.30        13.02 o                         
  15   3   1         19.17         25.16         6.54 o                         
  16   3   1         10.92         14.64         6.70 o                         
 -17   4   1         10.55         12.40         8.17 o                         
 -16   4   1         30.10         27.25         7.64 o                         
 -15   4   1          0.06         -3.41         4.80 o                         
 -14   4   1          5.10         19.44         5.55 o                         
 -13   4   1          8.53         -1.33         3.93 o                         
 -12   4   1         64.08         71.53         6.79 o                         
 -11   4   1         46.32         53.58         5.05 o                         
 -10   4   1        273.47        243.81         9.41 o                         
  -9   4   1         21.77         19.03         2.52 o                         
  -8   4   1        303.62        306.60         9.64 o                         
  -7   4   1        452.85        450.10        12.67 o                         
  -6   4   1       1925.33       2081.01        50.29 o                         
  -5   4   1         50.42         51.75         3.00 o                         
  -4   4   1       4543.08       4917.28       115.73 o                         
  -3   4   1         96.81        116.26         4.01 o                         
  -2   4   1        209.28        211.92         5.86 o                         
  -1   4   1        308.00        293.18         7.52 o                         
   0   4   1         99.24         99.76         3.21 o                         
   1   4   1       1293.63       1321.76        27.89 o                         
   2   4   1        991.83       1022.11        23.84 o                         
   3   4   1        119.37        135.59         4.80 o                         
   4   4   1        210.44        197.25         6.36 o                         
   5   4   1         60.75         64.18         3.51 o                         
   6   4   1         52.07         47.85         3.16 o                         
   7   4   1       1250.46       1320.21        31.60 o                         
   8   4   1         65.85         59.52         3.78 o                         
   9   4   1         47.34         51.29         5.27 o                         
  10   4   1        115.10        107.62         6.26 o                         
  11   4   1         17.11         21.72         4.20 o                         
  12   4   1          2.90          3.66         3.26 o                         
  13   4   1         74.84         70.56         7.99 o                         
  14   4   1         59.20         52.64         9.29 o                         
  15   4   1          4.08         -4.71         4.71 o                         
  16   4   1          0.46          1.23         6.41 o                         
 -16   5   1         20.19         26.75         7.74 o                         
 -15   5   1         95.25        111.04        11.39 o                         
 -14   5   1          0.93         -1.44         6.03 o                         
 -13   5   1          3.27         -0.24         4.11 o                         
 -12   5   1         18.62         12.09         3.95 o                         
 -11   5   1         14.56         10.45         3.11 o                         
 -10   5   1          0.01          2.04         2.74 o                         
  -9   5   1        559.49        533.71        15.31 o                         
  -8   5   1        376.35        348.83        10.80 o                         
  -7   5   1        935.14       1048.94        26.78 o                         
  -6   5   1       1865.90       1922.79        46.88 o                         
  -5   5   1         21.00         18.56         1.99 o                         
  -4   5   1       1212.81       1273.94        29.89 o                         
  -3   5   1         75.49         70.90         3.02 o                         
  -2   5   1       3490.07       3703.32        83.48 o                         
  -1   5   1          0.91          2.28         0.82 o                         
   0   5   1        280.17        227.66         6.63 o                         
   1   5   1        723.93        745.36        16.42 o                         
   2   5   1         16.67         24.41         1.80 o                         
   3   5   1         11.69          3.50         1.11 o                         
   4   5   1          9.61          5.75         1.36 o                         
   5   5   1       1004.25       1011.94        25.69 o                         
   6   5   1          2.65          1.10         1.43 o                         
   7   5   1         55.79         50.15         3.62 o                         
   8   5   1          0.14          1.46         1.78 o                         
   9   5   1       1435.96       1507.56        40.56 o                         
  10   5   1        109.25        119.81         7.17 o                         
  11   5   1        918.65        978.90        32.20 o                         
  12   5   1         71.56         65.58         6.20 o                         
  13   5   1          4.06         -0.37         4.10 o                         
  14   5   1         23.83         24.58         6.50 o                         
  15   5   1          8.97         15.50         6.63 o                         
  16   5   1         12.14          8.43         7.63 o                         
 -16   6   1         26.04         19.18         7.93 o                         
 -15   6   1         73.45         99.29        11.04 o                         
 -14   6   1          0.45          5.66         5.04 o                         
 -13   6   1          5.04          8.65         4.87 o                         
 -12   6   1         25.78         18.60         5.33 o                         
 -11   6   1        268.07        271.89        12.28 o                         
 -10   6   1         13.88          9.81         2.66 o                         
  -9   6   1       4030.12       4313.42       103.22 o                         
  -8   6   1        467.58        393.04        11.91 o                         
  -7   6   1        319.38        343.35        10.63 o                         
  -6   6   1         32.02         26.81         2.97 o                         
  -5   6   1        371.96        368.14        10.16 o                         
  -4   6   1       1075.50       1073.63        25.64 o                         
  -3   6   1       1729.75       1858.84        41.08 o                         
  -2   6   1       4551.11       5067.44       113.85 o                         
  -1   6   1        628.40        638.18        16.44 o                         
   0   6   1         90.11         95.84         7.74 o                         
   1   6   1        547.84        552.72        12.71 o                         
   2   6   1         86.09        118.52         4.91 o                         
   3   6   1          0.04          2.22         1.20 o                         
   4   6   1          1.52          2.78         1.37 o                         
   5   6   1        286.46        308.45         9.60 o                         
   6   6   1        281.86        261.87         8.79 o                         
   7   6   1          5.03          4.87         2.24 o                         
   8   6   1        780.58        776.67        22.44 o                         
   9   6   1        250.05        263.98        11.30 o                         
  10   6   1         45.34         54.55         4.83 o                         
  11   6   1        226.87        222.27        11.27 o                         
  12   6   1         16.58         15.51         4.11 o                         
  13   6   1          3.58         -4.13         4.33 o                         
  14   6   1          1.52         -1.75         6.48 o                         
  15   6   1         19.23         20.74         7.40 o                         
 -16   7   1          0.11         -3.00         6.84 o                         
 -15   7   1          8.69          7.21         6.50 o                         
 -14   7   1          0.02         -1.28         4.98 o                         
 -13   7   1          6.26          3.17         4.95 o                         
 -12   7   1          0.44          2.73         3.95 o                         
 -11   7   1        696.20        696.00        24.18 o                         
 -10   7   1         66.21         64.09         5.13 o                         
  -9   7   1         18.16         16.52         2.87 o                         
  -8   7   1        161.25        165.16         9.61 o                         
  -7   7   1          3.78          2.10         1.70 o                         
  -6   7   1          4.45          2.21         1.56 o                         
  -5   7   1          1.27         -1.22         1.22 o                         
  -4   7   1        297.64        302.05         8.67 o                         
  -3   7   1         40.58         44.25         2.80 o                         
  -2   7   1       1224.61       1333.48        31.45 o                         
  -1   7   1         76.08         75.66         3.60 o                         
   0   7   1         93.91         99.08         4.05 o                         
   1   7   1        366.49        376.71         9.64 o                         
   2   7   1        987.79       1048.14        24.08 o                         
   3   7   1        108.06        110.12         4.90 o                         
   4   7   1       1209.48       1323.11        31.65 o                         
   5   7   1        513.19        560.96        14.86 o                         
   6   7   1        304.13        300.12         9.92 o                         
   7   7   1       1368.88       1431.44        36.45 o                         
   8   7   1        633.75        682.25        20.43 o                         
   9   7   1         47.26         43.29         4.36 o                         
  10   7   1        714.36        742.66        22.45 o                         
  11   7   1        789.26        825.60        26.58 o                         
  12   7   1         40.35         38.65         5.34 o                         
  13   7   1         26.48         38.50         7.08 o                         
  14   7   1         59.77         44.61         8.20 o                         
  15   7   1         25.29         19.48         7.86 o                         
 -15   8   1          0.30         -3.57         6.03 o                         
 -14   8   1          1.38         -2.20         5.29 o                         
 -13   8   1        134.24        121.45        18.98 o                         
 -12   8   1        105.55        102.74         9.10 o                         
 -11   8   1         23.71         18.05         4.07 o                         
 -10   8   1        112.96        111.67         7.60 o                         
  -9   8   1         14.44         18.81         3.05 o                         
  -8   8   1          0.82         -1.94         1.94 o                         
  -7   8   1         37.41         32.97         3.10 o                         
  -6   8   1         18.77         17.95         2.41 o                         
  -5   8   1         54.83         49.67         3.33 o                         
  -4   8   1          4.59          2.93         1.55 o                         
  -3   8   1        149.81        161.59         6.17 o                         
  -2   8   1         22.16         13.72         1.79 o                         
  -1   8   1        142.27        159.15         5.92 o                         
   0   8   1       1024.38       1078.40        25.40 o                         
   1   8   1       2080.02       2307.42        50.58 o                         
   2   8   1        507.45        514.69        15.14 o                         
   3   8   1         37.91         31.59         2.61 o                         
   4   8   1         32.06         42.01         3.15 o                         
   5   8   1         25.11         18.14         2.43 o                         
   6   8   1        243.90        242.98        14.40 o                         
   7   8   1       1987.51       2105.41        49.95 o                         
   8   8   1         45.97         40.58         4.69 o                         
   9   8   1          3.21          0.19         2.50 o                         
  10   8   1        242.36        262.61        15.33 o                         
  11   8   1        390.97        442.42        20.59 o                         
  12   8   1         11.92          4.25         4.52 o                         
  13   8   1        138.15        171.25        14.23 o                         
  14   8   1         72.45         92.27        11.22 o                         
  15   8   1        114.76        125.60        17.62 o                         
 -15   9   1         31.11         24.31        10.42 o                         
 -14   9   1         59.94         49.63        10.39 o                         
 -13   9   1        596.34        709.97        36.83 o                         
 -12   9   1         97.52        109.34        11.27 o                         
 -11   9   1         44.58         42.27         6.01 o                         
 -10   9   1          0.00          2.34         2.85 o                         
  -9   9   1          5.68          4.38         2.55 o                         
  -8   9   1         13.01          4.35         2.42 o                         
  -7   9   1         48.63         34.13         3.24 o                         
  -6   9   1        381.86        387.78        11.40 o                         
  -5   9   1        116.02        117.57         5.89 o                         
  -4   9   1          0.88          0.46         1.80 o                         
  -3   9   1        162.11        175.46         7.86 o                         
  -2   9   1          1.17         -0.54         1.52 o                         
  -1   9   1         19.91         24.13         2.69 o                         
   0   9   1        426.93        470.50        12.77 o                         
   1   9   1        217.48        235.46         7.84 o                         
   2   9   1        968.39        979.40        24.02 o                         
   3   9   1        693.76        685.91        17.67 o                         
   4   9   1         49.58         48.56         3.50 o                         
   5   9   1        127.12        131.06         6.14 o                         
   6   9   1        316.50        293.46        10.08 o                         
   7   9   1        577.72        600.90        16.69 o                         
   8   9   1         17.01          9.72         2.94 o                         
   9   9   1        182.32        192.66         9.31 o                         
  10   9   1        118.30        115.83         7.67 o                         
  11   9   1        125.32        128.44        14.82 o                         
  12   9   1          8.59          1.01         4.59 o                         
  13   9   1         17.76         13.45         7.12 o                         
  14   9   1         54.62         57.89        10.55 o                         
 -14  10   1         10.14          4.58         8.21 o                         
 -13  10   1        427.62        444.92        31.82 o                         
 -12  10   1        191.61        210.89        23.90 o                         
 -11  10   1         12.30          7.27         4.50 o                         
 -10  10   1          0.03          3.83         3.68 o                         
  -9  10   1          8.56          7.50         3.20 o                         
  -8  10   1         16.86         10.85         3.58 o                         
  -7  10   1        125.31         93.94         9.13 o                         
  -6  10   1         65.88         67.57         5.15 o                         
  -5  10   1         39.42         35.70         3.83 o                         
  -4  10   1        107.34        107.52         9.41 o                         
  -3  10   1         25.61         16.40         2.69 o                         
  -2  10   1        142.70        145.13         8.15 o                         
  -1  10   1          0.54          0.27         1.76 o                         
   0  10   1         89.15         77.24         4.42 o                         
   1  10   1        123.12        119.76         6.31 o                         
   2  10   1          4.15          3.25         1.82 o                         
   3  10   1         34.42         40.04         5.09 o                         
   4  10   1        351.74        345.45        11.62 o                         
   5  10   1        493.94        505.70        14.98 o                         
   6  10   1         77.55         91.40         5.87 o                         
   7  10   1          9.01          0.53         2.33 o                         
   8  10   1         46.22         51.19         5.23 o                         
   9  10   1          2.28          0.25         3.00 o                         
  10  10   1          7.82          8.73         4.99 o                         
  11  10   1         82.28         92.54        10.16 o                         
  12  10   1         26.03         25.82         8.13 o                         
  13  10   1          5.28         22.33        14.10 o                         
 -13  11   1         22.98         23.92        11.95 o                         
 -12  11   1         91.24        109.17        13.58 o                         
 -11  11   1          0.01         -3.50         4.49 o                         
 -10  11   1         12.29         17.55         5.04 o                         
  -9  11   1          0.02          4.73         3.54 o                         
  -8  11   1          2.44         -1.90         2.88 o                         
  -7  11   1         14.50          9.01         3.35 o                         
  -6  11   1         56.50         45.46         5.43 o                         
  -5  11   1        360.73        338.80        13.67 o                         
  -4  11   1        184.06        191.87         9.76 o                         
  -3  11   1         11.95          8.21         2.63 o                         
  -2  11   1          3.90         -0.79         2.11 o                         
  -1  11   1         22.21         21.93         3.30 o                         
   0  11   1         76.61         78.34         5.67 o                         
   1  11   1          3.63          3.58         2.34 o                         
   2  11   1          3.56          0.87         2.30 o                         
   3  11   1          0.76          1.52         2.71 o                         
   4  11   1          4.54          3.52         2.77 o                         
   5  11   1        131.98        126.94         7.89 o                         
   6  11   1        156.68        147.49         8.91 o                         
   7  11   1         22.31         28.89         4.45 o                         
   8  11   1         15.40         16.67         4.45 o                         
   9  11   1         21.52         11.75         5.29 o                         
  10  11   1          0.01         -3.61         8.01 o                         
  11  11   1          4.21          3.67         5.33 o                         
  12  11   1         63.70         67.20        12.76 o                         
  13  11   1        196.89        248.07        48.46 o                         
 -13  12   1          0.43          2.55        26.60 o                         
 -12  12   1         82.62         89.81        15.83 o                         
 -11  12   1         33.25         28.92        11.10 o                         
 -10  12   1        100.13        105.89        11.27 o                         
  -9  12   1          2.18          0.55         4.44 o                         
  -8  12   1         28.29         22.16         4.70 o                         
  -7  12   1        106.27         98.34         8.07 o                         
  -6  12   1          7.17          4.35         3.38 o                         
  -5  12   1         26.23         14.72         3.90 o                         
  -4  12   1         18.32         26.48         4.78 o                         
  -3  12   1         15.58          6.15         2.80 o                         
  -2  12   1         46.16         41.06         4.27 o                         
  -1  12   1         53.91         52.08         4.84 o                         
   0  12   1        135.43        140.28         8.25 o                         
   1  12   1         16.23         18.46         3.72 o                         
   2  12   1        699.82        753.36        25.56 o                         
   3  12   1          0.05          5.50         2.88 o                         
   4  12   1         97.79        106.70         7.88 o                         
   5  12   1          0.87          2.52         3.00 o                         
   6  12   1          6.75          6.17         3.50 o                         
   7  12   1          0.42          5.73         3.78 o                         
   8  12   1         62.84         39.95         7.86 o                         
   9  12   1         17.03          9.66         5.49 o                         
  10  12   1          1.00         -0.90         6.93 o                         
  11  12   1          4.07          7.46         6.32 o                         
  12  12   1          0.89         -0.25        12.61 o                         
 -12  13   1          0.00          8.73        15.38 o                         
 -11  13   1         22.03         21.81        11.18 o                         
 -10  13   1          0.01          4.93         5.59 o                         
  -9  13   1          1.31         -0.02         5.28 o                         
  -8  13   1        196.79        228.54        14.60 o                         
  -7  13   1        231.72        257.89        15.52 o                         
  -6  13   1         16.88         12.15         4.66 o                         
  -5  13   1        139.72        120.25        10.40 o                         
  -4  13   1         29.81         23.97         4.82 o                         
  -3  13   1        124.96        119.25         8.53 o                         
  -2  13   1         90.04         89.34         6.76 o                         
  -1  13   1          5.53          1.83         2.82 o                         
   0  13   1          8.38          9.38         3.29 o                         
   1  13   1        133.53        126.00         9.68 o                         
   2  13   1        613.48        655.85        23.54 o                         
   3  13   1         79.57         64.07         7.49 o                         
   4  13   1         32.93         27.92         4.57 o                         
   5  13   1          2.61         -1.78         3.28 o                         
   6  13   1          0.58          1.96         3.55 o                         
   7  13   1         31.77         18.64         8.15 o                         
   8  13   1        349.17        392.79        23.54 o                         
   9  13   1         14.66         12.75         6.13 o                         
  10  13   1         80.81         75.29        10.56 o                         
  11  13   1         10.28         12.03         7.34 o                         
 -10  14   1        100.46        134.91        17.60 o                         
  -9  14   1          6.52         -0.31         6.11 o                         
  -8  14   1          2.73         -2.58         6.03 o                         
  -7  14   1          0.65          5.22         5.17 o                         
  -6  14   1          6.65          7.77         5.52 o                         
  -5  14   1         23.53         22.98         7.92 o                         
  -4  14   1        184.73        184.14        23.00 o                         
  -3  14   1        127.84        152.47        12.23 o                         
  -2  14   1          6.82          7.91         3.98 o                         
  -1  14   1         19.75         16.77         4.17 o                         
   0  14   1          1.22         -1.02         3.27 o                         
   1  14   1          6.58          7.42         4.10 o                         
   2  14   1        226.18        226.61        12.69 o                         
   3  14   1        285.15        315.78        16.26 o                         
   4  14   1          3.68          5.47         3.90 o                         
   5  14   1          0.65          8.31         4.46 o                         
   6  14   1          2.39          0.53         4.90 o                         
   7  14   1          0.06          0.47         5.17 o                         
   8  14   1          1.70          5.94         6.01 o                         
   9  14   1          4.56          7.41         6.88 o                         
  10  14   1         19.62         34.92         8.74 o                         
  -9  15   1          4.22          1.93         6.89 o                         
  -8  15   1         23.67         25.76         8.46 o                         
  -7  15   1         14.15         11.38         6.29 o                         
  -6  15   1          0.17         -4.30         4.30 o                         
  -5  15   1         44.48         38.78         8.64 o                         
  -4  15   1        492.20        534.00        27.10 o                         
  -3  15   1        406.53        440.90        27.35 o                         
  -2  15   1          3.55          3.64         4.19 o                         
  -1  15   1          0.45          3.70         4.62 o                         
   0  15   1         53.25         49.45         6.53 o                         
   1  15   1          9.01          6.07         4.09 o                         
   2  15   1         98.23         93.13        10.54 o                         
   3  15   1        169.12        178.65        14.60 o                         
   4  15   1        197.56        245.44        16.74 o                         
   5  15   1         73.49        126.62        14.84 o                         
   6  15   1         43.58         60.16         9.61 o                         
   7  15   1         22.22         15.60         7.28 o                         
   8  15   1          8.68         16.79         7.46 o                         
  -7  16   1          2.15          0.00         5.72 o                         
  -6  16   1         19.72         15.09         6.48 o                         
  -5  16   1         23.97         16.23         6.86 o                         
  -4  16   1        143.96        147.12        14.92 o                         
  -3  16   1          5.35         13.35         5.60 o                         
  -2  16   1          3.13          2.12         4.86 o                         
  -1  16   1          0.59         -1.42         4.57 o                         
   0  16   1         29.99         24.25         6.26 o                         
   1  16   1         10.67          4.10         5.37 o                         
   2  16   1          3.09          9.86         4.98 o                         
   3  16   1          7.12         17.45         5.86 o                         
   4  16   1         24.79         26.83         8.31 o                         
   5  16   1         20.32         19.80         6.86 o                         
   6  16   1         47.53         77.75        17.69 o                         
   7  16   1          0.02          4.96        11.15 o                         
  -5  17   1          2.33         13.38        13.51 o                         
  -4  17   1          0.05          6.20         6.51 o                         
  -3  17   1          7.08         16.32         6.92 o                         
  -2  17   1          0.23         -0.89         5.75 o                         
  -1  17   1          0.66          1.44         5.26 o                         
   0  17   1          1.94         -0.78         5.49 o                         
   1  17   1          1.49         13.18         7.16 o                         
   2  17   1         13.99         17.37         7.21 o                         
   3  17   1          9.86         16.12         6.80 o                         
   4  17   1          0.01         15.89         8.53 o                         
 -17   0   2          8.84          2.17         9.55 o                         
 -16   0   2         54.41         57.99        30.14 o                         
 -15   0   2          4.72          8.89         7.06 o                         
 -14   0   2          3.17          6.75         6.28 o                         
 -13   0   2        606.03        633.97        34.81 o                         
 -12   0   2         67.97         84.00        10.95 o                         
 -11   0   2        869.81        844.96        32.84 o                         
 -10   0   2        733.90        764.14        26.69 o                         
  -9   0   2          0.00         -1.54         1.54 o                         
  -8   0   2         13.12         18.81         2.44 o                         
  -7   0   2        442.70        351.95        12.66 o                         
  -6   0   2       1298.72       1287.34        40.35 o                         
  -5   0   2       3459.93       3390.44       103.23 o                         
  -4   0   2        876.18        857.33        33.77 o                         
  -3   0   2        556.04        564.46        22.49 o                         
  -2   0   2       1728.06       1677.07        56.37 o                         
  -1   0   2       1214.81       1166.64        36.07 o                         
   0   0   2      19541.06      20022.66       599.71 o                         
   1   0   2      11641.37      10979.11       305.26 o                         
   2   0   2        801.59        696.19        24.11 o                         
   3   0   2       4266.60       4377.53       121.97 o                         
   4   0   2       1612.72       1516.51        47.29 o                         
   5   0   2       2147.49       2144.55        72.98 o                         
   6   0   2        492.10        541.08        20.52 o                         
   7   0   2         12.23          5.90         1.67 o                         
   8   0   2         42.39         51.27         7.57 o                         
   9   0   2         28.00         32.73         5.60 o                         
  10   0   2         29.77         16.75         7.89 o                         
  11   0   2         32.03         23.35         6.04 o                         
  12   0   2          2.29         -3.41         3.41 o                         
  13   0   2        225.22        218.59        17.35 o                         
  14   0   2         13.44          6.87         7.41 o                         
  15   0   2          8.39         -1.06         6.72 o                         
  16   0   2        197.43        216.14        23.16 o                         
 -17   1   2          4.28          0.88         7.03 o                         
 -16   1   2         25.67         19.70         6.47 o                         
 -15   1   2          2.79          5.86         4.95 o                         
 -14   1   2          0.22          2.11         4.62 o                         
 -13   1   2         28.77         21.77         5.09 o                         
 -12   1   2          7.80          6.37         3.22 o                         
 -11   1   2        340.16        372.21        16.64 o                         
 -10   1   2         96.50         85.90         4.80 o                         
  -9   1   2        132.20        144.88         5.98 o                         
  -8   1   2       1479.18       1529.21        36.10 o                         
  -7   1   2        219.25        225.08         6.91 o                         
  -6   1   2          3.92          4.06         1.25 o                         
  -5   1   2       1021.31       1009.00        23.76 o                         
  -4   1   2         24.45         23.76         1.90 o                         
  -3   1   2       1557.63       1467.39        33.59 o                         
  -2   1   2       2347.22       2272.09        49.02 o                         
  -1   1   2        175.76        155.82         3.80 o                         
   0   1   2         55.16         63.61         2.35 o                         
   1   1   2        635.28        647.63        15.25 o                         
   2   1   2       3644.38       3582.55        80.34 o                         
   3   1   2         11.88         16.24         1.60 o                         
   4   1   2        658.44        651.16        17.75 o                         
   5   1   2        379.66        438.72        12.72 o                         
   6   1   2         41.09         49.93         3.43 o                         
   7   1   2       1146.88       1175.60        31.55 o                         
   8   1   2         56.47         64.12         4.95 o                         
   9   1   2        559.29        566.72        17.45 o                         
  10   1   2        367.08        350.16        13.86 o                         
  11   1   2        109.88         72.36         5.71 o                         
  12   1   2        589.68        559.44        18.79 o                         
  13   1   2         26.46         17.18         4.46 o                         
  14   1   2        172.94        201.04        14.34 o                         
  15   1   2         63.74         61.57         8.80 o                         
  16   1   2        123.14        162.11        22.39 o                         
 -17   2   2          1.69          1.21         6.80 o                         
 -16   2   2         41.80         57.02        14.09 o                         
 -15   2   2         93.40        104.29        13.59 o                         
 -14   2   2          7.59          1.21         4.25 o                         
 -13   2   2         26.54         18.30         6.08 o                         
 -12   2   2          5.00          4.08         3.04 o                         
 -11   2   2          4.84         -0.06         2.45 o                         
 -10   2   2        329.99        297.88        11.19 o                         
  -9   2   2        165.06        152.91         6.21 o                         
  -8   2   2       2362.75       2608.61        60.00 o                         
  -7   2   2        584.88        584.54        14.91 o                         
  -6   2   2         65.21         53.08         2.82 o                         
  -5   2   2        616.96        596.49        14.69 o                         
  -4   2   2       1861.68       1829.62        41.86 o                         
  -3   2   2       1521.88       1484.86        32.49 o                         
  -2   2   2      49256.00      48907.24      1137.32 o                         
  -1   2   2       2275.76       2281.22        51.41 o                         
   0   2   2        158.60        174.68         4.62 o                         
   1   2   2       1920.60       1740.01        37.90 o                         
   2   2   2        894.93        856.08        19.32 o                         
   3   2   2        524.33        529.93        13.10 o                         
   4   2   2       3704.93       3789.07        78.13 o                         
   5   2   2        751.07        895.09        22.86 o                         
   6   2   2        557.78        599.63        16.27 o                         
   7   2   2         84.10         80.95         4.56 o                         
   8   2   2        254.29        265.51         9.78 o                         
   9   2   2         90.95         79.99         5.46 o                         
  10   2   2          2.75          5.77         2.65 o                         
  11   2   2        119.43         83.61         6.81 o                         
  12   2   2         54.25         38.61         4.65 o                         
  13   2   2        159.01        162.24        10.39 o                         
  14   2   2        113.82        111.19        10.66 o                         
  15   2   2         17.71         24.69         6.64 o                         
  16   2   2          6.60          9.48         6.83 o                         
 -17   3   2         25.51         45.68         9.38 o                         
 -16   3   2         77.07         71.96        11.94 o                         
 -15   3   2        288.53        283.53        18.52 o                         
 -14   3   2          0.11          1.14         4.57 o                         
 -13   3   2         11.75          4.37         3.80 o                         
 -12   3   2          1.39         -1.21         3.13 o                         
 -11   3   2       1090.52       1133.03        33.63 o                         
 -10   3   2        263.36        263.44        14.26 o                         
  -9   3   2        193.62        221.86         8.36 o                         
  -8   3   2        828.94        803.89        21.05 o                         
  -7   3   2        416.89        436.24        12.04 o                         
  -6   3   2        124.63        129.02         5.01 o                         
  -5   3   2        699.34        722.80        18.41 o                         
  -4   3   2         33.78         33.31         2.09 o                         
  -3   3   2         16.14         12.70         1.11 o                         
  -2   3   2      19434.97      20267.25       449.98 o                         
  -1   3   2       3776.39       3764.16        80.76 o                         
   0   3   2       1027.81        992.87        24.35 o                         
   1   3   2        184.43        191.96         5.38 o                         
   2   3   2        705.17        756.79        17.24 o                         
   3   3   2          0.01          0.03         0.82 o                         
   4   3   2        564.11        593.88        14.81 o                         
   5   3   2        406.06        444.42        11.72 o                         
   6   3   2        120.11        109.82         4.61 o                         
   7   3   2        392.97        395.98        11.89 o                         
   8   3   2         17.07         13.03         2.49 o                         
   9   3   2         14.38          7.12         2.61 o                         
  10   3   2         32.48         39.27         4.36 o                         
  11   3   2          6.26          1.92         2.65 o                         
  12   3   2        351.58        354.74        16.67 o                         
  13   3   2        158.99        177.57        12.77 o                         
  14   3   2         36.13         34.68         7.17 o                         
  15   3   2         51.80         36.24         7.79 o                         
  16   3   2         18.54         21.99         8.63 o                         
 -17   4   2         53.09         50.68         9.40 o                         
 -16   4   2         12.40         13.62         6.54 o                         
 -15   4   2         58.65         44.87         7.70 o                         
 -14   4   2         45.28         47.17         7.54 o                         
 -13   4   2          2.29          1.57         3.80 o                         
 -12   4   2          5.07          9.99         3.56 o                         
 -11   4   2        488.69        488.07        16.97 o                         
 -10   4   2        663.49        645.47        18.00 o                         
  -9   4   2        163.22        152.66         6.77 o                         
  -8   4   2         26.18         20.50         2.42 o                         
  -7   4   2       1027.51       1041.28        26.36 o                         
  -6   4   2       4289.20       4449.07       105.37 o                         
  -5   4   2       8999.52       9975.96       233.39 o                         
  -4   4   2        337.64        302.53         8.09 o                         
  -3   4   2        568.71        556.09        13.72 o                         
  -2   4   2        438.72        386.57         9.84 o                         
  -1   4   2        866.22        844.69        22.20 o                         
   0   4   2        280.64        246.98         6.00 o                         
   1   4   2         22.99          9.87         1.14 o                         
   2   4   2       1850.57       1993.44        45.66 o                         
   3   4   2        975.39       1128.87        27.88 o                         
   4   4   2        110.54         98.43         4.29 o                         
   5   4   2         23.50         17.83         1.92 o                         
   6   4   2         35.60         33.81         2.59 o                         
   7   4   2         41.67         39.35         3.06 o                         
   8   4   2        149.08        141.41         6.85 o                         
   9   4   2        571.13        615.64        17.65 o                         
  10   4   2        453.54        469.88        16.26 o                         
  11   4   2        825.24        954.98        29.85 o                         
  12   4   2         93.08        107.47         7.48 o                         
  13   4   2         38.50         38.07         5.97 o                         
  14   4   2         28.86         31.57         7.15 o                         
  15   4   2          0.82         -5.20         5.56 o                         
  16   4   2          4.54         -3.24         7.11 o                         
 -17   5   2         12.95         10.77         8.81 o                         
 -16   5   2         21.63         19.99         9.18 o                         
 -15   5   2         50.39         58.73        10.66 o                         
 -14   5   2          0.23          3.35         4.50 o                         
 -13   5   2         11.54          7.66         4.41 o                         
 -12   5   2          0.00          1.94         3.52 o                         
 -11   5   2          0.91          0.45         2.68 o                         
 -10   5   2          3.45          3.31         2.18 o                         
  -9   5   2        155.26        145.87         6.69 o                         
  -8   5   2          1.35          4.39         1.79 o                         
  -7   5   2        101.49         96.44         5.46 o                         
  -6   5   2       1186.29       1181.74        29.58 o                         
  -5   5   2        222.83        205.75         6.47 o                         
  -4   5   2         12.26         13.07         1.80 o                         
  -3   5   2        127.94        141.92         5.06 o                         
  -2   5   2        371.38        382.80         9.97 o                         
  -1   5   2         73.93         73.15         3.67 o                         
   0   5   2         52.21         42.14         2.35 o                         
   1   5   2         52.16         42.21         2.29 o                         
   2   5   2        309.00        358.90         9.18 o                         
   3   5   2        177.08        172.32         5.92 o                         
   4   5   2        126.88        124.09         5.17 o                         
   5   5   2         36.98         32.82         2.80 o                         
   6   5   2        371.99        376.19        11.36 o                         
   7   5   2         10.08          5.93         2.08 o                         
   8   5   2        446.18        472.20        15.08 o                         
   9   5   2       1910.89       2013.95        53.20 o                         
  10   5   2        223.17        243.32        13.34 o                         
  11   5   2         71.79         72.85         6.60 o                         
  12   5   2          3.61          3.59         3.48 o                         
  13   5   2          0.03         -0.27         4.38 o                         
  14   5   2         42.50         43.34         7.65 o                         
  15   5   2        125.04        132.99        12.33 o                         
 -16   6   2          0.29         -6.24         6.24 o                         
 -15   6   2         42.25         32.58         7.63 o                         
 -14   6   2          0.76         -3.61         4.68 o                         
 -13   6   2        111.58         93.21         8.92 o                         
 -12   6   2          0.25          0.26         3.70 o                         
 -11   6   2         98.81         92.61         8.03 o                         
 -10   6   2        105.65        109.31         6.40 o                         
  -9   6   2       3390.03       3678.65        88.17 o                         
  -8   6   2        130.85        166.98         7.28 o                         
  -7   6   2        111.57        105.72         5.26 o                         
  -6   6   2         28.47         28.73         2.46 o                         
  -5   6   2         97.54         95.98         4.30 o                         
  -4   6   2        168.29        171.13         6.05 o                         
  -3   6   2       1247.22       1303.40        30.78 o                         
  -2   6   2        160.81        133.37         5.45 o                         
  -1   6   2       1220.66       1280.38        33.44 o                         
   0   6   2        483.71        461.27        11.99 o                         
   1   6   2          0.02         -0.21         0.95 o                         
   2   6   2         85.53         93.27         3.94 o                         
   3   6   2          8.66         12.50         2.06 o                         
   4   6   2        109.70        139.19         5.88 o                         
   5   6   2         30.25         34.92         2.91 o                         
   6   6   2        114.22        109.95         5.47 o                         
   7   6   2        676.76        680.23        20.00 o                         
   8   6   2         35.76         32.07         3.89 o                         
   9   6   2         14.70         12.70         4.35 o                         
  10   6   2         32.17         33.14         5.63 o                         
  11   6   2         12.56         11.14         3.70 o                         
  12   6   2        114.01        111.70         8.33 o                         
  13   6   2         33.04         28.28         6.41 o                         
  14   6   2         44.48         49.65         8.21 o                         
  15   6   2        103.84        134.51        14.68 o                         
 -16   7   2          9.02          1.71         6.92 o                         
 -15   7   2          0.82         -0.08         5.25 o                         
 -14   7   2          0.47          2.22         5.41 o                         
 -13   7   2          8.82         -1.16         3.89 o                         
 -12   7   2         41.26         40.27         6.12 o                         
 -11   7   2          3.04          3.85         3.45 o                         
 -10   7   2        120.41        103.21         6.42 o                         
  -9   7   2        489.02        478.51        15.22 o                         
  -8   7   2        586.57        567.35        15.32 o                         
  -7   7   2          0.44          0.57         1.54 o                         
  -6   7   2        210.12        213.31         7.45 o                         
  -5   7   2        182.04        174.80         6.74 o                         
  -4   7   2        113.94         91.95         4.22 o                         
  -3   7   2        161.40        196.04         6.83 o                         
  -2   7   2          0.76         -1.26         1.26 o                         
  -1   7   2         42.31         48.19         3.96 o                         
   0   7   2         10.87          7.53         1.62 o                         
   1   7   2        174.47        182.40         6.06 o                         
   2   7   2        300.80        280.83         8.06 o                         
   3   7   2        149.75        149.64         5.79 o                         
   4   7   2        879.61        915.78        22.73 o                         
   5   7   2        251.60        245.58         8.59 o                         
   6   7   2       1162.74       1193.69        30.83 o                         
   7   7   2          3.09          7.80         2.47 o                         
   8   7   2        438.95        445.98        15.21 o                         
   9   7   2        399.10        392.36        14.24 o                         
  10   7   2         66.47         65.00         6.10 o                         
  11   7   2        257.17        245.12        12.78 o                         
  12   7   2         32.99         27.58         5.09 o                         
  13   7   2          7.21          9.11         6.30 o                         
  14   7   2         20.76         29.34        10.40 o                         
  15   7   2         35.77         16.56        11.85 o                         
 -15   8   2         25.53         17.55         9.89 o                         
 -14   8   2         36.75         44.42         9.66 o                         
 -13   8   2          1.48          6.33         4.74 o                         
 -12   8   2        879.33        964.85        35.42 o                         
 -11   8   2          5.27          5.74         3.61 o                         
 -10   8   2        707.67        680.67        22.00 o                         
  -9   8   2        171.85        136.01         7.32 o                         
  -8   8   2        107.67         91.49         5.77 o                         
  -7   8   2          0.01         -1.64         1.64 o                         
  -6   8   2        996.23       1034.52        25.46 o                         
  -5   8   2         40.08         27.96         3.44 o                         
  -4   8   2          3.30          4.18         1.50 o                         
  -3   8   2         78.27         82.31         3.96 o                         
  -2   8   2        103.78         90.88         4.90 o                         
  -1   8   2          1.98          1.68         1.61 o                         
   0   8   2          6.46          7.76         1.97 o                         
   1   8   2        727.98        781.42        18.32 o                         
   2   8   2          5.13          4.44         1.49 o                         
   3   8   2        470.39        473.30        12.98 o                         
   4   8   2        256.32        254.85         8.51 o                         
   5   8   2         33.37         36.53         3.18 o                         
   6   8   2       1122.27       1144.64        28.49 o                         
   7   8   2        202.04        225.52        10.89 o                         
   8   8   2        313.18        309.59        13.79 o                         
   9   8   2          5.48          1.26         3.14 o                         
  10   8   2         19.35         20.84         3.99 o                         
  11   8   2        195.16        203.72        11.76 o                         
  12   8   2          7.36          2.03         4.23 o                         
  13   8   2         83.56        101.84        11.95 o                         
  14   8   2          0.21          7.77         7.98 o                         
 -15   9   2          0.83          1.17         8.53 o                         
 -14   9   2         38.40         35.14         9.31 o                         
 -13   9   2         71.29         86.61        11.13 o                         
 -12   9   2       1595.01       1744.99        77.11 o                         
 -11   9   2          0.07          4.27         4.82 o                         
 -10   9   2          7.96          7.55         3.18 o                         
  -9   9   2        227.71        201.23        10.50 o                         
  -8   9   2          0.28         -2.40         2.40 o                         
  -7   9   2         57.35         57.52         5.21 o                         
  -6   9   2        219.37        247.23        10.42 o                         
  -5   9   2         34.84         27.71         3.44 o                         
  -4   9   2         32.06         22.11         3.03 o                         
  -3   9   2        147.05        128.19         6.27 o                         
  -2   9   2          4.08          6.42         1.97 o                         
  -1   9   2        761.09        786.36        22.78 o                         
   0   9   2        619.80        626.94        16.25 o                         
   1   9   2         51.04         43.55         3.21 o                         
   2   9   2        182.08        188.98         7.45 o                         
   3   9   2        566.01        529.47        15.17 o                         
   4   9   2        221.93        219.20         8.27 o                         
   5   9   2        536.61        524.85        14.67 o                         
   6   9   2         35.30         34.18         3.70 o                         
   7   9   2        288.96        269.74        11.68 o                         
   8   9   2         92.84        101.43         9.10 o                         
   9   9   2         13.74          9.38         3.75 o                         
  10   9   2         24.62         17.87         4.47 o                         
  11   9   2          0.28         -0.07         4.01 o                         
  12   9   2          0.00          3.40         4.72 o                         
  13   9   2          6.32         -0.82         7.60 o                         
  14   9   2          3.49         19.13        11.65 o                         
 -14  10   2         39.39         24.82         9.15 o                         
 -13  10   2         47.33         45.06         8.70 o                         
 -12  10   2        123.79        103.84        11.78 o                         
 -11  10   2         15.03         12.93         5.72 o                         
 -10  10   2          2.25          1.71         3.45 o                         
  -9  10   2          4.09          7.57         3.28 o                         
  -8  10   2         14.61          9.79         3.28 o                         
  -7  10   2          9.38         12.75         3.36 o                         
  -6  10   2        386.73        324.47        13.48 o                         
  -5  10   2        144.48        127.60         7.06 o                         
  -4  10   2        119.00        119.40         6.38 o                         
  -3  10   2        396.91        377.40        12.96 o                         
  -2  10   2         16.36          9.89         2.40 o                         
  -1  10   2        152.11        150.26         7.46 o                         
   0  10   2          7.70          3.59         1.85 o                         
   1  10   2        494.85        499.62        14.51 o                         
   2  10   2        103.73        101.46         6.69 o                         
   3  10   2        110.89        116.33         6.65 o                         
   4  10   2        256.39        236.58        10.32 o                         
   5  10   2         33.21         28.60         4.55 o                         
   6  10   2         25.21         27.99         3.63 o                         
   7  10   2          0.52          0.42         2.76 o                         
   8  10   2          1.01         -2.87         2.87 o                         
   9  10   2          0.78         -2.40         3.36 o                         
  10  10   2          6.43          2.82         3.72 o                         
  11  10   2          0.72         -3.50         5.25 o                         
  12  10   2         32.70         47.73         8.57 o                         
  13  10   2          1.26          9.58        18.33 o                         
 -14  11   2         31.11         38.05        20.02 o                         
 -13  11   2         33.72         39.40         9.26 o                         
 -12  11   2          0.17         -2.67         6.07 o                         
 -11  11   2         41.61         61.25         9.07 o                         
 -10  11   2          4.36          4.97         4.21 o                         
  -9  11   2        101.93        102.35         7.91 o                         
  -8  11   2         18.40         14.78         3.99 o                         
  -7  11   2          0.53          2.12         2.91 o                         
  -6  11   2        336.93        283.33        13.98 o                         
  -5  11   2         32.24         24.60         3.96 o                         
  -4  11   2         20.04         23.95         3.52 o                         
  -3  11   2         50.34         50.38         4.29 o                         
  -2  11   2        335.68        344.67        12.51 o                         
  -1  11   2        283.56        275.87        11.47 o                         
   0  11   2       1363.96       1370.12        36.95 o                         
   1  11   2          8.54          4.35         2.56 o                         
   2  11   2         52.96         51.54         5.27 o                         
   3  11   2          5.43          5.41         3.11 o                         
   4  11   2         85.44         80.80         6.36 o                         
   5  11   2        312.23        335.68        14.55 o                         
   6  11   2          3.90          0.86         3.02 o                         
   7  11   2         17.35         14.02         4.71 o                         
   8  11   2        123.46        114.26         9.26 o                         
   9  11   2          2.99          4.99         4.36 o                         
  10  11   2         35.38         24.45         6.82 o                         
  11  11   2        186.66        213.91        29.77 o                         
  12  11   2          9.59          8.38         8.29 o                         
 -13  12   2         34.86         59.96        18.54 o                         
 -12  12   2          3.44         -0.70         7.82 o                         
 -11  12   2         99.82        137.43        15.22 o                         
 -10  12   2         47.73         43.31         7.56 o                         
  -9  12   2          3.88         -3.61         3.61 o                         
  -8  12   2          1.93          3.23         4.03 o                         
  -7  12   2         41.36         34.17         5.54 o                         
  -6  12   2         74.32         68.28         6.80 o                         
  -5  12   2        138.47        122.41        10.77 o                         
  -4  12   2        204.44        176.79        10.52 o                         
  -3  12   2          0.09         -2.00         2.73 o                         
  -2  12   2         26.18         24.56         3.80 o                         
  -1  12   2         69.96         57.76         5.33 o                         
   0  12   2         24.98         17.51         3.77 o                         
   1  12   2         42.34         41.70         5.03 o                         
   2  12   2        492.49        485.33        18.27 o                         
   3  12   2          8.25          9.05         3.26 o                         
   4  12   2          5.75          0.58         3.03 o                         
   5  12   2          0.40          1.87         3.20 o                         
   6  12   2          4.35         11.70         4.06 o                         
   7  12   2          0.31         -0.30         3.80 o                         
   8  12   2          5.56          4.11         4.13 o                         
   9  12   2         92.01        106.29        11.49 o                         
  10  12   2         32.44         41.64         8.76 o                         
  11  12   2          0.36         -1.98         6.58 o                         
 -12  13   2         10.07         -2.33        18.68 o                         
 -11  13   2         41.04         75.29        18.40 o                         
 -10  13   2          2.45          8.91         8.59 o                         
  -9  13   2          5.51          0.45         4.50 o                         
  -8  13   2         30.03         38.90         6.24 o                         
  -7  13   2        133.43        142.64        10.88 o                         
  -6  13   2         32.30         17.19         4.90 o                         
  -5  13   2         27.03         18.33         4.84 o                         
  -4  13   2        455.39        448.11        19.32 o                         
  -3  13   2        473.17        490.00        21.47 o                         
  -2  13   2         77.72         73.93         7.03 o                         
  -1  13   2          0.14         -2.27         2.81 o                         
   0  13   2         25.79         25.97         4.29 o                         
   1  13   2        256.39        225.98        15.93 o                         
   2  13   2        782.65        851.01        36.74 o                         
   3  13   2         99.13         99.30         8.07 o                         
   4  13   2         10.03         11.60         5.80 o                         
   5  13   2         31.02         37.15         5.43 o                         
   6  13   2          1.10         -0.57         3.98 o                         
   7  13   2          8.97         13.39         5.17 o                         
   8  13   2        358.41        410.96        24.13 o                         
   9  13   2          6.87          9.28         6.46 o                         
  10  13   2         13.89         29.94         8.17 o                         
 -10  14   2         18.84         14.21         8.22 o                         
  -9  14   2          3.41         -3.87         5.30 o                         
  -8  14   2         24.62         20.41         7.48 o                         
  -7  14   2          9.56         10.00         5.29 o                         
  -6  14   2         17.02         13.77         5.31 o                         
  -5  14   2         11.21          9.84         4.76 o                         
  -4  14   2        239.25        265.57        17.64 o                         
  -3  14   2         59.24         51.83         6.45 o                         
  -2  14   2          3.82         11.38         4.31 o                         
  -1  14   2         20.28         13.45         4.51 o                         
   0  14   2        123.64        113.51         8.18 o                         
   1  14   2         15.43         13.75         4.13 o                         
   2  14   2         27.39         29.10         5.17 o                         
   3  14   2         19.47         17.77         5.28 o                         
   4  14   2         41.77         34.40         7.56 o                         
   5  14   2          0.18          2.81         3.90 o                         
   6  14   2          0.90          7.14         5.08 o                         
   7  14   2          2.37         -0.92         5.52 o                         
   8  14   2        112.57         96.69        11.59 o                         
   9  14   2        135.49        159.51        15.05 o                         
  -9  15   2         36.41         47.42         9.82 o                         
  -8  15   2          0.04         -0.67         7.65 o                         
  -7  15   2         86.36         90.32        16.83 o                         
  -6  15   2         30.24         20.06         6.19 o                         
  -5  15   2         92.61        108.06        15.46 o                         
  -4  15   2        242.10        258.87        29.37 o                         
  -3  15   2         77.25         88.66         9.75 o                         
  -2  15   2          2.39          1.30         4.35 o                         
  -1  15   2         25.46         24.54         5.49 o                         
   0  15   2         72.61         62.60         7.34 o                         
   1  15   2        110.29        133.61         9.44 o                         
   2  15   2         21.64         26.91         5.40 o                         
   3  15   2         25.48         28.03         5.62 o                         
   4  15   2         23.67         27.45         5.57 o                         
   5  15   2         79.28        102.50        12.82 o                         
   6  15   2         96.35        140.47        14.72 o                         
   7  15   2         21.72         35.07         8.56 o                         
   8  15   2          0.91          3.38         7.53 o                         
  -7  16   2         16.32          7.93         7.20 o                         
  -6  16   2          9.04         15.67         6.29 o                         
  -5  16   2          9.26          9.38         6.01 o                         
  -4  16   2         53.33         42.20        10.41 o                         
  -3  16   2         29.46         28.38         7.93 o                         
  -2  16   2          0.00          5.84         5.35 o                         
  -1  16   2         14.34         11.13         6.26 o                         
   0  16   2          0.00          1.68         4.88 o                         
   1  16   2         33.47         40.07         7.26 o                         
   2  16   2         13.78         14.24         5.89 o                         
   3  16   2         16.96         13.83         5.36 o                         
   4  16   2         73.83         87.47        15.55 o                         
   5  16   2         14.13         12.53         7.59 o                         
   6  16   2          3.19          7.98        16.33 o                         
  -4  17   2          4.03          7.75         6.17 o                         
  -3  17   2          0.16          2.79         5.91 o                         
  -2  17   2          0.47          9.94         6.32 o                         
  -1  17   2          1.99          9.83         7.84 o                         
   0  17   2          2.78         13.02         6.11 o                         
   1  17   2        128.27        130.02        12.72 o                         
   2  17   2         15.69         34.10         7.77 o                         
   3  17   2         35.14         34.53        18.83 o                         
 -17   1   3          1.32          1.90         7.25 o                         
 -16   1   3          1.85         -5.51         5.51 o                         
 -15   1   3          7.50          7.23         5.60 o                         
 -14   1   3         23.64         17.27         5.58 o                         
 -13   1   3         34.31         37.31         4.75 o                         
 -12   1   3          0.12          1.43         2.68 o                         
 -11   1   3        468.95        470.41        15.34 o                         
 -10   1   3         53.08         45.57         4.26 o                         
  -9   1   3          7.08          8.06         1.96 o                         
  -8   1   3          0.02          1.44         1.23 o                         
  -7   1   3        160.55        151.88         5.28 o                         
  -6   1   3        170.61        172.87         6.55 o                         
  -5   1   3          6.21          7.91         1.42 o                         
  -4   1   3        134.67        125.05         4.11 o                         
  -3   1   3        110.72         83.60         3.07 o                         
  -2   1   3       5343.94       5415.62       103.75 o                         
  -1   1   3       1871.28       1896.81        39.76 o                         
   0   1   3         54.91         45.19         2.37 o                         
   1   1   3        658.81        647.60        14.99 o                         
   2   1   3        679.91        661.58        15.22 o                         
   3   1   3         89.37         93.79         3.45 o                         
   4   1   3       1537.36       1618.89        41.91 o                         
   5   1   3         88.22         92.65         4.59 o                         
   6   1   3       1454.91       1541.18        40.49 o                         
   7   1   3          4.85          2.43         1.64 o                         
   8   1   3        108.01        114.91         7.03 o                         
   9   1   3          0.46         -2.26         2.26 o                         
  10   1   3         47.87         29.32         4.04 o                         
  11   1   3          8.80          2.16         2.98 o                         
  12   1   3          0.22         -1.60         2.95 o                         
  13   1   3          3.70          2.71         4.17 o                         
  14   1   3          3.20          2.39         5.22 o                         
  15   1   3          9.89         15.58         6.71 o                         
  16   1   3         34.27         52.26        12.75 o                         
 -17   2   3         36.67         65.82        10.95 o                         
 -16   2   3          7.66          8.42         5.94 o                         
 -15   2   3          4.83         10.33         5.60 o                         
 -14   2   3        230.94        257.17        23.52 o                         
 -13   2   3         25.95         10.95         4.30 o                         
 -12   2   3          6.37          5.42         2.92 o                         
 -11   2   3         34.02         24.79         3.70 o                         
 -10   2   3         55.56         53.18         4.59 o                         
  -9   2   3         91.05         80.51         4.10 o                         
  -8   2   3       1075.88       1092.44        26.38 o                         
  -7   2   3         88.84         80.16         3.66 o                         
  -6   2   3        269.39        272.12         7.75 o                         
  -5   2   3         10.47         13.36         1.36 o                         
  -4   2   3        526.70        510.67        12.76 o                         
  -3   2   3       1796.50       1838.21        42.29 o                         
  -2   2   3      10267.91      10506.60       223.93 o                         
  -1   2   3       2537.75       2571.60        55.64 o                         
   0   2   3         21.77         14.96         1.35 o                         
   1   2   3        910.64        950.93        21.50 o                         
   2   2   3       1102.87       1137.27        25.64 o                         
   3   2   3        347.12        366.16         9.70 o                         
   4   2   3        784.63        860.49        22.13 o                         
   5   2   3        794.06        819.24        21.47 o                         
   6   2   3         62.65         59.57         4.40 o                         
   7   2   3        293.82        286.67         9.91 o                         
   8   2   3          6.07          6.65         2.37 o                         
   9   2   3        252.89        239.38        10.72 o                         
  10   2   3        209.94        182.39         9.46 o                         
  11   2   3         21.21         11.71         3.54 o                         
  12   2   3         47.73         31.06         4.93 o                         
  13   2   3         20.20         10.74         4.67 o                         
  14   2   3        167.13        192.13        16.61 o                         
  15   2   3          7.80         17.38         8.20 o                         
 -17   3   3         82.84         79.43        11.13 o                         
 -16   3   3         60.78         48.86         8.72 o                         
 -15   3   3         59.36         73.91        16.95 o                         
 -14   3   3        142.73        152.01        12.73 o                         
 -13   3   3          7.95         12.09         4.30 o                         
 -12   3   3        173.10        167.18        10.31 o                         
 -11   3   3        651.13        648.58        21.02 o                         
 -10   3   3        567.47        536.21        17.77 o                         
  -9   3   3        252.27        256.71         8.62 o                         
  -8   3   3         12.72          6.32         1.58 o                         
  -7   3   3          1.60          1.08         1.18 o                         
  -6   3   3        121.66        123.51         4.81 o                         
  -5   3   3        635.59        616.91        16.09 o                         
  -4   3   3       1845.35       1978.87        50.35 o                         
  -3   3   3        535.09        515.86        13.57 o                         
  -2   3   3        626.30        666.59        16.16 o                         
  -1   3   3          3.01          1.67         0.74 o                         
   0   3   3        357.46        313.36         7.94 o                         
   1   3   3       3642.76       3594.64        81.14 o                         
   2   3   3       1930.86       2119.55        46.45 o                         
   3   3   3         85.09         68.61         3.37 o                         
   4   3   3         43.09         58.40         3.33 o                         
   5   3   3         36.26         20.93         2.13 o                         
   6   3   3        166.09        166.36         7.70 o                         
   7   3   3        144.56        150.93         6.98 o                         
   8   3   3          9.66          5.25         2.30 o                         
   9   3   3        522.23        494.45        17.69 o                         
  10   3   3          1.85         -0.03         2.75 o                         
  11   3   3        359.74        366.25        15.01 o                         
  12   3   3         14.10         16.00         4.01 o                         
  13   3   3         34.14         28.70         5.11 o                         
  14   3   3          0.12          3.28         4.84 o                         
  15   3   3         39.34         51.95         9.01 o                         
 -17   4   3        102.86         97.16        12.74 o                         
 -16   4   3          4.98         -7.19         7.62 o                         
 -15   4   3         20.97         13.39         7.67 o                         
 -14   4   3         97.60         99.77        16.32 o                         
 -13   4   3         56.16         40.39         5.98 o                         
 -12   4   3         10.53         10.56         3.58 o                         
 -11   4   3        544.15        547.16        19.82 o                         
 -10   4   3       1117.52       1095.87        32.26 o                         
  -9   4   3         12.27         10.43         2.05 o                         
  -8   4   3        112.82        118.32         5.50 o                         
  -7   4   3        403.35        367.17        10.66 o                         
  -6   4   3          0.96          7.97         2.79 o                         
  -5   4   3        281.31        312.53         8.44 o                         
  -4   4   3       4541.73       5074.18       114.04 o                         
  -3   4   3        374.71        368.79         9.66 o                         
  -2   4   3         67.02         60.32         2.96 o                         
  -1   4   3       1960.90       1971.71        41.26 o                         
   0   4   3        139.44        126.38         4.88 o                         
   1   4   3        923.64       1010.54        22.94 o                         
   2   4   3        842.14        889.90        20.60 o                         
   3   4   3        428.44        494.25        12.74 o                         
   4   4   3        255.96        296.96         8.96 o                         
   5   4   3         22.30         18.99         2.16 o                         
   6   4   3         52.42         39.84         3.32 o                         
   7   4   3         35.66         42.33         3.62 o                         
   8   4   3       1285.35       1269.82        33.04 o                         
   9   4   3       1337.23       1267.98        37.61 o                         
  10   4   3        747.39        763.31        23.28 o                         
  11   4   3        175.15        212.90        10.81 o                         
  12   4   3         29.97         26.85         4.61 o                         
  13   4   3          1.58         -0.67         3.76 o                         
  14   4   3         22.20         28.52         7.00 o                         
  15   4   3        130.84        163.12        14.37 o                         
 -17   5   3          0.03         -6.67         6.67 o                         
 -16   5   3         32.38         25.74         9.90 o                         
 -15   5   3         19.66         19.48         6.52 o                         
 -14   5   3         53.55         54.79         7.55 o                         
 -13   5   3        126.43        118.84         9.93 o                         
 -12   5   3         33.73         22.80         4.51 o                         
 -11   5   3         10.85          6.42         3.11 o                         
 -10   5   3        162.56        155.96         9.34 o                         
  -9   5   3          7.25          7.44         2.36 o                         
  -8   5   3         29.16         29.99         2.79 o                         
  -7   5   3         20.05         15.37         2.11 o                         
  -6   5   3          7.76          7.38         1.47 o                         
  -5   5   3       1116.97       1176.49        29.32 o                         
  -4   5   3        333.61        325.87         8.95 o                         
  -3   5   3        580.48        552.33        13.92 o                         
  -2   5   3       1681.67       1605.82        37.07 o                         
  -1   5   3         82.56         86.62         3.91 o                         
   0   5   3        138.55        131.72         6.33 o                         
   1   5   3        268.23        242.24         6.93 o                         
   2   5   3        816.33        947.34        22.03 o                         
   3   5   3       2258.43       2549.08        61.44 o                         
   4   5   3       1001.87        988.50        25.29 o                         
   5   5   3          3.01          1.88         1.45 o                         
   6   5   3        259.71        253.30         9.22 o                         
   7   5   3          3.51          1.47         2.03 o                         
   8   5   3       1618.45       1678.43        42.66 o                         
   9   5   3        566.51        616.40        19.37 o                         
  10   5   3         92.62         93.06         8.39 o                         
  11   5   3         54.60         57.62         5.81 o                         
  12   5   3        127.35        115.48         8.67 o                         
  13   5   3         34.19         28.06         5.78 o                         
  14   5   3         40.67         45.42        10.14 o                         
  15   5   3         42.11         51.66         9.44 o                         
 -16   6   3         13.19         14.31         6.77 o                         
 -15   6   3         25.73         20.28         6.67 o                         
 -14   6   3         13.38         15.05         5.00 o                         
 -13   6   3          0.49          4.29         4.23 o                         
 -12   6   3         25.29         27.51         5.27 o                         
 -11   6   3          4.83          2.97         3.04 o                         
 -10   6   3        132.58        138.04         8.84 o                         
  -9   6   3        237.05        227.92         9.58 o                         
  -8   6   3         22.64         18.45         2.70 o                         
  -7   6   3          0.09          0.23         1.37 o                         
  -6   6   3        264.44        277.88         8.35 o                         
  -5   6   3          7.75          8.38         1.62 o                         
  -4   6   3       1124.26       1249.23        29.79 o                         
  -3   6   3        216.80        208.97         6.74 o                         
  -2   6   3       1240.39       1343.35        33.40 o                         
  -1   6   3          4.66          4.91         1.50 o                         
   0   6   3        323.72        294.05         9.00 o                         
   1   6   3         56.56         66.31         3.29 o                         
   2   6   3         21.30         15.38         2.32 o                         
   3   6   3          0.33          0.97         1.25 o                         
   4   6   3        317.42        337.51        10.45 o                         
   5   6   3         18.03         14.94         2.19 o                         
   6   6   3          6.39          5.41         2.18 o                         
   7   6   3        200.92        195.13         9.06 o                         
   8   6   3         64.11         70.58         5.48 o                         
   9   6   3        103.57        118.12        10.53 o                         
  10   6   3         19.14         17.30         4.00 o                         
  11   6   3          4.99          6.23         3.70 o                         
  12   6   3          1.64         -0.45         3.82 o                         
  13   6   3         70.93         61.93         7.18 o                         
  14   6   3         16.10         11.55         7.25 o                         
  15   6   3          0.41         -8.77         8.77 o                         
 -16   7   3          2.76         -6.37         6.37 o                         
 -15   7   3         21.04         15.26         7.57 o                         
 -14   7   3         23.13         16.35         5.71 o                         
 -13   7   3         63.11         56.31         7.21 o                         
 -12   7   3         54.70         43.10         6.37 o                         
 -11   7   3          2.41          4.71         3.34 o                         
 -10   7   3        193.94        173.69        10.23 o                         
  -9   7   3        191.00        162.82         8.04 o                         
  -8   7   3          9.07          8.62         2.45 o                         
  -7   7   3          4.06          4.01         2.01 o                         
  -6   7   3         18.32         10.39         1.95 o                         
  -5   7   3        221.99        228.20         7.95 o                         
  -4   7   3          7.39          4.27         1.47 o                         
  -3   7   3          0.01         -0.94         1.33 o                         
  -2   7   3        157.60        174.81         6.83 o                         
  -1   7   3          0.00         -0.35         1.35 o                         
   0   7   3        203.96        186.28         6.88 o                         
   1   7   3        428.94        414.96        10.77 o                         
   2   7   3          1.36          1.26         1.40 o                         
   3   7   3        159.35        165.26         6.10 o                         
   4   7   3          7.93          8.23         1.81 o                         
   5   7   3        283.75        270.58         9.60 o                         
   6   7   3        208.90        241.09         9.68 o                         
   7   7   3       2510.88       2760.74        71.71 o                         
   8   7   3        170.47        160.05         8.53 o                         
   9   7   3        221.58        247.09        11.88 o                         
  10   7   3         19.83         17.15         4.26 o                         
  11   7   3          0.93          3.31         4.11 o                         
  12   7   3          3.27         -1.53         4.29 o                         
  13   7   3         62.50         65.36         8.09 o                         
  14   7   3         18.87         22.24        10.31 o                         
 -16   8   3         10.44         -2.11        12.20 o                         
 -15   8   3          2.92         -0.06         8.23 o                         
 -14   8   3         59.90         60.42         9.31 o                         
 -13   8   3        291.11        315.83        25.06 o                         
 -12   8   3         21.07          9.28         6.39 o                         
 -11   8   3         87.99         67.27         8.02 o                         
 -10   8   3          9.61          4.22         3.70 o                         
  -9   8   3          4.63         -0.11         2.39 o                         
  -8   8   3          0.82         -2.23         2.23 o                         
  -7   8   3         52.58         51.38         4.83 o                         
  -6   8   3        498.31        531.45        17.32 o                         
  -5   8   3          7.58          2.19         1.78 o                         
  -4   8   3         56.36         54.09         3.81 o                         
  -3   8   3        106.50         87.08         5.42 o                         
  -2   8   3        183.94        168.07         8.41 o                         
  -1   8   3          0.00          0.73         1.52 o                         
   0   8   3         19.02         25.51         2.62 o                         
   1   8   3          2.72          3.82         1.63 o                         
   2   8   3         54.48         48.92         3.98 o                         
   3   8   3         24.01         20.42         2.37 o                         
   4   8   3        608.30        568.78        15.47 o                         
   5   8   3        235.92        221.03         9.02 o                         
   6   8   3        484.74        531.69        17.38 o                         
   7   8   3        163.60        170.20         9.61 o                         
   8   8   3         32.59         34.42         4.57 o                         
   9   8   3          9.11         10.80         3.65 o                         
  10   8   3          0.78          3.52         3.51 o                         
  11   8   3         37.58         45.77         6.33 o                         
  12   8   3         38.36         45.19         8.65 o                         
  13   8   3          3.46          4.94         5.59 o                         
  14   8   3          6.22         -8.19         8.19 o                         
 -15   9   3          5.43         13.21         9.38 o                         
 -14   9   3          6.58         12.85         8.02 o                         
 -13   9   3        177.66        153.79        13.61 o                         
 -12   9   3         13.13         16.19         5.92 o                         
 -11   9   3         29.82         26.70         5.65 o                         
 -10   9   3         71.03         74.22         9.43 o                         
  -9   9   3         25.29         17.17         3.67 o                         
  -8   9   3          7.28          0.73         2.60 o                         
  -7   9   3        525.61        507.79        17.44 o                         
  -6   9   3        291.25        297.21        12.55 o                         
  -5   9   3          9.25         10.00         3.18 o                         
  -4   9   3          1.97         -1.68         1.68 o                         
  -3   9   3         46.42         36.89         3.35 o                         
  -2   9   3         41.04         33.65         3.16 o                         
  -1   9   3         50.47         42.55         3.70 o                         
   0   9   3         86.10         85.63         5.80 o                         
   1   9   3         11.90          7.60         2.36 o                         
   2   9   3          0.47          0.66         1.97 o                         
   3   9   3        515.14        492.58        15.62 o                         
   4   9   3        912.19        919.99        26.30 o                         
   5   9   3        417.07        428.83        15.44 o                         
   6   9   3        162.15        177.27         9.80 o                         
   7   9   3         65.61         59.85         5.76 o                         
   8   9   3         26.82         22.34         4.36 o                         
   9   9   3         54.77         60.47         7.04 o                         
  10   9   3         26.68         18.42         5.56 o                         
  11   9   3        131.95        134.03        11.40 o                         
  12   9   3          2.26         -2.64         5.39 o                         
  13   9   3         27.96          9.73         6.97 o                         
 -14  10   3         46.44         56.63        10.76 o                         
 -13  10   3        356.21        422.79        27.31 o                         
 -12  10   3         19.05         22.97         7.31 o                         
 -11  10   3          8.44         -0.10         5.14 o                         
 -10  10   3          0.00         -2.97         3.70 o                         
  -9  10   3         37.03         28.28         4.85 o                         
  -8  10   3         68.71         66.87         6.03 o                         
  -7  10   3        246.37        184.63         9.94 o                         
  -6  10   3          0.34         -0.48         2.59 o                         
  -5  10   3         36.91         23.58         3.56 o                         
  -4  10   3        196.72        208.70         9.91 o                         
  -3  10   3          0.46         -1.93         1.93 o                         
  -2  10   3        244.98        245.99        13.07 o                         
  -1  10   3          1.69         -0.49         2.01 o                         
   0  10   3        711.14        708.81        20.83 o                         
   1  10   3       1034.87       1026.94        28.68 o                         
   2  10   3         21.36         14.23         2.89 o                         
   3  10   3         99.57         90.38         6.10 o                         
   4  10   3         11.06          6.93         2.60 o                         
   5  10   3        887.79        946.82        27.50 o                         
   6  10   3          3.93          6.07         3.07 o                         
   7  10   3         48.21         40.89         6.19 o                         
   8  10   3          5.59         -3.25         3.25 o                         
   9  10   3         51.49         43.38         5.80 o                         
  10  10   3         52.40         54.66         7.03 o                         
  11  10   3         13.52         19.93         5.53 o                         
  12  10   3        256.24        269.68        18.34 o                         
 -14  11   3         45.32         46.75        12.80 o                         
 -13  11   3          0.27          1.51         7.52 o                         
 -12  11   3          0.80          0.42         6.02 o                         
 -11  11   3          0.00          0.65         5.30 o                         
 -10  11   3          0.98         -4.09         4.09 o                         
  -9  11   3         17.01         13.20         4.07 o                         
  -8  11   3        355.03        365.05        20.96 o                         
  -7  11   3          8.43          2.96         3.15 o                         
  -6  11   3         12.61         16.86         3.94 o                         
  -5  11   3        161.95        128.54         8.77 o                         
  -4  11   3         13.80          8.55         3.71 o                         
  -3  11   3         72.82         56.19         6.22 o                         
  -2  11   3          0.25          1.36         2.45 o                         
  -1  11   3        634.69        628.65        21.99 o                         
   0  11   3       3273.09       3460.79        93.88 o                         
   1  11   3        235.27        234.06        10.53 o                         
   2  11   3        306.79        309.07        12.34 o                         
   3  11   3         94.24        102.81         6.78 o                         
   4  11   3        212.67        234.84        10.93 o                         
   5  11   3        500.69        521.85        17.74 o                         
   6  11   3        288.89        286.59        15.46 o                         
   7  11   3          6.07          2.02         3.35 o                         
   8  11   3         31.39         31.50         5.17 o                         
   9  11   3          3.25          6.24         4.83 o                         
  10  11   3         42.90         27.58         7.70 o                         
  11  11   3         41.11         44.12        10.43 o                         
  12  11   3          2.10          6.69         7.43 o                         
 -13  12   3         31.79         27.20        11.88 o                         
 -12  12   3          9.41         10.94         9.21 o                         
 -11  12   3          1.19          6.93         7.64 o                         
 -10  12   3         23.27         15.80         6.65 o                         
  -9  12   3          8.58          3.75         4.14 o                         
  -8  12   3         47.49         48.27         6.17 o                         
  -7  12   3         38.68         29.92         5.88 o                         
  -6  12   3          0.11          3.17         3.43 o                         
  -5  12   3         25.31         28.23         6.05 o                         
  -4  12   3         65.46         69.49         6.77 o                         
  -3  12   3        201.33        168.16        10.54 o                         
  -2  12   3         43.43         29.43         4.76 o                         
  -1  12   3          8.35          9.66         3.09 o                         
   0  12   3         22.67         20.92         4.22 o                         
   1  12   3          7.53          4.95         3.24 o                         
   2  12   3        164.92        165.92        11.36 o                         
   3  12   3          0.08          2.40         3.13 o                         
   4  12   3          3.00          3.11         3.28 o                         
   5  12   3         16.80          9.22         5.44 o                         
   6  12   3         86.97         80.29         9.37 o                         
   7  12   3         25.36         17.31         5.77 o                         
   8  12   3         19.44         23.12         5.62 o                         
   9  12   3         72.25         62.32         8.18 o                         
  10  12   3         54.72         54.50        12.23 o                         
  11  12   3          0.88         -0.30         7.31 o                         
 -12  13   3         34.82         35.02        16.60 o                         
 -11  13   3          8.43          8.01         9.07 o                         
 -10  13   3         35.74         37.86        13.44 o                         
  -9  13   3         11.53          7.00         4.90 o                         
  -8  13   3          6.13         -0.28         4.25 o                         
  -7  13   3          3.66         -0.16         3.95 o                         
  -6  13   3         29.58         18.24         5.33 o                         
  -5  13   3        231.56        218.60        14.34 o                         
  -4  13   3          5.88          1.37         3.67 o                         
  -3  13   3        368.01        446.40        19.77 o                         
  -2  13   3          7.52          5.18         3.68 o                         
  -1  13   3         11.21          7.19         3.81 o                         
   0  13   3         88.51         81.14         7.05 o                         
   1  13   3        337.42        357.38        16.81 o                         
   2  13   3          5.65          4.01         3.53 o                         
   3  13   3          3.36          1.96         3.40 o                         
   4  13   3         57.21         65.50         7.03 o                         
   5  13   3        115.64        145.97        11.46 o                         
   6  13   3         96.90        101.57         8.85 o                         
   7  13   3          5.47          5.62         5.72 o                         
   8  13   3         20.05         27.15         6.63 o                         
   9  13   3          1.62          0.69         6.57 o                         
  10  13   3         11.82         12.18         8.53 o                         
 -10  14   3         20.69         17.69        13.47 o                         
  -9  14   3          1.03          2.59         5.01 o                         
  -8  14   3         21.76         15.46         5.68 o                         
  -7  14   3         38.93         51.69         7.26 o                         
  -6  14   3          1.70         -5.14         5.14 o                         
  -5  14   3         26.63         25.18         5.72 o                         
  -4  14   3          4.32          2.69         3.95 o                         
  -3  14   3        272.28        292.84        15.65 o                         
  -2  14   3        118.76         96.89         8.46 o                         
  -1  14   3        120.53        118.08         9.33 o                         
   0  14   3          6.34          8.26         4.01 o                         
   1  14   3          0.87          3.26         3.79 o                         
   2  14   3         39.59         30.66         6.61 o                         
   3  14   3          0.55         -3.40         3.51 o                         
   4  14   3         70.74         52.23         6.74 o                         
   5  14   3         44.73         35.49         6.79 o                         
   6  14   3        122.05        128.23        11.14 o                         
   7  14   3         14.82         20.65         6.44 o                         
   8  14   3          0.16          4.81         6.82 o                         
   9  14   3          0.22          1.12         6.72 o                         
  -9  15   3         17.42         13.73         7.65 o                         
  -8  15   3          7.83         23.77         6.97 o                         
  -7  15   3          0.15          3.87         5.26 o                         
  -6  15   3        148.88        152.72        13.58 o                         
  -5  15   3          0.98          0.46         4.87 o                         
  -4  15   3         31.42         32.02         7.14 o                         
  -3  15   3         44.90         39.96         6.42 o                         
  -2  15   3         65.48         59.70         7.20 o                         
  -1  15   3          0.44         -3.14         4.13 o                         
   0  15   3          1.58          7.95         4.43 o                         
   1  15   3         32.38         32.30         6.02 o                         
   2  15   3         70.03         63.22         8.28 o                         
   3  15   3          3.81          7.05         4.50 o                         
   4  15   3         55.97         49.98         7.09 o                         
   5  15   3          0.07         -5.06         5.06 o                         
   6  15   3         36.85         50.65         8.53 o                         
   7  15   3         16.02         11.86         7.30 o                         
  -7  16   3         23.30         27.56         8.70 o                         
  -6  16   3         28.39         37.48         8.30 o                         
  -5  16   3         56.13         43.45         8.52 o                         
  -4  16   3         37.90         32.20         8.12 o                         
  -3  16   3          3.35         14.16         6.47 o                         
  -2  16   3         49.29         52.71         8.58 o                         
  -1  16   3          2.78          9.50         5.87 o                         
   0  16   3          7.03         15.39         5.72 o                         
   1  16   3         87.11         81.56         8.81 o                         
   2  16   3          5.00          2.67         5.53 o                         
   3  16   3        149.25        170.82        13.58 o                         
   4  16   3          2.09          9.49         6.30 o                         
   5  16   3         15.27         15.77        13.33 o                         
  -4  17   3          1.07          4.43         7.47 o                         
  -3  17   3         13.14         17.63         7.42 o                         
  -2  17   3         10.93         14.45         6.86 o                         
  -1  17   3         16.41         19.40         6.75 o                         
   0  17   3         52.17         41.69         8.26 o                         
   1  17   3         60.68         71.84        10.67 o                         
   2  17   3         55.40         33.76        12.38 o                         
 -17   0   4          3.23          1.55         9.90 o                         
 -16   0   4          0.04         -0.36         8.57 o                         
 -15   0   4         42.90         31.25        14.23 o                         
 -14   0   4          1.05          4.39         5.89 o                         
 -13   0   4        236.54        246.81        16.17 o                         
 -12   0   4        958.73        967.24        37.84 o                         
 -11   0   4        698.87        719.58        31.18 o                         
 -10   0   4         10.44          9.21         5.22 o                         
  -9   0   4         22.57          6.65         3.37 o                         
  -8   0   4        175.11        172.78        11.61 o                         
  -7   0   4        111.35         96.72         7.72 o                         
  -6   0   4         55.05         51.48         8.38 o                         
  -5   0   4        209.83        202.72        11.22 o                         
  -4   0   4          4.34          1.51         1.44 o                         
  -3   0   4        182.35        166.62         7.09 o                         
  -2   0   4        243.88        250.10         8.27 o                         
  -1   0   4        194.75        210.70         8.68 o                         
   0   0   4        639.90        722.99        22.34 o                         
   1   0   4       1483.74       1501.81        43.78 o                         
   2   0   4        388.44        407.30        14.51 o                         
   3   0   4         20.72         18.97         3.63 o                         
   4   0   4        834.29        927.61        33.82 o                         
   5   0   4          3.19         12.21         3.60 o                         
   6   0   4       1507.42       1635.25        65.36 o                         
   7   0   4         17.22         22.42         6.79 o                         
   8   0   4          8.80          5.29         5.57 o                         
   9   0   4         72.52         73.94         9.06 o                         
  10   0   4        140.00        171.56        14.46 o                         
  11   0   4          8.41         -0.24         4.61 o                         
  12   0   4         17.89         19.25         5.39 o                         
  13   0   4          6.82         10.88         5.83 o                         
  14   0   4        192.96        204.65        29.97 o                         
  15   0   4         53.13         43.49        12.58 o                         
 -17   1   4         88.65         71.50        11.74 o                         
 -16   1   4          5.74          5.31         7.07 o                         
 -15   1   4         30.63         21.50         7.40 o                         
 -14   1   4         12.10          3.83         4.28 o                         
 -13   1   4        404.59        419.52        16.68 o                         
 -12   1   4        446.89        471.89        16.35 o                         
 -11   1   4        100.59         88.78         6.22 o                         
 -10   1   4         28.85         22.86         3.26 o                         
  -9   1   4         67.29         65.24         4.74 o                         
  -8   1   4          0.63          3.38         1.79 o                         
  -7   1   4          0.40          0.60         1.50 o                         
  -6   1   4        574.75        618.66        17.66 o                         
  -5   1   4         13.54          7.15         1.16 o                         
  -4   1   4         49.60         52.41         2.58 o                         
  -3   1   4        179.67        149.58         4.29 o                         
  -2   1   4       1331.52       1359.03        28.14 o                         
  -1   1   4         13.25         16.65         1.80 o                         
   0   1   4       2599.02       2770.48        60.20 o                         
   1   1   4        248.08        228.75         6.65 o                         
   2   1   4        525.69        508.19        12.33 o                         
   3   1   4         89.65         69.34         3.54 o                         
   4   1   4         73.67         72.41         4.00 o                         
   5   1   4       1478.71       1625.34        42.82 o                         
   6   1   4        639.29        632.47        18.34 o                         
   7   1   4         86.85         83.52         6.03 o                         
   8   1   4        271.08        266.80        11.96 o                         
   9   1   4        171.59        189.98        11.52 o                         
  10   1   4         62.77         46.29         5.08 o                         
  11   1   4         24.98         16.14         3.91 o                         
  12   1   4         10.42          7.96         3.63 o                         
  13   1   4          8.78          5.89         4.00 o                         
  14   1   4          0.11         -1.88         4.72 o                         
  15   1   4        111.99        128.58        13.01 o                         
 -17   2   4          3.22         -4.22         6.63 o                         
 -16   2   4         54.39         75.41        11.47 o                         
 -15   2   4        134.04        120.53        11.70 o                         
 -14   2   4         62.00         52.32         7.15 o                         
 -13   2   4        189.15        198.34        17.25 o                         
 -12   2   4        193.86        174.37        10.16 o                         
 -11   2   4         10.60          7.65         2.73 o                         
 -10   2   4          2.03          1.50         2.15 o                         
  -9   2   4         15.75          9.86         2.49 o                         
  -8   2   4        654.63        701.68        19.01 o                         
  -7   2   4        305.50        336.87         9.49 o                         
  -6   2   4        222.63        251.50         7.58 o                         
  -5   2   4        479.60        515.70        13.25 o                         
  -4   2   4        111.55        107.13         3.64 o                         
  -3   2   4       1998.17       2156.30        45.50 o                         
  -2   2   4         36.58         37.07         2.25 o                         
  -1   2   4       2076.60       2128.52        44.85 o                         
   0   2   4       1142.44       1107.13        25.04 o                         
   1   2   4       1911.48       2049.06        43.32 o                         
   2   2   4        103.86        102.02         4.17 o                         
   3   2   4        186.40        193.82         6.45 o                         
   4   2   4          2.49          1.73         1.10 o                         
   5   2   4        657.38        686.20        18.65 o                         
   6   2   4        672.64        606.56        16.99 o                         
   7   2   4       1625.54       1601.20        43.01 o                         
   8   2   4         83.03         71.44         5.94 o                         
   9   2   4        307.34        315.74        13.39 o                         
  10   2   4          1.19         -2.50         2.50 o                         
  11   2   4        192.95        184.16        11.68 o                         
  12   2   4         29.69         29.42         4.77 o                         
  13   2   4         86.87         99.13         8.01 o                         
  14   2   4         10.60          5.44         5.23 o                         
  15   2   4          0.94          4.44         6.42 o                         
 -17   3   4         16.09         11.57         7.67 o                         
 -16   3   4         42.86         37.43         8.29 o                         
 -15   3   4         19.81          7.27         5.51 o                         
 -14   3   4          6.02         -0.99         4.15 o                         
 -13   3   4        147.64        143.26        10.36 o                         
 -12   3   4          2.19         -2.30         2.99 o                         
 -11   3   4        420.40        423.60        16.01 o                         
 -10   3   4        132.03        111.46         9.38 o                         
  -9   3   4        144.87        138.93         7.19 o                         
  -8   3   4          0.23          0.33         1.30 o                         
  -7   3   4         78.28         72.83         3.58 o                         
  -6   3   4         96.02        112.56         4.41 o                         
  -5   3   4         48.94         45.40         3.71 o                         
  -4   3   4        736.89        734.33        19.06 o                         
  -3   3   4          2.35          0.13         1.05 o                         
  -2   3   4        859.14        887.58        20.42 o                         
  -1   3   4        132.69        141.88         5.32 o                         
   0   3   4       1861.49       2006.06        40.71 o                         
   1   3   4         40.58         39.96         2.44 o                         
   2   3   4        939.51       1036.69        23.86 o                         
   3   3   4       1779.85       1931.38        44.77 o                         
   4   3   4        406.41        421.40        11.41 o                         
   5   3   4        226.85        242.49         9.15 o                         
   6   3   4         44.16         41.61         3.49 o                         
   7   3   4        914.95        864.19        24.95 o                         
   8   3   4         30.37         22.77         3.64 o                         
   9   3   4        111.66        108.40         7.20 o                         
  10   3   4         23.79         15.51         3.77 o                         
  11   3   4          9.32          9.53         3.57 o                         
  12   3   4          2.52          2.67         3.65 o                         
  13   3   4        110.32        133.11         9.41 o                         
  14   3   4          7.93          6.06         5.63 o                         
  15   3   4        232.11        329.72        21.39 o                         
 -17   4   4         71.54         75.56        12.09 o                         
 -16   4   4         23.34         19.74         6.90 o                         
 -15   4   4        133.15        129.85        12.09 o                         
 -14   4   4          0.46          1.78         4.93 o                         
 -13   4   4         51.82         55.99         8.14 o                         
 -12   4   4         18.16          9.97         3.85 o                         
 -11   4   4        369.78        343.81        16.78 o                         
 -10   4   4          0.09         -2.34         2.34 o                         
  -9   4   4          5.02          7.09         2.64 o                         
  -8   4   4          9.55          5.57         1.64 o                         
  -7   4   4         16.19          8.90         1.68 o                         
  -6   4   4         43.67         47.62         3.51 o                         
  -5   4   4        205.64        236.75         8.33 o                         
  -4   4   4        592.12        601.85        16.13 o                         
  -3   4   4       1989.38       2047.19        45.07 o                         
  -2   4   4         26.37         27.30         1.89 o                         
  -1   4   4         18.73         23.29         2.03 o                         
   0   4   4        129.25        122.87         4.96 o                         
   1   4   4       2228.86       2441.71        53.77 o                         
   2   4   4        314.41        380.89         9.97 o                         
   3   4   4       1584.82       1892.00        42.14 o                         
   4   4   4         23.02         21.15         2.23 o                         
   5   4   4          0.12          1.17         1.45 o                         
   6   4   4         16.81          9.44         2.37 o                         
   7   4   4          0.39         -1.77         1.77 o                         
   8   4   4        147.49        176.55         9.09 o                         
   9   4   4         41.72         24.97         3.87 o                         
  10   4   4        174.06        156.24         9.15 o                         
  11   4   4         73.03         60.26         6.24 o                         
  12   4   4         85.24         81.08         7.10 o                         
  13   4   4          3.80          1.05         4.01 o                         
  14   4   4          4.56          8.31         5.97 o                         
  15   4   4        260.74        420.53        56.64 o                         
 -17   5   4        130.83        123.66        13.74 o                         
 -16   5   4          0.13          2.56         5.71 o                         
 -15   5   4         30.52         32.65         7.41 o                         
 -14   5   4         50.59         48.27         7.19 o                         
 -13   5   4          1.29         -0.02         3.75 o                         
 -12   5   4        101.09        111.81        11.92 o                         
 -11   5   4         94.27        103.57         8.24 o                         
 -10   5   4       1112.85       1132.54        36.26 o                         
  -9   5   4        178.56        181.83        13.36 o                         
  -8   5   4          8.59          5.38         1.92 o                         
  -7   5   4         22.58         20.09         2.59 o                         
  -6   5   4        113.15        109.12         5.51 o                         
  -5   5   4       1014.07       1069.77        28.71 o                         
  -4   5   4       4876.46       5320.06       125.89 o                         
  -3   5   4       2509.05       2717.05        65.22 o                         
  -2   5   4         49.75         52.11         2.76 o                         
  -1   5   4        931.15       1000.80        25.35 o                         
   0   5   4        466.13        498.87        13.85 o                         
   1   5   4        521.64        571.79        15.00 o                         
   2   5   4        138.70        110.76         4.62 o                         
   3   5   4         76.60         86.44         6.59 o                         
   4   5   4          6.17          3.44         1.52 o                         
   5   5   4         39.14         37.29         3.60 o                         
   6   5   4         49.23         44.02         4.38 o                         
   7   5   4        432.05        458.53        14.71 o                         
   8   5   4        613.96        618.96        19.48 o                         
   9   5   4        408.98        382.07        14.53 o                         
  10   5   4         21.30         13.38         4.30 o                         
  11   5   4         19.66         11.37         3.88 o                         
  12   5   4         33.49         28.10         5.13 o                         
  13   5   4         10.47         11.64         5.53 o                         
  14   5   4          6.04          3.06         7.13 o                         
 -16   6   4         10.04          2.84         6.36 o                         
 -15   6   4          0.00          1.84         5.14 o                         
 -14   6   4          0.12          1.53         4.28 o                         
 -13   6   4          7.49          5.54         4.25 o                         
 -12   6   4        188.12        186.82        11.57 o                         
 -11   6   4          8.39          5.10         3.14 o                         
 -10   6   4         29.17         27.55         4.60 o                         
  -9   6   4         87.35         72.08         7.00 o                         
  -8   6   4         22.46         19.37         2.90 o                         
  -7   6   4         94.06         95.75         5.49 o                         
  -6   6   4          4.17          4.45         1.88 o                         
  -5   6   4         46.66         54.45         4.75 o                         
  -4   6   4         25.06         17.42         1.84 o                         
  -3   6   4         12.67         14.22         1.74 o                         
  -2   6   4         43.60         35.41         2.66 o                         
  -1   6   4         45.98         47.34         2.99 o                         
   0   6   4        925.21        911.97        23.87 o                         
   1   6   4        523.61        521.88        14.08 o                         
   2   6   4         24.72         27.45         2.17 o                         
   3   6   4        354.47        338.13        10.92 o                         
   4   6   4        200.04        224.65         8.10 o                         
   5   6   4          0.14         -0.27         1.79 o                         
   6   6   4        109.36        103.54         7.27 o                         
   7   6   4         47.97         38.52         5.01 o                         
   8   6   4         77.17         76.66         6.25 o                         
   9   6   4         97.34         83.40         6.78 o                         
  10   6   4         71.69         68.61         7.11 o                         
  11   6   4         62.92         49.97         6.66 o                         
  12   6   4        159.92        162.35        15.56 o                         
  13   6   4         11.03         14.82         9.08 o                         
  14   6   4        104.24        126.66        14.15 o                         
 -16   7   4          6.63         -1.79         7.98 o                         
 -15   7   4          8.33         -3.69         6.21 o                         
 -14   7   4         75.77         71.04         9.53 o                         
 -13   7   4         18.64         12.73         5.04 o                         
 -12   7   4          0.78          2.72         3.68 o                         
 -11   7   4         66.47         66.82         6.81 o                         
 -10   7   4          1.02          1.15         3.00 o                         
  -9   7   4          5.91          3.56         2.62 o                         
  -8   7   4         13.75         14.92         2.79 o                         
  -7   7   4        252.82        236.49         9.46 o                         
  -6   7   4         88.32         83.03         5.11 o                         
  -5   7   4          1.04          1.85         1.77 o                         
  -4   7   4        211.56        223.72         7.61 o                         
  -3   7   4          2.07          1.10         1.41 o                         
  -2   7   4         91.20         74.52         4.19 o                         
  -1   7   4        268.72        243.28         9.81 o                         
   0   7   4         60.54         55.49         3.97 o                         
   1   7   4        162.35        146.20         8.70 o                         
   2   7   4          0.84          1.54         1.61 o                         
   3   7   4         80.03         79.41         4.65 o                         
   4   7   4        499.03        503.15        14.93 o                         
   5   7   4          6.93          1.44         2.37 o                         
   6   7   4          0.10         -0.63         2.41 o                         
   7   7   4        200.31        184.19         9.91 o                         
   8   7   4          4.69          5.36         3.21 o                         
   9   7   4          3.35         -3.01         3.33 o                         
  10   7   4         17.71         17.91         5.15 o                         
  11   7   4          0.49         -0.43         4.26 o                         
  12   7   4         21.21         23.34         6.31 o                         
  13   7   4          5.93          1.77         5.86 o                         
  14   7   4          1.32          1.14        10.71 o                         
 -16   8   4          8.54         26.92        14.88 o                         
 -15   8   4          6.21         12.52         7.42 o                         
 -14   8   4         10.43          4.27         5.85 o                         
 -13   8   4         18.30         13.36         6.03 o                         
 -12   8   4         66.86         62.88         8.03 o                         
 -11   8   4         11.05          1.48         4.25 o                         
 -10   8   4         11.71         11.27         4.52 o                         
  -9   8   4         21.36         15.77         4.24 o                         
  -8   8   4        339.19        274.80        12.09 o                         
  -7   8   4        342.95        324.49        12.94 o                         
  -6   8   4         20.16         11.12         3.63 o                         
  -5   8   4        567.85        584.40        17.84 o                         
  -4   8   4         28.39         22.92         4.04 o                         
  -3   8   4          0.50          0.37         1.66 o                         
  -2   8   4        977.40        988.44        28.37 o                         
  -1   8   4        434.60        424.19        14.48 o                         
   0   8   4        228.21        248.76         9.59 o                         
   1   8   4         29.77         21.25         2.88 o                         
   2   8   4         19.11         18.93         2.88 o                         
   3   8   4        256.09        263.48        13.79 o                         
   4   8   4          1.42          0.28         2.12 o                         
   5   8   4        702.02        675.11        20.81 o                         
   6   8   4        283.19        301.61        15.16 o                         
   7   8   4         98.73        113.80         8.85 o                         
   8   8   4          0.01          4.36         3.41 o                         
   9   8   4          0.55          0.27         3.74 o                         
  10   8   4         20.65         14.17         4.72 o                         
  11   8   4        102.02        107.63         9.63 o                         
  12   8   4         19.49         35.67         7.13 o                         
  13   8   4          0.74         -5.07         6.34 o                         
 -15   9   4          8.05         -4.92         7.69 o                         
 -14   9   4         30.32         36.54         8.91 o                         
 -13   9   4         20.30         23.91         7.05 o                         
 -12   9   4        239.56        247.08        16.01 o                         
 -11   9   4        268.24        263.30        25.29 o                         
 -10   9   4         17.79         11.01         4.52 o                         
  -9   9   4          0.23         -2.73         2.73 o                         
  -8   9   4        451.11        448.15        16.37 o                         
  -7   9   4        212.89        202.65        12.01 o                         
  -6   9   4         70.65         63.84         5.38 o                         
  -5   9   4          3.80         -0.31         2.27 o                         
  -4   9   4         35.62         36.67         4.36 o                         
  -3   9   4          9.74          2.25         2.50 o                         
  -2   9   4         65.49         64.18         4.72 o                         
  -1   9   4        172.90        149.60         8.06 o                         
   0   9   4        213.56        195.06         9.00 o                         
   1   9   4         38.65         36.48         4.28 o                         
   2   9   4          0.01         -0.21         2.08 o                         
   3   9   4        254.03        275.62        12.08 o                         
   4   9   4       1230.25       1214.65        33.98 o                         
   5   9   4          3.41          0.19         2.91 o                         
   6   9   4         30.45         26.62         4.39 o                         
   7   9   4        265.57        292.49        13.76 o                         
   8   9   4        183.87        204.66        13.15 o                         
   9   9   4         35.87         45.35         6.87 o                         
  10   9   4         13.42          0.41         5.03 o                         
  11   9   4          3.27          0.74         5.68 o                         
  12   9   4          0.49         -4.80         6.08 o                         
 -14  10   4         71.57         73.89        14.22 o                         
 -13  10   4        122.55        185.93        23.56 o                         
 -12  10   4          0.98          3.45         5.70 o                         
 -11  10   4         22.02         30.31         6.33 o                         
 -10  10   4         28.63         13.93         5.02 o                         
  -9  10   4          7.55         15.00         5.13 o                         
  -8  10   4          2.63         -2.46         2.84 o                         
  -7  10   4         40.15         22.64         4.15 o                         
  -6  10   4        376.68        324.22        18.89 o                         
  -5  10   4        166.37        162.29         9.37 o                         
  -4  10   4         63.33         55.20         5.45 o                         
  -3  10   4         15.50         10.41         3.19 o                         
  -2  10   4        873.63        883.66        26.94 o                         
  -1  10   4        304.73        303.72        12.94 o                         
   0  10   4       1388.44       1458.71        39.64 o                         
   1  10   4        334.29        327.53        12.90 o                         
   2  10   4        562.40        579.67        17.60 o                         
   3  10   4         60.71         57.55         6.28 o                         
   4  10   4        782.06        829.24        24.74 o                         
   5  10   4        832.99        917.36        29.07 o                         
   6  10   4        481.66        528.05        19.90 o                         
   7  10   4          1.87         -1.84         3.02 o                         
   8  10   4          3.49          7.02         3.99 o                         
   9  10   4         67.00         74.09         7.84 o                         
  10  10   4         85.09         91.00         9.10 o                         
  11  10   4         22.36         34.38         7.15 o                         
  12  10   4         39.78         69.02        12.23 o                         
 -14  11   4        225.55        167.83        21.49 o                         
 -13  11   4          1.10         11.99         8.81 o                         
 -12  11   4          4.24         -0.39         6.59 o                         
 -11  11   4         48.64         39.73         7.43 o                         
 -10  11   4         74.11         79.87         9.74 o                         
  -9  11   4         11.95          3.73         4.19 o                         
  -8  11   4        242.81        246.91        13.41 o                         
  -7  11   4         88.57         72.03         6.88 o                         
  -6  11   4        102.18         64.17         6.49 o                         
  -5  11   4        150.47        141.69         8.85 o                         
  -4  11   4          4.87          2.81         3.07 o                         
  -3  11   4          1.30          0.54         2.73 o                         
  -2  11   4        144.31        131.98         8.51 o                         
  -1  11   4         40.63         34.45         4.07 o                         
   0  11   4       1415.67       1480.68        40.40 o                         
   1  11   4         22.70         16.19         3.44 o                         
   2  11   4          3.71          1.21         2.48 o                         
   3  11   4          3.18          0.50         2.62 o                         
   4  11   4        141.13        143.56         8.29 o                         
   5  11   4        467.67        511.45        19.12 o                         
   6  11   4        223.88        213.15        11.87 o                         
   7  11   4         78.33         68.13         6.65 o                         
   8  11   4          0.02          0.95         3.92 o                         
   9  11   4          1.32         -0.80         4.35 o                         
  10  11   4          1.54          5.22         5.44 o                         
  11  11   4         47.24         70.64         9.39 o                         
 -13  12   4          3.51          5.77         9.44 o                         
 -12  12   4         20.96         36.56         9.85 o                         
 -11  12   4         39.86         21.95         7.60 o                         
 -10  12   4          1.58          7.41         5.94 o                         
  -9  12   4          2.08          0.58         4.32 o                         
  -8  12   4         89.10         68.78         7.26 o                         
  -7  12   4         21.58         24.37         4.97 o                         
  -6  12   4          7.91          2.37         3.74 o                         
  -5  12   4          2.22          1.14         3.25 o                         
  -4  12   4         14.85         22.29         4.42 o                         
  -3  12   4         28.23         17.52         4.24 o                         
  -2  12   4         33.81         35.82         5.00 o                         
  -1  12   4         39.59         35.04         4.48 o                         
   0  12   4         43.02         43.61         6.17 o                         
   1  12   4        868.63        905.20        26.81 o                         
   2  12   4        404.43        419.23        15.40 o                         
   3  12   4         41.64         25.50         4.91 o                         
   4  12   4         41.72         38.23         5.50 o                         
   5  12   4         22.89         17.39         4.61 o                         
   6  12   4         11.53         11.15         4.33 o                         
   7  12   4          2.29          8.32         4.41 o                         
   8  12   4         15.35         14.30         5.57 o                         
   9  12   4          1.81          2.69        10.85 o                         
  10  12   4          2.98          7.14         6.08 o                         
 -12  13   4          7.16          8.74        11.35 o                         
 -11  13   4         61.86         75.53        18.85 o                         
 -10  13   4         52.09         73.39        11.27 o                         
  -9  13   4         14.57         18.16         7.36 o                         
  -8  13   4          0.58         -0.96         4.44 o                         
  -7  13   4          0.06         -0.52         4.09 o                         
  -6  13   4          8.99         12.15         4.65 o                         
  -5  13   4          2.14          0.11         3.77 o                         
  -4  13   4          5.82          0.87         5.15 o                         
  -3  13   4        576.56        622.93        23.85 o                         
  -2  13   4        562.63        588.99        24.81 o                         
  -1  13   4         83.31        101.10        12.31 o                         
   0  13   4         12.65         15.08         5.16 o                         
   1  13   4          2.02          1.00         3.92 o                         
   2  13   4        153.26        152.11        10.54 o                         
   3  13   4        429.96        497.95        26.39 o                         
   4  13   4         64.23         67.35         7.83 o                         
   5  13   4         75.15         70.12         7.59 o                         
   6  13   4         20.16         15.09         5.15 o                         
   7  13   4         34.14         27.88         6.16 o                         
   8  13   4          1.76         -2.21         5.19 o                         
   9  13   4         60.46         62.79         9.33 o                         
 -10  14   4         12.57         15.12         8.57 o                         
  -9  14   4         20.14         12.95         7.64 o                         
  -8  14   4         11.64         -0.91         4.52 o                         
  -7  14   4         15.55         17.80         5.81 o                         
  -6  14   4          1.39         -3.37         4.28 o                         
  -5  14   4         64.93         52.93         7.22 o                         
  -4  14   4         18.51          9.75         4.82 o                         
  -3  14   4        272.89        314.72        16.55 o                         
  -2  14   4        118.28        113.98         9.32 o                         
  -1  14   4          4.48          4.40         4.24 o                         
   0  14   4         19.94          9.26         4.51 o                         
   1  14   4         13.28         11.88         4.68 o                         
   2  14   4         15.04         18.04         5.37 o                         
   3  14   4         24.73         25.06         5.55 o                         
   4  14   4         51.95         46.39         7.53 o                         
   5  14   4        175.55        178.35        13.41 o                         
   6  14   4         32.02         27.82         9.35 o                         
   7  14   4          0.02          7.88         5.79 o                         
   8  14   4          5.30         21.06         6.97 o                         
  -9  15   4          7.82         16.58        17.50 o                         
  -8  15   4          4.69          3.03         5.65 o                         
  -7  15   4         41.05         53.92         8.23 o                         
  -6  15   4        320.53        340.99        25.85 o                         
  -5  15   4        136.62        112.18        11.09 o                         
  -4  15   4          7.87          1.92         4.73 o                         
  -3  15   4          8.49          3.69         4.67 o                         
  -2  15   4          1.55         -3.41         4.13 o                         
  -1  15   4         10.36          8.69         5.44 o                         
   0  15   4          4.31          1.58         4.34 o                         
   1  15   4          2.62         -0.73         4.84 o                         
   2  15   4         78.59         77.30         8.91 o                         
   3  15   4          0.47          2.12         4.80 o                         
   4  15   4          1.22          4.77         6.21 o                         
   5  15   4        116.78        107.90        10.84 o                         
   6  15   4        284.71        278.90        18.23 o                         
  -7  16   4        136.11        203.62        27.10 o                         
  -6  16   4        323.85        310.90        20.74 o                         
  -5  16   4          0.00          3.51         6.12 o                         
  -4  16   4         44.51         40.00         7.20 o                         
  -3  16   4         55.71         59.20         8.08 o                         
  -2  16   4         34.31         40.43         9.55 o                         
  -1  16   4          7.12          9.76         5.34 o                         
   0  16   4         38.40         35.19         6.69 o                         
   1  16   4         41.16         69.70         9.04 o                         
   2  16   4         11.86         12.05         6.23 o                         
   3  16   4         37.98         25.56        10.67 o                         
   4  16   4         13.88         26.47         8.45 o                         
  -2  17   4         52.92         32.09        13.15 o                         
  -1  17   4         30.92          8.59         8.90 o                         
   0  17   4         10.09          5.31         9.98 o                         
 -17   1   5         19.37         17.06         8.08 o                         
 -16   1   5          4.40         -0.95         5.95 o                         
 -15   1   5          0.39         -0.26         5.14 o                         
 -14   1   5         12.92         11.52         4.58 o                         
 -13   1   5        158.08        151.65         9.27 o                         
 -12   1   5        546.13        580.26        19.28 o                         
 -11   1   5         39.30         32.49         4.42 o                         
 -10   1   5         11.34         10.15         2.79 o                         
  -9   1   5         26.85         22.35         3.14 o                         
  -8   1   5         40.03         37.04         4.26 o                         
  -7   1   5         23.80         19.82         2.55 o                         
  -6   1   5       1587.18       1716.92        38.55 o                         
  -5   1   5        216.74        229.44         7.11 o                         
  -4   1   5         45.99         51.63         2.71 o                         
  -3   1   5       1228.01       1331.83        26.92 o                         
  -2   1   5        212.77        252.25         6.69 o                         
  -1   1   5        509.61        509.60        12.76 o                         
   0   1   5        734.99        769.63        17.61 o                         
   1   1   5        267.82        300.25         8.45 o                         
   2   1   5         57.86         55.35         3.11 o                         
   3   1   5         39.04         29.52         2.53 o                         
   4   1   5         52.10         48.87         3.09 o                         
   5   1   5        260.17        277.68        15.66 o                         
   6   1   5        186.71        184.61        11.24 o                         
   7   1   5        104.37        100.77         6.90 o                         
   8   1   5         21.44         17.62         3.88 o                         
   9   1   5          0.59         -0.19         3.05 o                         
  10   1   5          1.23         -2.26         2.96 o                         
  11   1   5          2.31          1.69         3.42 o                         
  12   1   5         39.20         34.15         5.53 o                         
  13   1   5          0.11         -1.95         3.92 o                         
  14   1   5         65.05         59.85         6.63 o                         
 -17   2   5          0.00          0.04         7.19 o                         
 -16   2   5         26.16         13.23         9.42 o                         
 -15   2   5          2.51          5.27         5.17 o                         
 -14   2   5         75.45         68.54         7.63 o                         
 -13   2   5        355.72        375.16        16.94 o                         
 -12   2   5        818.21        881.54        28.21 o                         
 -11   2   5         17.50         13.18         3.51 o                         
 -10   2   5          1.13          2.25         2.53 o                         
  -9   2   5         54.46         52.65         4.31 o                         
  -8   2   5         11.21         14.07         2.55 o                         
  -7   2   5         78.86         94.25         4.90 o                         
  -6   2   5         81.44         97.36         4.01 o                         
  -5   2   5       1315.08       1405.24        33.33 o                         
  -4   2   5         11.56          5.74         1.16 o                         
  -3   2   5        530.68        556.48        12.18 o                         
  -2   2   5        222.29        211.49         6.16 o                         
  -1   2   5        577.60        592.41        13.82 o                         
   0   2   5       1052.73       1166.01        25.64 o                         
   1   2   5        303.39        371.91         9.46 o                         
   2   2   5          6.50          6.96         2.21 o                         
   3   2   5        414.13        434.12        11.72 o                         
   4   2   5         26.87         33.53         3.39 o                         
   5   2   5        131.82        143.08         6.50 o                         
   6   2   5        799.89        776.30        22.74 o                         
   7   2   5       1022.85       1014.54        29.04 o                         
   8   2   5         46.65         45.84         4.80 o                         
   9   2   5         30.74         23.70         4.05 o                         
  10   2   5          0.15         -2.25         2.72 o                         
  11   2   5         66.91         53.64         5.90 o                         
  12   2   5         96.42        104.20         8.17 o                         
  13   2   5         94.64        107.54         8.75 o                         
  14   2   5         19.26         17.78         7.65 o                         
 -17   3   5          3.20          2.35         7.70 o                         
 -16   3   5         19.09         15.28         7.36 o                         
 -15   3   5         29.34         17.56         6.03 o                         
 -14   3   5          0.29         -3.74         3.74 o                         
 -13   3   5         42.93         28.54         5.02 o                         
 -12   3   5         97.29        102.66         8.61 o                         
 -11   3   5        364.97        370.66        15.43 o                         
 -10   3   5         73.91         70.76         5.89 o                         
  -9   3   5        117.25        108.00         7.08 o                         
  -8   3   5         56.40         56.54         4.80 o                         
  -7   3   5          5.37          3.77         1.47 o                         
  -6   3   5        345.17        373.07        11.31 o                         
  -5   3   5        101.35         93.56         5.01 o                         
  -4   3   5        539.53        538.50        14.75 o                         
  -3   3   5          8.81          2.15         1.10 o                         
  -2   3   5        329.19        360.96         9.12 o                         
  -1   3   5        119.81        109.74         4.18 o                         
   0   3   5         19.75         12.45         1.59 o                         
   1   3   5        833.88        922.23        21.60 o                         
   2   3   5       1164.32       1264.22        29.12 o                         
   3   3   5         36.89         41.73         2.91 o                         
   4   3   5         39.57         27.88         2.51 o                         
   5   3   5          8.40          6.33         2.04 o                         
   6   3   5        187.04        153.54         7.53 o                         
   7   3   5        546.35        543.88        17.51 o                         
   8   3   5        251.28        208.62        14.46 o                         
   9   3   5          0.58          0.09         2.79 o                         
  10   3   5         11.14          6.81         3.46 o                         
  11   3   5         33.25         35.25         5.26 o                         
  12   3   5         27.66         23.12         5.04 o                         
  13   3   5         31.05         30.12         6.03 o                         
  14   3   5         27.70         37.88         7.47 o                         
 -17   4   5         45.41         38.72        14.50 o                         
 -16   4   5         91.21        106.37        15.29 o                         
 -15   4   5          0.31          3.59         5.07 o                         
 -14   4   5         11.48          6.78         4.32 o                         
 -13   4   5         34.18         34.47         5.68 o                         
 -12   4   5         72.83         76.40         7.33 o                         
 -11   4   5        674.71        674.19        23.85 o                         
 -10   4   5         34.32         25.46         4.38 o                         
  -9   4   5         17.34          9.48         3.12 o                         
  -8   4   5          0.01         -1.56         1.97 o                         
  -7   4   5         22.62         19.17         2.40 o                         
  -6   4   5          2.47          0.70         1.50 o                         
  -5   4   5        419.38        453.10        13.05 o                         
  -4   4   5       5532.44       6097.83       144.25 o                         
  -3   4   5       2662.50       2734.77        62.82 o                         
  -2   4   5        158.24        139.01         5.10 o                         
  -1   4   5         24.10         22.46         2.25 o                         
   0   4   5       1486.90       1650.54        37.15 o                         
   1   4   5       1203.28       1274.20        29.28 o                         
   2   4   5        336.53        329.08         9.41 o                         
   3   4   5       1029.72       1105.95        26.44 o                         
   4   4   5         23.75         19.58         2.38 o                         
   5   4   5         68.40         67.45         4.45 o                         
   6   4   5        119.96        118.32         8.28 o                         
   7   4   5         54.21         38.11         5.05 o                         
   8   4   5        343.43        306.70        13.00 o                         
   9   4   5        129.75         94.76         8.29 o                         
  10   4   5         69.56         76.08         6.66 o                         
  11   4   5          0.16          4.00         3.43 o                         
  12   4   5         21.78         13.18         5.67 o                         
  13   4   5          7.03          5.41         4.81 o                         
  14   4   5          7.44          6.64         5.82 o                         
 -17   5   5         42.09         22.90        11.48 o                         
 -16   5   5         62.45         61.57         9.68 o                         
 -15   5   5         10.78          9.03         5.48 o                         
 -14   5   5          0.26          3.51         4.40 o                         
 -13   5   5          9.09         15.43         4.54 o                         
 -12   5   5          1.13          0.05         3.17 o                         
 -11   5   5        100.32         86.00         7.41 o                         
 -10   5   5        355.90        356.87        15.84 o                         
  -9   5   5        364.16        340.42        14.56 o                         
  -8   5   5        607.43        603.37        19.30 o                         
  -7   5   5        231.78        237.27         9.19 o                         
  -6   5   5          4.74          1.38         1.68 o                         
  -5   5   5        100.53        105.18         5.88 o                         
  -4   5   5       2649.73       2781.61        67.32 o                         
  -3   5   5       1041.97       1044.96        25.45 o                         
  -2   5   5        182.64        166.65         6.00 o                         
  -1   5   5        533.53        518.79        13.72 o                         
   0   5   5        681.99        702.00        18.07 o                         
   1   5   5         38.42         27.57         2.75 o                         
   2   5   5        615.07        684.51        16.98 o                         
   3   5   5        637.24        727.20        18.12 o                         
   4   5   5        149.12        168.88         6.67 o                         
   5   5   5          0.03          2.69         1.90 o                         
   6   5   5          5.44          4.25         2.28 o                         
   7   5   5        118.02        109.45         7.02 o                         
   8   5   5         14.66         12.76         3.37 o                         
   9   5   5          3.12          1.97         3.33 o                         
  10   5   5          6.96          1.46         3.55 o                         
  11   5   5         52.48         37.86         5.77 o                         
  12   5   5         38.92         22.08         5.51 o                         
  13   5   5         18.26         13.08         5.73 o                         
  14   5   5         42.18         27.57        11.08 o                         
 -16   6   5         21.19         19.64         7.83 o                         
 -15   6   5          0.32          0.17         5.06 o                         
 -14   6   5         44.25         29.82         6.11 o                         
 -13   6   5         12.11          4.74         4.10 o                         
 -12   6   5         16.10          6.76         3.76 o                         
 -11   6   5         26.45         25.19         6.06 o                         
 -10   6   5          7.93          3.80         2.87 o                         
  -9   6   5         32.90         39.34         4.96 o                         
  -8   6   5        199.55        180.37         8.33 o                         
  -7   6   5         20.17         14.13         2.52 o                         
  -6   6   5        181.13        181.14         8.16 o                         
  -5   6   5         23.37         25.14         2.79 o                         
  -4   6   5         34.11         33.75         3.52 o                         
  -3   6   5        299.28        312.51         9.41 o                         
  -2   6   5          7.97          3.43         1.40 o                         
  -1   6   5        165.24        187.33         7.38 o                         
   0   6   5         33.89         26.03         3.92 o                         
   1   6   5        149.03        152.06         6.38 o                         
   2   6   5         18.71         17.20         2.40 o                         
   3   6   5        279.50        268.87         9.92 o                         
   4   6   5        342.97        391.85        12.87 o                         
   5   6   5        267.75        299.16        11.68 o                         
   6   6   5        240.46        255.65        10.95 o                         
   7   6   5        191.77        198.17        10.83 o                         
   8   6   5        155.86        132.95         9.14 o                         
   9   6   5        109.11        101.66        10.76 o                         
  10   6   5          0.48         -0.56         3.60 o                         
  11   6   5          0.28          2.94         4.35 o                         
  12   6   5          5.45          5.18         6.51 o                         
  13   6   5         69.48         88.48         9.92 o                         
 -16   7   5          0.04         -4.37         7.72 o                         
 -15   7   5        104.70        123.85        12.90 o                         
 -14   7   5         33.22         46.43         8.53 o                         
 -13   7   5          0.85          0.10         4.45 o                         
 -12   7   5        112.08         90.70        11.22 o                         
 -11   7   5         19.99         22.24         5.22 o                         
 -10   7   5         23.22         17.15         4.51 o                         
  -9   7   5        220.49        202.24        12.48 o                         
  -8   7   5        157.31        136.77         8.61 o                         
  -7   7   5         38.57         28.95         4.86 o                         
  -6   7   5        120.66        140.64         7.70 o                         
  -5   7   5       2955.25       3119.96        79.94 o                         
  -4   7   5       1041.74       1106.52        30.55 o                         
  -3   7   5       1079.30       1073.21        29.38 o                         
  -2   7   5        271.74        249.60         9.91 o                         
  -1   7   5          6.84          4.51         2.10 o                         
   0   7   5         81.37         78.56         5.04 o                         
   1   7   5        108.03        108.18         5.61 o                         
   2   7   5          2.04         -1.17         1.74 o                         
   3   7   5         11.48         10.66         2.33 o                         
   4   7   5          4.00          3.10         2.39 o                         
   5   7   5         19.48         18.16         4.84 o                         
   6   7   5          1.82          3.23         2.79 o                         
   7   7   5         14.11         19.69         3.82 o                         
   8   7   5        105.18        100.52         8.56 o                         
   9   7   5         10.37          1.59         3.97 o                         
  10   7   5         45.33         37.98         6.49 o                         
  11   7   5         23.99         32.41         6.40 o                         
  12   7   5         71.09         95.68         9.93 o                         
  13   7   5         45.38         27.01         7.41 o                         
 -15   8   5         27.63         34.99         9.29 o                         
 -14   8   5         24.62         25.24         7.96 o                         
 -13   8   5          1.72          1.13         4.93 o                         
 -12   8   5         41.70         38.76         6.60 o                         
 -11   8   5         65.62         64.27         7.60 o                         
 -10   8   5          0.07         -3.28         3.28 o                         
  -9   8   5        213.21        173.53        12.76 o                         
  -8   8   5         11.16          2.80         2.81 o                         
  -7   8   5         90.58         70.08         5.74 o                         
  -6   8   5        182.15        175.80        10.60 o                         
  -5   8   5          0.96          0.94         2.53 o                         
  -4   8   5         88.02         82.54         6.32 o                         
  -3   8   5        342.95        340.37        13.68 o                         
  -2   8   5       1646.26       1660.61        44.16 o                         
  -1   8   5        349.76        332.23        16.61 o                         
   0   8   5         32.86         25.20         3.23 o                         
   1   8   5         17.67         11.91         2.65 o                         
   2   8   5         45.28         40.34         3.95 o                         
   3   8   5         33.17         24.92         3.82 o                         
   4   8   5          1.03         -1.33         2.67 o                         
   5   8   5        298.34        274.01        12.91 o                         
   6   8   5         76.29         91.71        10.97 o                         
   7   8   5         15.27         16.45         4.42 o                         
   8   8   5         75.10         66.96         7.83 o                         
   9   8   5         19.09         25.09         6.30 o                         
  10   8   5        129.68        155.11        17.11 o                         
  11   8   5          5.38          0.36         5.28 o                         
  12   8   5         20.40         20.26         7.33 o                         
 -15   9   5         30.48         49.09        10.08 o                         
 -14   9   5         10.95          6.24         9.19 o                         
 -13   9   5          2.28         12.09         5.84 o                         
 -12   9   5          7.37         10.59         5.52 o                         
 -11   9   5          0.02         -0.34         4.45 o                         
 -10   9   5         68.97         36.86         6.93 o                         
  -9   9   5          6.88          6.29         4.38 o                         
  -8   9   5        215.51        204.40        11.49 o                         
  -7   9   5         86.66         87.67         7.21 o                         
  -6   9   5         37.46         35.88         4.85 o                         
  -5   9   5          7.73          1.46         2.79 o                         
  -4   9   5        315.23        304.96        13.46 o                         
  -3   9   5         35.75         29.17         5.88 o                         
  -2   9   5       2204.63       2280.36        63.72 o                         
  -1   9   5        147.36        167.73        10.79 o                         
   0   9   5         66.40         69.11         5.53 o                         
   1   9   5        130.77        120.24         6.91 o                         
   2   9   5          3.89          1.40         2.46 o                         
   3   9   5         84.05         78.95         5.66 o                         
   4   9   5        119.65         98.77         7.50 o                         
   5   9   5         80.86         86.15         7.08 o                         
   6   9   5         10.29         17.07         4.22 o                         
   7   9   5         27.27         35.04         5.21 o                         
   8   9   5          0.06         -4.12         5.07 o                         
   9   9   5         13.06         16.27         5.60 o                         
  10   9   5         23.14         18.53         6.71 o                         
  11   9   5        197.38        257.11        28.72 o                         
  12   9   5        121.82        139.85        14.86 o                         
 -14  10   5         32.18         29.61        10.41 o                         
 -13  10   5          0.57         -4.34         6.68 o                         
 -12  10   5         64.38         64.65         9.52 o                         
 -11  10   5         13.10         14.92         6.28 o                         
 -10  10   5         27.38         25.11         6.58 o                         
  -9  10   5         12.31          4.25         4.43 o                         
  -8  10   5        387.04        360.91        18.18 o                         
  -7  10   5         36.14         26.67         4.49 o                         
  -6  10   5         41.17         29.65         4.79 o                         
  -5  10   5         10.63          7.88         3.49 o                         
  -4  10   5          1.90         -0.16         2.74 o                         
  -3  10   5          0.01         -2.40         2.40 o                         
  -2  10   5        447.46        424.92        16.95 o                         
  -1  10   5       1101.36       1076.99        38.15 o                         
   0  10   5         23.09         15.52         3.43 o                         
   1  10   5         26.12         25.82         3.67 o                         
   2  10   5        293.65        275.84        13.89 o                         
   3  10   5         13.69          6.37         3.04 o                         
   4  10   5        163.13        181.97        12.04 o                         
   5  10   5        184.82        176.59        10.69 o                         
   6  10   5         92.02        109.42         9.21 o                         
   7  10   5         74.41         73.52         7.11 o                         
   8  10   5          0.46          2.35         4.00 o                         
   9  10   5         61.31         76.24         8.65 o                         
  10  10   5         11.86         17.06         5.83 o                         
  11  10   5          0.02          6.28         5.82 o                         
 -13  11   5         35.18         58.16        11.78 o                         
 -12  11   5         18.26         17.20         7.40 o                         
 -11  11   5         55.76         57.99         9.24 o                         
 -10  11   5         91.47         95.37        10.72 o                         
  -9  11   5         32.43         25.60         6.93 o                         
  -8  11   5        200.26        197.98        12.43 o                         
  -7  11   5          4.45          8.82         3.89 o                         
  -6  11   5         18.61         12.26         4.13 o                         
  -5  11   5         35.78         29.95         4.86 o                         
  -4  11   5          4.18          0.05         2.98 o                         
  -3  11   5         23.47         15.35         3.77 o                         
  -2  11   5        219.69        207.74        11.33 o                         
  -1  11   5        807.82        771.69        23.72 o                         
   0  11   5          4.06          0.81         3.07 o                         
   1  11   5        403.71        403.77        15.57 o                         
   2  11   5        723.07        785.33        23.48 o                         
   3  11   5          9.69         10.67         3.37 o                         
   4  11   5        260.62        290.17        14.27 o                         
   5  11   5        113.91        103.13        12.71 o                         
   6  11   5        111.59         99.61         8.28 o                         
   7  11   5          2.22          6.09         4.25 o                         
   8  11   5          0.68         -4.07         4.07 o                         
   9  11   5          0.99         -0.09         4.86 o                         
  10  11   5          0.03         -5.30         5.30 o                         
 -12  12   5          4.92          9.19         8.22 o                         
 -11  12   5        114.01        130.80        13.24 o                         
 -10  12   5          2.52         -1.91         5.83 o                         
  -9  12   5          1.52          5.65         5.99 o                         
  -8  12   5          0.47         -1.73         4.45 o                         
  -7  12   5          0.00          0.98         3.84 o                         
  -6  12   5         12.62         15.00         4.57 o                         
  -5  12   5          2.08          4.14         3.70 o                         
  -4  12   5        114.71        110.81         9.79 o                         
  -3  12   5         54.64         43.48         5.55 o                         
  -2  12   5          0.52          0.16         3.12 o                         
  -1  12   5        332.51        326.85        14.49 o                         
   0  12   5          0.44          1.56         3.37 o                         
   1  12   5          0.22         -3.05         3.16 o                         
   2  12   5        882.20        971.74        28.78 o                         
   3  12   5          1.83          5.22         3.52 o                         
   4  12   5         40.48         44.75         5.67 o                         
   5  12   5          1.11          1.34         4.53 o                         
   6  12   5          4.99          4.44         3.98 o                         
   7  12   5          5.31          4.49         4.17 o                         
   8  12   5          2.48          5.06         5.55 o                         
   9  12   5         59.15         67.69        10.26 o                         
 -11  13   5         10.92          6.86         8.30 o                         
 -10  13   5          3.89          9.25         7.51 o                         
  -9  13   5          0.13         -5.36         5.36 o                         
  -8  13   5          1.58         -2.85         5.10 o                         
  -7  13   5          7.43         18.15         5.67 o                         
  -6  13   5          8.83          6.32         4.37 o                         
  -5  13   5          0.67          0.65         4.49 o                         
  -4  13   5        105.77        127.75        10.01 o                         
  -3  13   5         25.48         20.56         5.24 o                         
  -2  13   5        504.71        551.08        22.69 o                         
  -1  13   5         96.99         89.75         8.33 o                         
   0  13   5         13.84          9.26         4.70 o                         
   1  13   5         16.78         17.31         6.04 o                         
   2  13   5          0.19          3.30         4.42 o                         
   3  13   5        751.20        818.81        31.79 o                         
   4  13   5        229.82        252.10        15.36 o                         
   5  13   5         52.29         60.31         8.17 o                         
   6  13   5          0.37         13.47         5.05 o                         
   7  13   5         17.20         15.87         5.86 o                         
   8  13   5         31.27         32.59         8.62 o                         
 -10  14   5        562.87        877.30        79.94 o                         
  -9  14   5         37.44         38.52         9.72 o                         
  -8  14   5         20.32         37.74         7.51 o                         
  -7  14   5         55.90         77.69         9.19 o                         
  -6  14   5         17.30         17.46         6.34 o                         
  -5  14   5         19.92         15.68         5.19 o                         
  -4  14   5         68.84        102.39         9.26 o                         
  -3  14   5          0.39          4.05         4.19 o                         
  -2  14   5        149.41        151.85        11.02 o                         
  -1  14   5          0.40          1.21         4.13 o                         
   0  14   5          3.25         -0.44         3.91 o                         
   1  14   5          8.38         12.05         5.21 o                         
   2  14   5        155.31        157.56        15.55 o                         
   3  14   5         41.99         24.55         6.65 o                         
   4  14   5          1.58          5.72         5.72 o                         
   5  14   5        158.19        180.45        17.61 o                         
   6  14   5         49.37         37.07         7.78 o                         
   7  14   5         66.67         89.20        13.70 o                         
  -8  15   5         40.10         56.63        11.03 o                         
  -7  15   5          9.88         12.15         6.20 o                         
  -6  15   5          0.12         -5.29         5.29 o                         
  -5  15   5        242.70        271.68        16.06 o                         
  -4  15   5         36.97         47.05         7.02 o                         
  -3  15   5          0.03          3.90         4.67 o                         
  -2  15   5         16.13         15.26         5.42 o                         
  -1  15   5          7.72          2.85         4.72 o                         
   0  15   5         11.85          6.30         5.11 o                         
   1  15   5          1.01          6.25         5.40 o                         
   2  15   5         56.06         56.51         8.29 o                         
   3  15   5         64.04         87.18        16.64 o                         
   4  15   5         13.11         14.66         6.59 o                         
   5  15   5        101.46        100.37        14.19 o                         
  -6  16   5          9.62          9.91         8.37 o                         
  -5  16   5        275.39        285.79        19.02 o                         
  -4  16   5          4.67          6.65         5.59 o                         
  -3  16   5          3.14          1.23         5.48 o                         
  -2  16   5         23.17         22.16         6.20 o                         
  -1  16   5          1.62         10.20         5.81 o                         
   0  16   5          5.18          1.68         5.52 o                         
   1  16   5          0.87         -4.21         5.23 o                         
   2  16   5         37.89         51.75         9.42 o                         
   3  16   5          0.03          7.11         9.65 o                         
 -17   0   6         32.93          9.67        14.64 o                         
 -16   0   6          0.76          0.56         9.27 o                         
 -15   0   6        271.09        284.77        31.33 o                         
 -14   0   6          3.31         11.79         6.69 o                         
 -13   0   6         32.90         40.45         8.20 o                         
 -12   0   6        124.30        119.14        12.97 o                         
 -11   0   6          3.56          4.28         4.89 o                         
 -10   0   6         15.32          6.47         3.83 o                         
  -9   0   6         73.86         79.19        11.93 o                         
  -8   0   6       1487.96       1620.07        58.54 o                         
  -7   0   6         53.42         52.17         6.32 o                         
  -6   0   6        332.92        360.79        12.91 o                         
  -5   0   6       3320.12       3694.01       113.81 o                         
  -4   0   6       1219.39       1193.37        39.30 o                         
  -3   0   6          1.81          1.38         1.73 o                         
  -2   0   6        936.46       1031.24        31.54 o                         
  -1   0   6       3271.08       3424.23       106.11 o                         
   0   0   6         34.59         27.48         3.32 o                         
   1   0   6          2.31          1.79         1.89 o                         
   2   0   6        218.73        231.02        11.16 o                         
   3   0   6        309.08        309.51        14.37 o                         
   4   0   6       2015.46       2099.89        73.13 o                         
   5   0   6       3316.35       3312.27       127.26 o                         
   6   0   6        389.23        405.32        25.25 o                         
   7   0   6         30.81         14.04         5.29 o                         
   8   0   6          3.98          7.72         5.36 o                         
   9   0   6         11.66         -2.16         4.28 o                         
  10   0   6          8.50          3.25         5.56 o                         
  11   0   6        299.07        395.18        45.32 o                         
  12   0   6          0.09         -4.51         4.97 o                         
  13   0   6          0.27          0.71         6.01 o                         
  14   0   6          6.81          1.42         9.33 o                         
 -17   1   6        154.99        188.40        18.28 o                         
 -16   1   6         11.05         18.46         7.29 o                         
 -15   1   6        123.96        135.65        10.61 o                         
 -14   1   6       1334.33       1463.48        45.03 o                         
 -13   1   6        509.53        545.49        21.16 o                         
 -12   1   6        208.43        213.88        12.23 o                         
 -11   1   6         10.31          9.78         3.38 o                         
 -10   1   6         27.01         27.02         4.46 o                         
  -9   1   6         14.83         12.44         2.85 o                         
  -8   1   6        303.46        321.49        11.76 o                         
  -7   1   6        394.94        432.98        14.03 o                         
  -6   1   6       1954.92       2137.26        50.01 o                         
  -5   1   6        142.60        152.14         7.22 o                         
  -4   1   6        266.66        270.36         7.40 o                         
  -3   1   6       1017.95       1175.81        24.18 o                         
  -2   1   6         44.83         38.87         2.80 o                         
  -1   1   6        351.64        354.96         9.37 o                         
   0   1   6         79.76         78.39         3.83 o                         
   1   1   6         69.59         53.85         3.28 o                         
   2   1   6          6.09          6.44         1.66 o                         
   3   1   6        151.84        117.83         5.69 o                         
   4   1   6        247.25        232.84        13.58 o                         
   5   1   6         45.99         48.96         6.16 o                         
   6   1   6          8.01          6.91         2.84 o                         
   7   1   6         26.25         20.80         3.97 o                         
   8   1   6         93.45         87.15         7.13 o                         
   9   1   6         43.73         24.88         4.58 o                         
  10   1   6          7.75          3.41         3.53 o                         
  11   1   6         73.88         72.21         7.08 o                         
  12   1   6        124.56        127.61         9.53 o                         
  13   1   6         36.00         31.06         5.82 o                         
  14   1   6         13.02          7.65         5.94 o                         
 -17   2   6         10.47         12.69         8.52 o                         
 -16   2   6          0.95         -5.48         5.48 o                         
 -15   2   6         34.32         27.03         5.53 o                         
 -14   2   6         26.37         18.20         5.37 o                         
 -13   2   6         25.79         19.91         4.92 o                         
 -12   2   6        191.52        194.78        13.34 o                         
 -11   2   6         44.54         44.93         5.34 o                         
 -10   2   6          8.28          5.19         2.81 o                         
  -9   2   6         70.39         61.08         5.42 o                         
  -8   2   6        391.82        381.47        14.55 o                         
  -7   2   6         79.07         86.04         5.06 o                         
  -6   2   6        646.13        646.11        16.76 o                         
  -5   2   6         97.29         78.91         3.88 o                         
  -4   2   6        152.49        155.05         5.16 o                         
  -3   2   6        235.97        264.93         7.41 o                         
  -2   2   6       2121.16       2380.32        47.12 o                         
  -1   2   6        377.82        410.66        10.37 o                         
   0   2   6        788.37        856.19        19.62 o                         
   1   2   6        313.84        343.43         9.36 o                         
   2   2   6        249.00        236.75         7.82 o                         
   3   2   6         64.04         38.45         2.93 o                         
   4   2   6         47.48         60.14         4.45 o                         
   5   2   6         47.74         48.95         4.66 o                         
   6   2   6       1228.96       1259.21        35.16 o                         
   7   2   6        132.14        103.40         6.96 o                         
   8   2   6         25.51         16.62         4.71 o                         
   9   2   6          1.23         -2.90         2.90 o                         
  10   2   6         13.43         19.56         4.40 o                         
  11   2   6          9.93          7.38         4.08 o                         
  12   2   6         64.61         60.04         6.72 o                         
  13   2   6          5.11         13.25         5.39 o                         
 -17   3   6         15.19         24.45         8.96 o                         
 -16   3   6         10.76          2.42         6.05 o                         
 -15   3   6          1.47          7.07         5.37 o                         
 -14   3   6         66.61         61.22         8.06 o                         
 -13   3   6         15.12         18.75         4.63 o                         
 -12   3   6          0.28         -1.68         3.08 o                         
 -11   3   6        455.73        470.24        18.16 o                         
 -10   3   6        276.05        266.20        12.76 o                         
  -9   3   6        241.96        252.39        13.83 o                         
  -8   3   6        475.29        486.73        16.96 o                         
  -7   3   6          4.41          4.68         1.78 o                         
  -6   3   6        243.34        244.90         8.78 o                         
  -5   3   6        106.10        105.79         5.09 o                         
  -4   3   6         35.37         28.69         2.28 o                         
  -3   3   6         23.62         29.40         2.49 o                         
  -2   3   6        166.95        175.22         6.02 o                         
  -1   3   6        234.94        253.73         7.16 o                         
   0   3   6         74.96         91.36         4.01 o                         
   1   3   6          8.99          5.84         1.85 o                         
   2   3   6         35.67         29.66         2.70 o                         
   3   3   6        164.30        195.97         7.37 o                         
   4   3   6          4.64          3.99         1.97 o                         
   5   3   6        100.34        119.83         6.32 o                         
   6   3   6       1168.82       1212.17        34.03 o                         
   7   3   6         91.02         92.02         6.64 o                         
   8   3   6        219.20        226.95        12.59 o                         
   9   3   6        117.45         95.57         8.50 o                         
  10   3   6          2.19          4.49         3.56 o                         
  11   3   6         16.90         10.88         4.58 o                         
  12   3   6         24.70         14.88         5.38 o                         
  13   3   6          8.35          7.19         5.91 o                         
 -17   4   6         52.62         44.65        10.39 o                         
 -16   4   6          6.71         17.71         7.24 o                         
 -15   4   6         28.91         12.60         6.33 o                         
 -14   4   6         33.89         14.57         5.31 o                         
 -13   4   6         19.35         12.77         4.78 o                         
 -12   4   6         16.65         17.06         4.27 o                         
 -11   4   6        340.87        356.54        17.68 o                         
 -10   4   6         15.18          7.72         3.37 o                         
  -9   4   6         56.11         50.53         5.22 o                         
  -8   4   6         33.26         28.97         4.04 o                         
  -7   4   6          0.78          1.48         1.71 o                         
  -6   4   6         39.87         40.80         3.83 o                         
  -5   4   6        643.77        688.20        18.83 o                         
  -4   4   6        267.75        283.77         9.62 o                         
  -3   4   6        530.49        514.44        13.22 o                         
  -2   4   6        667.15        636.68        15.84 o                         
  -1   4   6        249.48        264.86         7.79 o                         
   0   4   6          2.06          1.08         1.17 o                         
   1   4   6        330.44        310.09         9.32 o                         
   2   4   6          0.05         -0.07         1.46 o                         
   3   4   6         81.28         83.62         5.02 o                         
   4   4   6          7.98          5.24         2.15 o                         
   5   4   6        177.94        177.41         8.02 o                         
   6   4   6         92.03         83.05         6.15 o                         
   7   4   6        107.99         84.11         6.43 o                         
   8   4   6         19.29         16.50         4.64 o                         
   9   4   6        533.15        509.05        21.79 o                         
  10   4   6         73.24         80.28         7.69 o                         
  11   4   6         32.63         20.85         5.32 o                         
  12   4   6         33.64         30.81         6.21 o                         
  13   4   6         12.75         17.35         6.64 o                         
 -17   5   6         26.85         55.52        23.72 o                         
 -16   5   6          0.27          5.91         6.66 o                         
 -15   5   6          5.67          8.02         5.62 o                         
 -14   5   6          1.32         -3.30         3.94 o                         
 -13   5   6          3.44          2.43         3.98 o                         
 -12   5   6        109.06         96.24         8.33 o                         
 -11   5   6        114.33         97.43         8.01 o                         
 -10   5   6         14.75         10.06         3.53 o                         
  -9   5   6        169.12        168.70        10.07 o                         
  -8   5   6        650.18        640.54        22.38 o                         
  -7   5   6        796.78        816.23        23.19 o                         
  -6   5   6         13.39         17.90         2.61 o                         
  -5   5   6         98.70        102.77         5.37 o                         
  -4   5   6         12.79         20.93         2.54 o                         
  -3   5   6         49.80         38.02         2.74 o                         
  -2   5   6         12.92         16.67         2.24 o                         
  -1   5   6         20.32         23.42         2.56 o                         
   0   5   6        175.59        215.89         7.84 o                         
   1   5   6         73.25         72.79         4.19 o                         
   2   5   6        227.81        265.86         9.54 o                         
   3   5   6          4.13          2.99         2.09 o                         
   4   5   6        189.53        191.57         9.12 o                         
   5   5   6          1.25         -2.13         2.13 o                         
   6   5   6          0.57         -1.86         2.35 o                         
   7   5   6         49.96         53.70         7.60 o                         
   8   5   6          0.59          2.26         3.43 o                         
   9   5   6        146.53        161.55        10.61 o                         
  10   5   6        163.16        179.59        11.51 o                         
  11   5   6          0.12         -1.63         4.43 o                         
  12   5   6          0.00          0.70         4.73 o                         
  13   5   6        137.45        148.56        11.59 o                         
 -16   6   6         13.24         33.93         9.62 o                         
 -15   6   6          2.09          3.38         6.20 o                         
 -14   6   6         14.34         20.18         6.13 o                         
 -13   6   6          0.17          2.93         4.24 o                         
 -12   6   6        143.86        153.89        10.56 o                         
 -11   6   6          2.30          0.88         3.64 o                         
 -10   6   6        320.80        314.68        23.19 o                         
  -9   6   6         16.84         13.77         3.71 o                         
  -8   6   6        333.47        338.99        26.37 o                         
  -7   6   6       1132.43       1170.79        32.22 o                         
  -6   6   6         62.14         62.23         5.46 o                         
  -5   6   6        117.57        119.31         6.12 o                         
  -4   6   6        549.32        532.13        16.43 o                         
  -3   6   6        278.39        276.46        16.26 o                         
  -2   6   6          1.22         -1.45         1.45 o                         
  -1   6   6        162.32        183.29         7.72 o                         
   0   6   6          1.75          1.18         1.70 o                         
   1   6   6        791.23        801.07        20.95 o                         
   2   6   6         16.74          5.35         2.19 o                         
   3   6   6        143.19        110.66         5.93 o                         
   4   6   6          0.86          1.75         2.31 o                         
   5   6   6         10.99         14.76         3.26 o                         
   6   6   6          3.23         -2.31         2.31 o                         
   7   6   6        137.74        123.79         8.63 o                         
   8   6   6        273.87        277.13        14.16 o                         
   9   6   6        288.90        291.19        15.02 o                         
  10   6   6          9.33          2.14         4.38 o                         
  11   6   6         54.64         33.59         6.56 o                         
  12   6   6         15.17         13.58         6.62 o                         
 -16   7   6          8.38          6.19         7.96 o                         
 -15   7   6        116.95        132.09        13.55 o                         
 -14   7   6         38.01         29.52         6.87 o                         
 -13   7   6          2.74          5.98         4.59 o                         
 -12   7   6        188.32        167.10        12.33 o                         
 -11   7   6         34.14         25.45         5.49 o                         
 -10   7   6          1.24          1.84         3.66 o                         
  -9   7   6        119.07        114.88        10.91 o                         
  -8   7   6        263.67        259.01        14.56 o                         
  -7   7   6        113.84        127.55         8.84 o                         
  -6   7   6       1668.97       1780.48        50.86 o                         
  -5   7   6       2105.84       2220.80        61.94 o                         
  -4   7   6        261.25        244.53        11.60 o                         
  -3   7   6        251.46        271.37        12.00 o                         
  -2   7   6        289.36        274.37        13.90 o                         
  -1   7   6          1.07          1.94         2.21 o                         
   0   7   6        495.55        539.07        18.19 o                         
   1   7   6        323.17        324.33        11.83 o                         
   2   7   6          6.88          5.32         2.46 o                         
   3   7   6         24.20         29.92         3.76 o                         
   4   7   6          9.48          5.41         2.80 o                         
   5   7   6        282.24        274.52        13.16 o                         
   6   7   6          0.01          1.43         2.99 o                         
   7   7   6         11.82         16.37         4.49 o                         
   8   7   6         54.38         46.45         7.45 o                         
   9   7   6         61.19         59.71         7.15 o                         
  10   7   6        124.04        154.81        11.95 o                         
  11   7   6         34.79         40.76         9.14 o                         
  12   7   6         49.06         48.14         9.46 o                         
 -15   8   6         33.01         48.51        10.27 o                         
 -14   8   6         43.03         63.16        10.43 o                         
 -13   8   6          8.11          7.64         5.50 o                         
 -12   8   6        150.86        174.42        13.85 o                         
 -11   8   6          1.24          5.42         4.83 o                         
 -10   8   6         18.41          5.25         4.73 o                         
  -9   8   6         98.05         79.84        10.89 o                         
  -8   8   6        102.42         83.60         9.39 o                         
  -7   8   6          0.23         -1.14         2.65 o                         
  -6   8   6        233.82        242.15        11.92 o                         
  -5   8   6          3.40          3.56         2.78 o                         
  -4   8   6       1497.52       1590.78        49.24 o                         
  -3   8   6         72.95         68.03         5.81 o                         
  -2   8   6       1379.07       1458.38        42.53 o                         
  -1   8   6         49.78         33.32         3.93 o                         
   0   8   6          2.63         -2.13         2.13 o                         
   1   8   6         12.12          4.38         2.66 o                         
   2   8   6          0.69          0.19         2.46 o                         
   3   8   6         66.07         61.69         6.97 o                         
   4   8   6        347.78        321.60        14.70 o                         
   5   8   6          4.72         -0.54         2.91 o                         
   6   8   6         54.37         53.87         6.72 o                         
   7   8   6         79.33         87.91         9.17 o                         
   8   8   6        126.60        151.63        12.48 o                         
   9   8   6         99.62         86.12        13.41 o                         
  10   8   6        192.87        191.76        14.67 o                         
  11   8   6        144.28        131.08        12.75 o                         
 -15   9   6         39.11         48.79        12.79 o                         
 -14   9   6          0.45         -2.73        12.02 o                         
 -13   9   6         32.23         51.72         9.24 o                         
 -12   9   6          4.77          5.05         6.01 o                         
 -11   9   6          3.29         -1.30         4.51 o                         
 -10   9   6         30.58         26.50         6.57 o                         
  -9   9   6          0.34          1.17         4.41 o                         
  -8   9   6         34.86         29.11         6.40 o                         
  -7   9   6          2.07          3.03         3.25 o                         
  -6   9   6        181.23        198.52        10.82 o                         
  -5   9   6          4.14          0.98         2.83 o                         
  -4   9   6          1.70          4.11         3.46 o                         
  -3   9   6        188.85        171.76        12.95 o                         
  -2   9   6        106.49         99.36         7.57 o                         
  -1   9   6       1341.93       1338.52        49.98 o                         
   0   9   6          0.02         -1.40         2.36 o                         
   1   9   6          0.41         -2.01         2.31 o                         
   2   9   6         20.35         15.13         3.25 o                         
   3   9   6          1.73          5.01         3.22 o                         
   4   9   6          7.57          0.60         3.13 o                         
   5   9   6         91.30         81.87         7.10 o                         
   6   9   6          0.07         -1.14         3.73 o                         
   7   9   6        167.64        166.55        12.09 o                         
   8   9   6         10.59         14.64         5.68 o                         
   9   9   6        110.28        118.66        11.43 o                         
  10   9   6         30.77         22.61         7.01 o                         
  11   9   6         28.80         36.45         9.31 o                         
 -14  10   6         16.34         34.82        11.11 o                         
 -13  10   6         14.96         31.28         7.98 o                         
 -12  10   6          7.10          3.50         5.72 o                         
 -11  10   6          7.22          5.39         6.37 o                         
 -10  10   6          4.38          4.29         5.61 o                         
  -9  10   6          3.03          6.34         5.11 o                         
  -8  10   6          0.01          5.00         4.82 o                         
  -7  10   6         80.69         96.77         8.04 o                         
  -6  10   6         40.92         45.93         5.36 o                         
  -5  10   6         27.58         21.52         4.10 o                         
  -4  10   6        151.18        139.89         8.96 o                         
  -3  10   6          1.32         -1.60         2.91 o                         
  -2  10   6         13.36          2.18         3.11 o                         
  -1  10   6        592.43        627.63        23.04 o                         
   0  10   6        388.89        404.47        18.39 o                         
   1  10   6         36.25         34.77         4.32 o                         
   2  10   6         49.45         47.29         5.19 o                         
   3  10   6         35.36         25.59         4.85 o                         
   4  10   6         57.76         56.53         6.74 o                         
   5  10   6          4.96          1.51         3.76 o                         
   6  10   6        104.26        118.30         8.84 o                         
   7  10   6         17.54         15.68         5.52 o                         
   8  10   6         48.01         50.74         7.49 o                         
   9  10   6          3.49          5.45         5.23 o                         
  10  10   6         74.52        101.26        10.54 o                         
 -13  11   6         23.91         11.77         8.02 o                         
 -12  11   6         59.50         82.06        11.15 o                         
 -11  11   6         14.65         12.46         6.69 o                         
 -10  11   6          0.21         -3.64         4.97 o                         
  -9  11   6          4.95          3.17         5.03 o                         
  -8  11   6          7.70          4.06         4.90 o                         
  -7  11   6        107.32        100.24        11.02 o                         
  -6  11   6          1.72          4.60         3.44 o                         
  -5  11   6          1.17          1.19         3.46 o                         
  -4  11   6         11.44         10.82         5.77 o                         
  -3  11   6         27.15         18.14         4.27 o                         
  -2  11   6          0.28         -3.17         3.17 o                         
  -1  11   6         50.18         35.02         4.93 o                         
   0  11   6        371.68        379.68        16.45 o                         
   1  11   6         18.89         18.68         3.98 o                         
   2  11   6         63.60         58.40         5.59 o                         
   3  11   6        122.62        126.80         9.00 o                         
   4  11   6         97.53        111.96        10.17 o                         
   5  11   6         30.24         31.82         5.56 o                         
   6  11   6         91.94         81.93         7.86 o                         
   7  11   6          3.52         -3.34         4.65 o                         
   8  11   6          5.51         -4.32         4.98 o                         
   9  11   6         43.91         37.71         7.71 o                         
 -12  12   6          1.58         -6.66         6.66 o                         
 -11  12   6          5.59          2.40         6.89 o                         
 -10  12   6         25.32         18.67         7.45 o                         
  -9  12   6        218.27        272.91        19.41 o                         
  -8  12   6         36.06         41.35         8.02 o                         
  -7  12   6          1.95          3.89         5.40 o                         
  -6  12   6          1.64          1.59         3.69 o                         
  -5  12   6         21.62         22.77         4.87 o                         
  -4  12   6         92.46         82.90         7.55 o                         
  -3  12   6         10.13          1.71         3.61 o                         
  -2  12   6          7.83          6.16         3.71 o                         
  -1  12   6          0.02         -3.07         3.07 o                         
   0  12   6          0.01         -3.26         3.26 o                         
   1  12   6          2.08          8.41         4.01 o                         
   2  12   6        717.52        841.93        28.08 o                         
   3  12   6        133.54        148.69        11.36 o                         
   4  12   6         90.48         93.12         7.91 o                         
   5  12   6         81.14         96.25         9.69 o                         
   6  12   6         89.43        112.45         9.35 o                         
   7  12   6         10.15          4.93         5.86 o                         
   8  12   6         50.91         63.71         9.17 o                         
 -11  13   6        177.41        268.17        20.72 o                         
 -10  13   6        112.96        143.71        14.67 o                         
  -9  13   6          9.41          7.35         6.42 o                         
  -8  13   6          6.67         -0.45         5.94 o                         
  -7  13   6         25.32         28.17         6.16 o                         
  -6  13   6         37.76         41.98         6.74 o                         
  -5  13   6          2.41         -3.49         3.96 o                         
  -4  13   6         81.05         64.21         7.07 o                         
  -3  13   6         93.00         89.19         8.20 o                         
  -2  13   6          1.04         -0.84         3.49 o                         
  -1  13   6         10.84          4.43         3.92 o                         
   0  13   6         20.68         16.30         4.71 o                         
   1  13   6          0.85         -1.18         3.86 o                         
   2  13   6         50.38         47.51         7.41 o                         
   3  13   6       1545.53       1823.43        68.77 o                         
   4  13   6          0.13         -1.20         4.79 o                         
   5  13   6        138.17        134.23        11.57 o                         
   6  13   6         15.06         24.70         6.27 o                         
   7  13   6         16.00         18.33         7.12 o                         
  -9  14   6          2.89         -6.44         6.44 o                         
  -8  14   6          2.99         -8.30         8.30 o                         
  -7  14   6         10.83          8.41         5.81 o                         
  -6  14   6         66.93         94.58        10.08 o                         
  -5  14   6        122.21        142.23        13.75 o                         
  -4  14   6        336.02        347.45        18.30 o                         
  -3  14   6        113.66        104.51        12.56 o                         
  -2  14   6        147.05        155.40        11.69 o                         
  -1  14   6          9.68         13.44         5.27 o                         
   0  14   6          6.12          1.68         4.34 o                         
   1  14   6         39.17         35.06         6.87 o                         
   2  14   6        166.01        212.44        16.74 o                         
   3  14   6         63.48         78.85        10.67 o                         
   4  14   6          0.26          0.51         5.93 o                         
   5  14   6          6.88          5.48         7.31 o                         
   6  14   6         93.59        130.48        16.16 o                         
  -8  15   6          7.33          8.17        18.91 o                         
  -7  15   6          2.65         -0.42         6.09 o                         
  -6  15   6          2.64         15.60         6.39 o                         
  -5  15   6        262.38        306.23        19.01 o                         
  -4  15   6          4.59         13.42         6.27 o                         
  -3  15   6         21.18         18.94         6.18 o                         
  -2  15   6          7.86          7.43         5.38 o                         
  -1  15   6         22.85         20.14         6.41 o                         
   0  15   6          2.02          1.43         5.00 o                         
   1  15   6          3.82         12.96         5.71 o                         
   2  15   6          0.01          4.16         6.37 o                         
   3  15   6         53.13         63.34        10.27 o                         
   4  15   6          0.11         13.41        11.60 o                         
  -4  16   6         11.67         -0.45         7.39 o                         
  -3  16   6         51.65         52.00         8.29 o                         
  -2  16   6         35.94         40.74         9.59 o                         
  -1  16   6         28.09         31.81         7.29 o                         
   0  16   6         66.63         62.48         9.57 o                         
 -17   1   7        109.91        125.94        15.68 o                         
 -16   1   7         32.60         34.67         6.75 o                         
 -15   1   7         49.53         47.78         7.32 o                         
 -14   1   7       1420.94       1636.02        49.96 o                         
 -13   1   7        311.55        313.08        16.25 o                         
 -12   1   7        120.07        128.96         9.56 o                         
 -11   1   7         69.38         59.29         6.28 o                         
 -10   1   7          1.90          0.77         2.63 o                         
  -9   1   7         26.95         32.83         4.30 o                         
  -8   1   7        515.82        571.92        19.27 o                         
  -7   1   7          4.99          2.20         1.81 o                         
  -6   1   7        313.71        362.27        10.27 o                         
  -5   1   7         77.61         84.16         4.72 o                         
  -4   1   7         35.03         34.17         2.39 o                         
  -3   1   7         25.24         17.75         2.00 o                         
  -2   1   7        393.00        395.12         9.82 o                         
  -1   1   7        175.97        218.06         7.30 o                         
   0   1   7        199.79        167.54         7.22 o                         
   1   1   7         10.51          6.77         1.81 o                         
   2   1   7        345.01        333.10        10.09 o                         
   3   1   7        257.81        255.63         9.56 o                         
   4   1   7         94.93         81.11         7.74 o                         
   5   1   7       1549.46       1549.18        44.77 o                         
   6   1   7        231.03        221.69        11.97 o                         
   7   1   7        160.69        155.71         9.76 o                         
   8   1   7         40.26         35.66         5.20 o                         
   9   1   7          0.03         -2.79         3.15 o                         
  10   1   7          2.33         -0.52         3.85 o                         
  11   1   7         16.98         19.17         6.87 o                         
  12   1   7        115.29        131.96        10.05 o                         
  13   1   7          1.91         -1.81         5.66 o                         
 -17   2   7         66.54         80.29        13.14 o                         
 -16   2   7          2.99         -2.97         5.26 o                         
 -15   2   7        132.39        144.15        12.43 o                         
 -14   2   7         54.75         67.81        13.16 o                         
 -13   2   7        397.50        427.24        20.43 o                         
 -12   2   7          0.07          0.36         3.77 o                         
 -11   2   7        393.72        417.48        17.47 o                         
 -10   2   7         89.66         96.52         7.27 o                         
  -9   2   7         20.13         16.92         4.69 o                         
  -8   2   7        319.38        341.16        14.66 o                         
  -7   2   7          8.77          7.97         2.60 o                         
  -6   2   7         29.16         22.10         2.62 o                         
  -5   2   7         78.99         75.55         5.07 o                         
  -4   2   7         11.17          7.02         1.51 o                         
  -3   2   7          5.18          5.93         1.56 o                         
  -2   2   7        316.99        317.34         8.48 o                         
  -1   2   7        643.59        613.10        14.85 o                         
   0   2   7        311.63        323.64         9.53 o                         
   1   2   7          4.44          3.24         1.62 o                         
   2   2   7        145.94        136.91         5.84 o                         
   3   2   7        252.55        244.44         9.92 o                         
   4   2   7          8.18          4.92         2.36 o                         
   5   2   7         39.29         39.71         5.37 o                         
   6   2   7         27.50         26.40         4.07 o                         
   7   2   7        351.79        346.85        14.29 o                         
   8   2   7         16.32         20.12         4.13 o                         
   9   2   7         14.15          9.32         3.93 o                         
  10   2   7          1.83          2.72         3.97 o                         
  11   2   7         44.66         34.28         6.16 o                         
  12   2   7          5.62          7.96         5.38 o                         
  13   2   7          0.00         -0.92         7.15 o                         
 -17   3   7          0.89          2.33         8.01 o                         
 -16   3   7         35.34         25.78         7.47 o                         
 -15   3   7         15.64         13.66         5.70 o                         
 -14   3   7         21.38         20.74         5.55 o                         
 -13   3   7          0.16         -1.24         4.00 o                         
 -12   3   7          0.09          0.27         3.32 o                         
 -11   3   7        359.50        378.75        17.78 o                         
 -10   3   7        926.38        977.87        33.00 o                         
  -9   3   7         42.69         44.03         4.94 o                         
  -8   3   7        392.12        394.18        18.03 o                         
  -7   3   7          0.74         -1.15         2.29 o                         
  -6   3   7          6.62          3.71         1.81 o                         
  -5   3   7         57.09         56.75         3.93 o                         
  -4   3   7         37.11         30.90         2.39 o                         
  -3   3   7          0.05          0.01         1.43 o                         
  -2   3   7         15.23         12.89         1.99 o                         
  -1   3   7          1.64         -0.14         1.31 o                         
   0   3   7        162.43        161.78         5.96 o                         
   1   3   7        248.18        242.94         8.48 o                         
   2   3   7         31.30         30.56         3.31 o                         
   3   3   7         81.02         77.99         4.90 o                         
   4   3   7         25.92         18.14         3.21 o                         
   5   3   7        163.35        140.87         8.10 o                         
   6   3   7          0.11          2.15         2.90 o                         
   7   3   7        221.85        233.52        12.58 o                         
   8   3   7          5.16          4.29         3.57 o                         
   9   3   7         34.48         21.42         4.77 o                         
  10   3   7         41.20         25.61         5.60 o                         
  11   3   7          1.66          0.10         4.26 o                         
  12   3   7         11.47         11.82         5.57 o                         
 -17   4   7          8.07         11.47        15.49 o                         
 -16   4   7         16.34          9.44         7.08 o                         
 -15   4   7          9.56         10.00         5.97 o                         
 -14   4   7         12.03          4.95         5.23 o                         
 -13   4   7          1.42         -1.72         3.75 o                         
 -12   4   7         51.33         61.92         6.71 o                         
 -11   4   7         12.59          8.53         3.63 o                         
 -10   4   7        383.63        366.86        16.45 o                         
  -9   4   7        457.23        490.69        19.45 o                         
  -8   4   7         81.47         70.47         7.46 o                         
  -7   4   7         56.88         40.13         4.61 o                         
  -6   4   7         52.77         44.48         3.82 o                         
  -5   4   7         62.02         50.74         3.86 o                         
  -4   4   7        166.28        171.92         7.45 o                         
  -3   4   7         75.96         74.59         4.02 o                         
  -2   4   7          4.33          2.24         1.45 o                         
  -1   4   7        135.77        140.09         6.18 o                         
   0   4   7          1.34          0.73         1.63 o                         
   1   4   7          4.20          2.24         1.93 o                         
   2   4   7        180.45        175.22         7.63 o                         
   3   4   7         18.88         12.06         3.08 o                         
   4   4   7         51.71         38.63         5.21 o                         
   5   4   7         76.66         79.35         6.62 o                         
   6   4   7        187.15        186.80        11.55 o                         
   7   4   7         69.66         74.01         6.79 o                         
   8   4   7         83.72         82.26         9.50 o                         
   9   4   7         19.23         20.68         6.39 o                         
  10   4   7         34.40         29.54         5.92 o                         
  11   4   7         32.12         22.18         6.20 o                         
  12   4   7          5.65         -5.31         5.31 o                         
 -16   5   7         73.27         93.97        13.37 o                         
 -15   5   7          1.75          7.32         5.74 o                         
 -14   5   7          3.53          1.65         4.66 o                         
 -13   5   7         13.23         13.10         4.82 o                         
 -12   5   7        172.85        176.82        11.83 o                         
 -11   5   7          7.08          5.41         3.65 o                         
 -10   5   7         89.75         73.93         7.18 o                         
  -9   5   7          0.32          1.99         3.77 o                         
  -8   5   7        159.31        147.52        10.93 o                         
  -7   5   7       1484.37       1550.70        47.89 o                         
  -6   5   7        131.81        133.26         6.88 o                         
  -5   5   7        114.49        121.26         6.30 o                         
  -4   5   7        393.53        382.02        13.68 o                         
  -3   5   7        160.02        158.42         7.69 o                         
  -2   5   7        189.14        201.99         7.77 o                         
  -1   5   7         57.46         49.85         3.65 o                         
   0   5   7         34.61         19.82         2.65 o                         
   1   5   7         10.74          8.77         2.45 o                         
   2   5   7         12.76          8.16         2.39 o                         
   3   5   7         90.66         92.78         7.75 o                         
   4   5   7          2.75          2.70         2.67 o                         
   5   5   7         69.33         52.46         5.87 o                         
   6   5   7        336.82        321.23        14.88 o                         
   7   5   7          1.60         -3.10         3.10 o                         
   8   5   7         75.26         73.07         7.13 o                         
   9   5   7         89.70         93.55         8.37 o                         
  10   5   7        104.21         95.09         8.81 o                         
  11   5   7         25.60         13.22         5.81 o                         
  12   5   7          9.02          6.96         6.11 o                         
 -16   6   7          6.21         18.42         9.29 o                         
 -15   6   7          0.18          0.64         6.64 o                         
 -14   6   7          9.81         12.17         5.67 o                         
 -13   6   7          0.14          4.45         5.00 o                         
 -12   6   7         59.05         58.68         7.63 o                         
 -11   6   7         83.67         65.79         7.80 o                         
 -10   6   7         94.69         91.35         8.45 o                         
  -9   6   7        202.02        179.83        11.91 o                         
  -8   6   7        166.56        169.43        11.84 o                         
  -7   6   7        713.45        708.55        38.51 o                         
  -6   6   7          3.43          1.89         3.02 o                         
  -5   6   7        709.23        767.20        25.18 o                         
  -4   6   7       1036.14        998.35        30.49 o                         
  -3   6   7        980.87        966.93        31.53 o                         
  -2   6   7         14.88         15.69         3.04 o                         
  -1   6   7         98.29        103.08         5.94 o                         
   0   6   7        101.40        103.11         9.09 o                         
   1   6   7        243.69        280.45        11.67 o                         
   2   6   7         25.13          6.35         2.33 o                         
   3   6   7         97.70         61.08         6.26 o                         
   4   6   7          1.12         -1.88         2.46 o                         
   5   6   7        179.63        178.27        12.92 o                         
   6   6   7        218.61        176.35        10.81 o                         
   7   6   7        345.56        338.69        16.85 o                         
   8   6   7        247.86        252.97        17.50 o                         
   9   6   7          1.12          0.70         3.81 o                         
  10   6   7        189.26        206.89        13.15 o                         
  11   6   7          0.43         -4.89         4.89 o                         
  12   6   7          0.00          6.60         7.83 o                         
 -15   7   7         48.46         63.22        14.56 o                         
 -14   7   7          4.92         -5.52         5.52 o                         
 -13   7   7        162.23        150.94        14.08 o                         
 -12   7   7         47.40         40.77         8.01 o                         
 -11   7   7         31.48         23.31         6.00 o                         
 -10   7   7        119.25        132.90        12.07 o                         
  -9   7   7          6.31          5.79         4.29 o                         
  -8   7   7         62.88         45.43         8.27 o                         
  -7   7   7        129.57        119.90         9.54 o                         
  -6   7   7       2142.20       2207.63        62.20 o                         
  -5   7   7       1066.58       1130.96        34.08 o                         
  -4   7   7       1974.14       2059.93        63.69 o                         
  -3   7   7          5.30          6.86         3.06 o                         
  -2   7   7         56.71         33.02         4.20 o                         
  -1   7   7         61.27         53.77         5.33 o                         
   0   7   7        137.55        120.77         7.11 o                         
   1   7   7        187.71        188.84         9.17 o                         
   2   7   7          0.38         -0.96         2.49 o                         
   3   7   7        332.80        311.56        13.20 o                         
   4   7   7         28.56         24.38         4.51 o                         
   5   7   7         39.14         31.05         5.11 o                         
   6   7   7         32.95         26.72         6.34 o                         
   7   7   7         60.89         35.83         6.62 o                         
   8   7   7         19.60         29.54         9.26 o                         
   9   7   7         46.31         50.15         8.17 o                         
  10   7   7        113.69        100.72        11.31 o                         
  11   7   7          0.01          2.69         6.93 o                         
 -15   8   7         39.31         34.27        10.50 o                         
 -14   8   7         73.31         78.56        10.78 o                         
 -13   8   7        156.82        170.51        33.29 o                         
 -12   8   7         64.22         54.11         8.59 o                         
 -11   8   7          0.74          7.50         5.16 o                         
 -10   8   7         17.13          9.61         5.19 o                         
  -9   8   7         55.15         37.31         7.03 o                         
  -8   8   7         50.69         26.75         6.09 o                         
  -7   8   7          1.05          4.27         3.80 o                         
  -6   8   7        643.14        665.41        22.26 o                         
  -5   8   7         20.50         19.83         4.20 o                         
  -4   8   7        156.16        143.54         8.95 o                         
  -3   8   7       1396.32       1431.02        42.31 o                         
  -2   8   7        267.74        239.90        16.66 o                         
  -1   8   7         90.83         83.70         6.41 o                         
   0   8   7        259.47        218.04        10.78 o                         
   1   8   7        150.66        121.43         9.38 o                         
   2   8   7         79.93         56.64         5.24 o                         
   3   8   7        111.53         92.05         7.04 o                         
   4   8   7         28.80         10.54         3.87 o                         
   5   8   7         17.85         10.08         4.02 o                         
   6   8   7         13.68          2.54         4.15 o                         
   7   8   7         16.29          8.06         5.36 o                         
   8   8   7          0.16          2.01         4.94 o                         
   9   8   7          1.80          3.67         5.66 o                         
  10   8   7          3.23         -5.75         5.75 o                         
  11   8   7         24.45         20.02         9.46 o                         
 -14   9   7         16.76         16.56         8.30 o                         
 -13   9   7         56.64         46.14         9.13 o                         
 -12   9   7         94.31         89.04        11.33 o                         
 -11   9   7          1.19          5.48         5.30 o                         
 -10   9   7          6.27          8.16         5.56 o                         
  -9   9   7          3.71         -2.07         5.88 o                         
  -8   9   7          1.41          1.74         4.37 o                         
  -7   9   7        550.59        557.50        30.56 o                         
  -6   9   7          0.76          2.24         3.11 o                         
  -5   9   7          6.71          3.06         3.14 o                         
  -4   9   7         32.31         24.13         5.34 o                         
  -3   9   7        455.86        424.11        17.28 o                         
  -2   9   7         87.37         71.43         6.57 o                         
  -1   9   7        157.39        154.76        12.41 o                         
   0   9   7         31.31         29.60         4.47 o                         
   1   9   7          3.60          5.71         3.19 o                         
   2   9   7         48.91         42.54         5.10 o                         
   3   9   7          1.20          0.68         3.15 o                         
   4   9   7        177.88        152.90        10.02 o                         
   5   9   7        178.60        177.73        12.78 o                         
   6   9   7         46.88         45.74         7.13 o                         
   7   9   7         15.27         24.50         5.52 o                         
   8   9   7          7.01          2.36         4.70 o                         
   9   9   7          8.40          1.31         6.18 o                         
  10   9   7          3.21         -4.62         6.09 o                         
 -14  10   7         17.46          3.74        10.61 o                         
 -13  10   7         17.39          7.22         7.77 o                         
 -12  10   7         56.74         51.01        11.10 o                         
 -11  10   7         31.34         28.52         7.28 o                         
 -10  10   7          0.02          2.30         5.36 o                         
  -9  10   7         15.91         11.74         6.60 o                         
  -8  10   7        131.72        117.07        11.98 o                         
  -7  10   7         98.51         78.96         8.59 o                         
  -6  10   7         13.80         11.84         3.94 o                         
  -5  10   7          2.18          5.03         3.07 o                         
  -4  10   7          3.63          2.42         3.42 o                         
  -3  10   7        216.04        214.76        12.02 o                         
  -2  10   7        208.64        231.41        19.77 o                         
  -1  10   7        127.98        143.51        11.21 o                         
   0  10   7        515.88        550.26        25.78 o                         
   1  10   7         13.47          5.69         3.50 o                         
   2  10   7         72.78         79.78         9.31 o                         
   3  10   7         51.93         43.30         5.52 o                         
   4  10   7        169.15        167.01        10.83 o                         
   5  10   7          2.98          2.92         4.31 o                         
   6  10   7          8.31          5.03         5.15 o                         
   7  10   7          1.47         -0.37         5.96 o                         
   8  10   7          0.05          4.78         5.67 o                         
   9  10   7          1.35          2.07         5.91 o                         
 -13  11   7        114.51        153.24        15.43 o                         
 -12  11   7         69.88        115.99        20.13 o                         
 -11  11   7          6.78          6.46         6.44 o                         
 -10  11   7         79.03         82.77        14.49 o                         
  -9  11   7        155.37        215.10        26.77 o                         
  -8  11   7          5.63          6.69         5.53 o                         
  -7  11   7          2.17         -2.38         4.25 o                         
  -6  11   7         18.33         21.69         4.62 o                         
  -5  11   7          2.23          3.08         3.60 o                         
  -4  11   7         20.56          9.24         4.01 o                         
  -3  11   7         22.23         20.36         4.69 o                         
  -2  11   7          0.90         -1.08         3.17 o                         
  -1  11   7         46.37         27.75         6.29 o                         
   0  11   7        114.40        103.89         8.29 o                         
   1  11   7        139.59        121.71         8.60 o                         
   2  11   7         36.72         39.57         5.63 o                         
   3  11   7         82.10         75.24         7.78 o                         
   4  11   7        185.93        226.62        12.95 o                         
   5  11   7         12.34          6.57         4.65 o                         
   6  11   7         37.39         24.27         6.34 o                         
   7  11   7         44.36         28.42         6.79 o                         
   8  11   7         13.44          5.61         6.31 o                         
 -12  12   7        173.31        236.77        31.17 o                         
 -11  12   7          0.00          1.38         6.53 o                         
 -10  12   7         64.37         31.01         8.31 o                         
  -9  12   7         50.28         56.31         9.60 o                         
  -8  12   7         51.54         53.03        13.52 o                         
  -7  12   7          7.46         11.82         6.43 o                         
  -6  12   7         91.79        108.62         8.82 o                         
  -5  12   7         43.56         38.65         5.74 o                         
  -4  12   7         31.84         24.97         5.24 o                         
  -3  12   7          0.74         -2.85         3.52 o                         
  -2  12   7          0.30          2.37         3.67 o                         
  -1  12   7          2.18         -1.94         3.49 o                         
   0  12   7          7.27          3.04         3.86 o                         
   1  12   7        131.54        144.94        10.39 o                         
   2  12   7         79.53         71.98         7.34 o                         
   3  12   7          2.35          7.67         4.73 o                         
   4  12   7        253.72        293.35        17.63 o                         
   5  12   7          9.94         11.89         5.24 o                         
   6  12   7         44.47         46.77         8.46 o                         
   7  12   7        140.33        140.81        12.18 o                         
 -10  13   7         44.41         26.09         9.63 o                         
  -9  13   7         50.81         46.47         9.68 o                         
  -8  13   7         11.53         19.86         7.08 o                         
  -7  13   7          3.69          0.58         6.15 o                         
  -6  13   7         89.02         97.52         9.18 o                         
  -5  13   7          3.63          3.60         4.83 o                         
  -4  13   7        178.75        187.58        11.85 o                         
  -3  13   7          1.47          3.36         4.00 o                         
  -2  13   7         52.14         44.08         7.42 o                         
  -1  13   7          1.32         -3.51         3.65 o                         
   0  13   7        102.82         90.06         7.77 o                         
   1  13   7        223.56        253.81        18.37 o                         
   2  13   7        150.62        177.55        12.67 o                         
   3  13   7         90.89         68.18         8.93 o                         
   4  13   7          9.42         17.58         7.27 o                         
   5  13   7         22.19         25.03        14.48 o                         
   6  13   7         83.74         82.69        13.08 o                         
  -9  14   7          0.76        -10.40        11.79 o                         
  -8  14   7          2.30          4.76         9.21 o                         
  -7  14   7          4.10          0.49         7.37 o                         
  -6  14   7         94.28         98.22         9.79 o                         
  -5  14   7          7.70          6.07         5.12 o                         
  -4  14   7         17.54         15.86         5.60 o                         
  -3  14   7         22.17         11.47         5.31 o                         
  -2  14   7         16.40         15.79         5.75 o                         
  -1  14   7          3.46         -4.18         4.18 o                         
   0  14   7        107.73         88.74        10.82 o                         
   1  14   7          3.98         10.99         9.58 o                         
   2  14   7         55.54         63.75         9.87 o                         
   3  14   7         32.52         23.33         7.69 o                         
   4  14   7          1.82          3.59         6.28 o                         
  -6  15   7         28.49         15.74         8.27 o                         
  -5  15   7         40.89         31.04         7.64 o                         
  -4  15   7          9.33         26.08         6.81 o                         
  -3  15   7        157.39        163.42        12.84 o                         
  -2  15   7          0.56          6.06         5.61 o                         
  -1  15   7          9.58         12.31         6.04 o                         
   0  15   7        182.65        206.52        15.77 o                         
   1  15   7        272.65        292.97        18.85 o                         
   2  15   7        130.07        140.26        16.51 o                         
 -17   0   8         98.78         94.37        15.70 o                         
 -16   0   8         53.26         48.97        11.11 o                         
 -15   0   8         66.26         62.45        11.78 o                         
 -14   0   8         20.57         24.89         7.65 o                         
 -13   0   8        590.81        661.80        35.41 o                         
 -12   0   8          6.66          9.80         6.04 o                         
 -11   0   8          4.22          7.05         5.71 o                         
 -10   0   8          4.90         -2.47         4.16 o                         
  -9   0   8         42.06         26.83         6.60 o                         
  -8   0   8        904.95        946.88        50.60 o                         
  -7   0   8         84.91         76.29         7.26 o                         
  -6   0   8        133.59        137.43         8.03 o                         
  -5   0   8         39.74         29.40         4.06 o                         
  -4   0   8        437.35        468.54        16.85 o                         
  -3   0   8        349.38        387.65        14.84 o                         
  -2   0   8       3304.70       3572.79       103.11 o                         
  -1   0   8       1823.78       2032.03        56.59 o                         
   0   0   8       1655.95       1665.37        50.30 o                         
   1   0   8         91.07         82.62         9.85 o                         
   2   0   8        695.34        704.86        25.92 o                         
   3   0   8        437.76        428.74        23.09 o                         
   4   0   8       5993.53       6292.28       287.55 o                         
   5   0   8       1990.49       2229.02       132.46 o                         
   6   0   8         68.59         50.85         7.74 o                         
   7   0   8         57.81         48.28         8.42 o                         
   8   0   8         33.81         36.63         8.24 o                         
   9   0   8          1.19         10.15         6.30 o                         
  10   0   8        131.93        148.01        15.43 o                         
  11   0   8        423.03        513.45        28.52 o                         
  12   0   8         13.14          6.84         8.52 o                         
 -17   1   8         38.07         35.39         9.09 o                         
 -16   1   8        478.80        607.50        37.39 o                         
 -15   1   8        104.01         97.13         9.41 o                         
 -14   1   8        307.88        319.02        17.13 o                         
 -13   1   8        302.85        346.40        17.75 o                         
 -12   1   8         51.50         49.71         6.40 o                         
 -11   1   8         14.79          9.80         4.04 o                         
 -10   1   8        196.45        200.70        13.50 o                         
  -9   1   8         42.72         22.15         5.60 o                         
  -8   1   8        159.43        152.99         8.71 o                         
  -7   1   8         19.10         11.26         3.03 o                         
  -6   1   8         63.21         69.74         4.27 o                         
  -5   1   8         59.15         65.81         4.29 o                         
  -4   1   8        244.34        252.05         7.43 o                         
  -3   1   8         60.59         53.13         3.14 o                         
  -2   1   8          7.04         13.95         4.73 o                         
  -1   1   8       1155.03       1181.35        27.75 o                         
   0   1   8        240.57        238.70         8.66 o                         
   1   1   8        244.57        243.34         8.79 o                         
   2   1   8        510.78        493.25        14.57 o                         
   3   1   8        301.05        298.42        13.32 o                         
   4   1   8        577.61        627.07        21.02 o                         
   5   1   8          1.64          4.45         3.23 o                         
   6   1   8        142.75        134.87        14.76 o                         
   7   1   8         45.31         57.83         7.49 o                         
   8   1   8          7.44          6.05         3.79 o                         
   9   1   8          0.80         -0.27         4.07 o                         
  10   1   8        167.02        198.14        13.51 o                         
  11   1   8          0.04          1.16         4.88 o                         
  12   1   8         26.62         11.57         6.80 o                         
 -17   2   8         62.24         49.31        10.83 o                         
 -16   2   8         26.23         34.05         7.21 o                         
 -15   2   8        239.27        282.43        20.47 o                         
 -14   2   8          2.22          0.20         4.36 o                         
 -13   2   8         53.08         42.74         6.61 o                         
 -12   2   8        149.07        166.29        11.33 o                         
 -11   2   8          0.06         -3.32         3.32 o                         
 -10   2   8          5.32         -3.09         3.09 o                         
  -9   2   8         37.30         35.67         4.55 o                         
  -8   2   8          0.36         -1.66         2.47 o                         
  -7   2   8        106.97        119.57         7.81 o                         
  -6   2   8         81.66         91.54         5.40 o                         
  -5   2   8        135.11        125.99         5.86 o                         
  -4   2   8         62.79         65.29         3.59 o                         
  -3   2   8        882.68        914.31        20.77 o                         
  -2   2   8        429.09        412.02        10.43 o                         
  -1   2   8        186.00        177.68         6.63 o                         
   0   2   8        270.93        264.26         9.08 o                         
   1   2   8       1017.30        997.27        22.51 o                         
   2   2   8         13.52         13.16         2.35 o                         
   3   2   8       2091.89       2155.49        53.93 o                         
   4   2   8         46.37         38.64         4.38 o                         
   5   2   8         18.46         15.33         3.86 o                         
   6   2   8        157.80        160.08        11.09 o                         
   7   2   8        187.94        194.66        11.48 o                         
   8   2   8         42.46         24.56         5.10 o                         
   9   2   8        134.88        130.67        10.00 o                         
  10   2   8         16.91         22.36         5.52 o                         
  11   2   8          5.91          2.50         5.41 o                         
  12   2   8          4.74          2.85         6.99 o                         
 -16   3   8        150.61        145.91        13.97 o                         
 -15   3   8         28.80         21.28         6.38 o                         
 -14   3   8          8.99          6.97         5.26 o                         
 -13   3   8          0.04          8.35         5.00 o                         
 -12   3   8         58.32         51.58        11.03 o                         
 -11   3   8         10.08         10.17         4.39 o                         
 -10   3   8       1078.50       1171.22        36.12 o                         
  -9   3   8         41.55         37.26         4.92 o                         
  -8   3   8         40.70         42.52         5.08 o                         
  -7   3   8        131.87        124.42         7.95 o                         
  -6   3   8        195.20        177.88         8.02 o                         
  -5   3   8          0.05         -1.87         1.87 o                         
  -4   3   8         96.77         95.77         6.16 o                         
  -3   3   8        780.97        791.79        18.98 o                         
  -2   3   8          0.17         -1.56         1.56 o                         
  -1   3   8         19.77         18.72         2.41 o                         
   0   3   8         66.08         77.47         6.18 o                         
   1   3   8          0.65          0.26         1.92 o                         
   2   3   8          0.52          2.89         2.29 o                         
   3   3   8        419.19        441.94        15.26 o                         
   4   3   8          1.01         -2.79         2.79 o                         
   5   3   8        162.99        170.71        10.22 o                         
   6   3   8        431.12        471.75        23.56 o                         
   7   3   8        592.85        640.10        25.41 o                         
   8   3   8        199.20        181.91        14.24 o                         
   9   3   8         68.83         72.31         8.22 o                         
  10   3   8         23.35         12.09         5.09 o                         
  11   3   8         11.18          9.97         5.61 o                         
 -16   4   8         78.37         69.54         9.60 o                         
 -15   4   8         53.50         52.32         8.93 o                         
 -14   4   8          1.15          2.77         5.70 o                         
 -13   4   8          1.06          1.09         4.99 o                         
 -12   4   8        162.53        149.81        11.87 o                         
 -11   4   8        170.13        160.15        10.73 o                         
 -10   4   8        135.19        143.59        14.23 o                         
  -9   4   8        278.52        263.07        13.72 o                         
  -8   4   8          7.71         12.32         3.66 o                         
  -7   4   8          0.83         -0.98         2.57 o                         
  -6   4   8        548.13        550.60        17.26 o                         
  -5   4   8        246.50        270.03        12.36 o                         
  -4   4   8         95.62         90.06         6.24 o                         
  -3   4   8        414.09        407.07        15.21 o                         
  -2   4   8        121.92         95.42         5.10 o                         
  -1   4   8         46.53         52.57         3.87 o                         
   0   4   8         17.12          9.07         2.28 o                         
   1   4   8        122.70        102.34         6.01 o                         
   2   4   8          5.75          3.94         2.60 o                         
   3   4   8         20.36         13.84         3.09 o                         
   4   4   8        106.68        107.83         7.97 o                         
   5   4   8         90.51         66.02         6.58 o                         
   6   4   8        335.62        317.93        19.62 o                         
   7   4   8        246.64        289.35        14.67 o                         
   8   4   8         63.63         57.43         6.93 o                         
   9   4   8          9.06          6.51         4.28 o                         
  10   4   8         28.77         19.67         5.83 o                         
  11   4   8         10.94         19.81         6.29 o                         
 -16   5   8         42.23         43.58        10.32 o                         
 -15   5   8         12.51         18.01         7.86 o                         
 -14   5   8         35.78         34.21         8.09 o                         
 -13   5   8         24.29         19.94         8.49 o                         
 -12   5   8         37.81         33.07         7.09 o                         
 -11   5   8         14.98          5.53         3.91 o                         
 -10   5   8        246.65        218.09        13.58 o                         
  -9   5   8         51.90         35.85         7.04 o                         
  -8   5   8          7.48          4.37         3.52 o                         
  -7   5   8        950.14        968.29        35.14 o                         
  -6   5   8        637.00        633.63        25.28 o                         
  -5   5   8        380.21        384.75        14.26 o                         
  -4   5   8        310.14        310.58        13.69 o                         
  -3   5   8         23.30         23.15         3.14 o                         
  -2   5   8         37.96         45.85         4.75 o                         
  -1   5   8         80.49         75.62         4.55 o                         
   0   5   8        229.34        224.47         8.79 o                         
   1   5   8         14.42          7.38         2.51 o                         
   2   5   8        187.59        184.72         9.00 o                         
   3   5   8          2.00          0.62         2.58 o                         
   4   5   8         42.34         32.12         4.83 o                         
   5   5   8        429.17        444.75        23.01 o                         
   6   5   8        100.29         94.84         8.00 o                         
   7   5   8         19.88         17.37         4.54 o                         
   8   5   8         27.36         28.63         5.71 o                         
   9   5   8        218.80        262.19        17.67 o                         
  10   5   8        158.59        177.55        18.99 o                         
  11   5   8         58.57         62.96         8.82 o                         
 -15   6   8          1.53          2.83         8.07 o                         
 -14   6   8         28.70         15.57         8.07 o                         
 -13   6   8         33.14         35.54         7.63 o                         
 -12   6   8         74.12         63.46         9.18 o                         
 -11   6   8        125.57        104.65        11.21 o                         
 -10   6   8        222.77        195.04        15.11 o                         
  -9   6   8         45.16         34.59         8.99 o                         
  -8   6   8          4.31          8.64         4.70 o                         
  -7   6   8         41.00         35.03         6.15 o                         
  -6   6   8         38.40         37.19         7.15 o                         
  -5   6   8         37.87         32.93         4.46 o                         
  -4   6   8       1003.11       1043.41        32.00 o                         
  -3   6   8        182.79        181.40         9.55 o                         
  -2   6   8         88.69         73.77         6.02 o                         
  -1   6   8          3.78          0.02         2.45 o                         
   0   6   8        322.84        305.45        12.53 o                         
   1   6   8         19.08         22.13         3.45 o                         
   2   6   8         73.40         40.16         4.62 o                         
   3   6   8         85.67         52.20         5.48 o                         
   4   6   8         32.93         29.61         5.72 o                         
   5   6   8         54.61         32.56         5.23 o                         
   6   6   8         23.19         21.46         5.07 o                         
   7   6   8         92.08         74.39         8.62 o                         
   8   6   8         84.15         95.69         9.88 o                         
   9   6   8        380.13        379.64        36.50 o                         
  10   6   8         37.21         22.48         7.93 o                         
  11   6   8          6.46         -5.53        17.01 o                         
 -15   7   8        169.57        204.51        20.75 o                         
 -14   7   8         47.61         66.45        10.38 o                         
 -13   7   8         41.63         41.03         8.54 o                         
 -12   7   8          8.72          3.99         7.51 o                         
 -11   7   8         29.24         22.03         6.60 o                         
 -10   7   8         57.26         81.41        10.05 o                         
  -9   7   8         50.45         42.74         9.34 o                         
  -8   7   8         71.20         51.68         9.59 o                         
  -7   7   8         14.39          4.42         4.49 o                         
  -6   7   8        325.47        290.20        13.38 o                         
  -5   7   8         27.89         15.15         4.32 o                         
  -4   7   8         19.85         25.36         4.27 o                         
  -3   7   8        893.26        901.90        28.51 o                         
  -2   7   8          0.89          2.10         2.74 o                         
  -1   7   8          0.03         -2.15         2.59 o                         
   0   7   8         45.56         22.60         5.77 o                         
   1   7   8        526.84        492.94        19.05 o                         
   2   7   8         65.15         58.74         5.69 o                         
   3   7   8        373.54        321.02        14.48 o                         
   4   7   8          0.13         -2.82         3.30 o                         
   5   7   8         66.31         74.40         8.96 o                         
   6   7   8         12.40         12.53         5.19 o                         
   7   7   8         18.35         14.37         5.62 o                         
   8   7   8        180.15        201.51        15.30 o                         
   9   7   8         66.71         77.71        10.03 o                         
  10   7   8         35.86         30.54         8.34 o                         
 -14   8   8          6.96          4.52         7.04 o                         
 -13   8   8          2.91          3.38         6.13 o                         
 -12   8   8          6.00         -5.17         5.17 o                         
 -11   8   8          0.39          2.25         4.88 o                         
 -10   8   8          0.37          4.71         4.88 o                         
  -9   8   8         18.99          3.21         5.12 o                         
  -8   8   8          0.30         -0.69         4.14 o                         
  -7   8   8        180.39        156.03        13.37 o                         
  -6   8   8        121.56        106.05         8.60 o                         
  -5   8   8          1.98         -0.81         3.15 o                         
  -4   8   8          2.25          2.62         3.15 o                         
  -3   8   8         19.46         16.04         4.01 o                         
  -2   8   8        235.78        219.86        11.19 o                         
  -1   8   8         30.09         16.14         4.38 o                         
   0   8   8          1.12          1.24         3.28 o                         
   1   8   8          0.05          3.73         3.09 o                         
   2   8   8        116.92        108.63         7.82 o                         
   3   8   8          4.35          1.29         3.14 o                         
   4   8   8         14.87          8.25         4.07 o                         
   5   8   8        201.60        219.78        14.01 o                         
   6   8   8         92.23         91.66         9.41 o                         
   7   8   8          2.54         -2.64         5.62 o                         
   8   8   8          2.52         -4.90         4.90 o                         
   9   8   8         56.46         59.20        14.76 o                         
 -14   9   8         57.09         56.80        10.71 o                         
 -13   9   8        116.30        128.72        14.30 o                         
 -12   9   8         62.42         75.98        15.20 o                         
 -11   9   8         13.67         19.00         6.83 o                         
 -10   9   8          1.96         -0.79         5.13 o                         
  -9   9   8         95.57         83.85        10.53 o                         
  -8   9   8        368.88        371.22        26.84 o                         
  -7   9   8        378.24        353.22        21.79 o                         
  -6   9   8         29.84         27.64         5.19 o                         
  -5   9   8          7.92          7.04         3.96 o                         
  -4   9   8          4.29          7.06         3.78 o                         
  -3   9   8         36.47         28.64         4.99 o                         
  -2   9   8         86.15         77.66         7.14 o                         
  -1   9   8        288.16        287.07        13.49 o                         
   0   9   8        115.14        101.38         7.50 o                         
   1   9   8         34.25         27.38         4.91 o                         
   2   9   8         28.67         16.56         4.54 o                         
   3   9   8         63.30         62.78         6.34 o                         
   4   9   8        108.63        114.13        11.05 o                         
   5   9   8          0.48         -2.26         4.32 o                         
   6   9   8        103.74         88.38         9.39 o                         
   7   9   8          1.33         -1.69         4.90 o                         
   8   9   8         32.67         34.13         7.07 o                         
   9   9   8          3.24         -4.31         5.81 o                         
 -13  10   8          4.87         13.52         7.73 o                         
 -12  10   8         29.51         26.25        10.40 o                         
 -11  10   8        108.08        113.66        13.06 o                         
 -10  10   8          7.63         -2.10         6.13 o                         
  -9  10   8         66.78         87.62        11.00 o                         
  -8  10   8        322.03        328.44        21.53 o                         
  -7  10   8         73.03         52.70        11.76 o                         
  -6  10   8          0.18         -3.64         3.64 o                         
  -5  10   8        138.38        155.26        12.06 o                         
  -4  10   8         16.67          9.03         4.01 o                         
  -3  10   8          4.57          2.37         3.53 o                         
  -2  10   8         10.29         10.39         4.51 o                         
  -1  10   8        251.50        239.25        12.49 o                         
   0  10   8          4.49          0.44         3.30 o                         
   1  10   8         63.46         55.69         6.42 o                         
   2  10   8          0.19          3.38         4.10 o                         
   3  10   8         24.77         31.69         5.61 o                         
   4  10   8         68.27         75.06         8.31 o                         
   5  10   8         21.19         16.65         5.68 o                         
   6  10   8         36.25         49.43         8.02 o                         
   7  10   8          9.39          4.55         5.42 o                         
   8  10   8          8.05          7.35         6.61 o                         
 -12  11   8        109.94        164.77        16.14 o                         
 -11  11   8          0.30          3.59         6.67 o                         
 -10  11   8          8.77         12.26         6.99 o                         
  -9  11   8         79.63         91.07        11.44 o                         
  -8  11   8         69.16         59.25        11.89 o                         
  -7  11   8          1.02         -4.87         4.87 o                         
  -6  11   8          0.35          0.58         4.60 o                         
  -5  11   8         18.86         26.19         4.98 o                         
  -4  11   8         40.99         37.61         5.76 o                         
  -3  11   8         10.65          8.69         3.97 o                         
  -2  11   8         52.17         46.87         5.86 o                         
  -1  11   8         20.27         15.03         4.45 o                         
   0  11   8         47.78         46.51         6.16 o                         
   1  11   8         50.78         59.22         7.06 o                         
   2  11   8          5.66          9.27         4.47 o                         
   3  11   8         72.77         51.71         6.90 o                         
   4  11   8          0.98          5.72         4.80 o                         
   5  11   8          0.57         -1.88         5.29 o                         
   6  11   8         26.86         17.19         6.49 o                         
   7  11   8          0.12         -4.38         6.28 o                         
 -11  12   8         57.49         72.01        13.12 o                         
 -10  12   8         16.91         11.16         7.67 o                         
  -9  12   8         30.18         33.84         8.70 o                         
  -8  12   8        147.68        183.06        16.39 o                         
  -7  12   8         55.47         94.66        18.13 o                         
  -6  12   8        152.09        168.38        13.18 o                         
  -5  12   8         14.21          8.33         4.57 o                         
  -4  12   8          0.21          0.15         4.07 o                         
  -3  12   8         11.48          3.08         4.43 o                         
  -2  12   8         31.90         17.61         4.79 o                         
  -1  12   8          0.04          2.68         3.87 o                         
   0  12   8        330.03        341.89        17.10 o                         
   1  12   8         19.87         15.29         5.25 o                         
   2  12   8         12.22         12.21         5.27 o                         
   3  12   8         32.15         26.71         6.18 o                         
   4  12   8          5.66         -1.65         4.76 o                         
   5  12   8         33.14         41.63         7.87 o                         
   6  12   8        198.14        252.78        32.64 o                         
  -9  13   8          3.55         -8.13         8.13 o                         
  -8  13   8          6.99          8.87         6.90 o                         
  -7  13   8          2.11          6.24         6.83 o                         
  -6  13   8         56.21         86.44        13.00 o                         
  -5  13   8          0.69         -4.44         4.44 o                         
  -4  13   8          0.08         -4.36         4.36 o                         
  -3  13   8          6.49          1.50         4.14 o                         
  -2  13   8         10.23         -0.95         4.24 o                         
  -1  13   8          5.92         -3.77         4.68 o                         
   0  13   8         22.99         14.03         5.33 o                         
   1  13   8         54.69         47.95         7.55 o                         
   2  13   8         55.36         58.84         8.07 o                         
   3  13   8         20.60         19.46         6.37 o                         
   4  13   8          5.50         11.00         6.33 o                         
  -7  14   8         23.60         22.38         9.01 o                         
  -6  14   8         45.15         69.19        10.70 o                         
  -5  14   8         86.96         95.19         9.45 o                         
  -4  14   8          5.94          5.77         5.50 o                         
  -3  14   8         18.81         21.64         6.19 o                         
  -2  14   8          3.68          2.47         5.29 o                         
  -1  14   8          0.17          6.18         5.26 o                         
   0  14   8          0.16         -4.79         5.83 o                         
   1  14   8        164.84        155.70        14.82 o                         
   2  14   8         81.05         91.84        11.89 o                         
  -3  15   8          0.37         -4.84         9.36 o                         
  -2  15   8         42.79          8.63        11.67 o                         
 -16   1   9        126.15        155.57        12.53 o                         
 -15   1   9        160.46        180.88        12.84 o                         
 -14   1   9        328.56        356.28        20.01 o                         
 -13   1   9        183.37        190.62        12.81 o                         
 -12   1   9         26.91         16.28         5.34 o                         
 -11   1   9         28.92         23.71         5.21 o                         
 -10   1   9         25.47         21.41         5.63 o                         
  -9   1   9         15.54          7.69         3.73 o                         
  -8   1   9        326.63        325.37        15.37 o                         
  -7   1   9         26.54         16.91         3.50 o                         
  -6   1   9          0.44         -0.18         2.50 o                         
  -5   1   9         55.10         46.33         3.88 o                         
  -4   1   9          5.73          3.98         1.85 o                         
  -3   1   9          2.05          0.79         1.61 o                         
  -2   1   9         22.19         25.00         2.64 o                         
  -1   1   9         64.72         58.58         3.84 o                         
   0   1   9        427.24        416.26        12.34 o                         
   1   1   9        284.56        286.79        10.17 o                         
   2   1   9         24.61         22.93         3.76 o                         
   3   1   9        145.44        124.79         8.34 o                         
   4   1   9         46.75         33.79         5.47 o                         
   5   1   9        196.98        191.58        16.87 o                         
   6   1   9         22.54         20.63         5.16 o                         
   7   1   9          0.18          0.30         3.81 o                         
   8   1   9          0.16         -3.51         3.51 o                         
   9   1   9          0.18          1.68         4.48 o                         
  10   1   9          1.06          7.94         5.57 o                         
  11   1   9          9.79         -6.42         7.56 o                         
 -16   2   9        171.05        172.01        16.85 o                         
 -15   2   9          8.61         21.38         6.56 o                         
 -14   2   9          4.89          3.60         5.22 o                         
 -13   2   9         15.62          6.35         4.84 o                         
 -12   2   9        207.84        209.41        13.10 o                         
 -11   2   9          7.35          6.61         4.30 o                         
 -10   2   9          0.82          1.58         3.59 o                         
  -9   2   9         89.83         84.44         9.88 o                         
  -8   2   9        130.72        131.36         8.69 o                         
  -7   2   9          5.15          5.91         3.07 o                         
  -6   2   9          1.85          1.60         2.92 o                         
  -5   2   9          2.58          0.67         2.04 o                         
  -4   2   9        518.01        530.81        13.45 o                         
  -3   2   9         18.07         10.92         2.15 o                         
  -2   2   9          5.73          5.19         1.95 o                         
  -1   2   9         64.14         58.35         3.79 o                         
   0   2   9        340.21        327.97        11.08 o                         
   1   2   9        160.62        151.23         7.03 o                         
   2   2   9        381.79        432.79        15.26 o                         
   3   2   9       1504.80       1566.17        46.01 o                         
   4   2   9         32.38         34.09         5.15 o                         
   5   2   9         31.39         26.75         4.67 o                         
   6   2   9         28.12         20.41         6.45 o                         
   7   2   9          0.01          2.25         3.83 o                         
   8   2   9         16.64          7.53         4.41 o                         
   9   2   9          1.53          7.78         4.98 o                         
  10   2   9         88.89        111.90        10.03 o                         
  11   2   9          2.58         27.13        18.86 o                         
 -16   3   9        284.16        260.26        17.28 o                         
 -15   3   9         68.05         75.26         9.30 o                         
 -14   3   9         26.65         27.69         6.47 o                         
 -13   3   9         10.58          3.54         5.02 o                         
 -12   3   9         60.41         57.36         7.73 o                         
 -11   3   9         37.36         40.75         6.64 o                         
 -10   3   9        278.80        275.03        15.18 o                         
  -9   3   9         21.71         14.33         5.18 o                         
  -8   3   9          2.04         -1.05         2.79 o                         
  -7   3   9          1.02          1.84         2.91 o                         
  -6   3   9        114.93        126.82         8.30 o                         
  -5   3   9       1159.24       1146.07        32.52 o                         
  -4   3   9       1180.32       1249.07        31.41 o                         
  -3   3   9         26.68         20.63         3.13 o                         
  -2   3   9         73.31         61.32         4.21 o                         
  -1   3   9          3.47          4.57         2.15 o                         
   0   3   9         53.02         59.67         5.10 o                         
   1   3   9         33.80         17.89         2.95 o                         
   2   3   9        252.80        261.07        11.98 o                         
   3   3   9        702.59        736.48        24.37 o                         
   4   3   9        241.22        223.82        12.39 o                         
   5   3   9        115.76        121.46         8.91 o                         
   6   3   9        509.95        506.84        24.32 o                         
   7   3   9         10.47          6.73         4.35 o                         
   8   3   9          1.50          4.65         4.29 o                         
   9   3   9         42.46         41.60         6.73 o                         
  10   3   9          3.12          1.28         5.24 o                         
 -16   4   9        116.73        101.92        13.31 o                         
 -15   4   9          1.76         -7.10         7.10 o                         
 -14   4   9         46.22         44.37         9.77 o                         
 -13   4   9          1.16         -0.39         4.89 o                         
 -12   4   9         85.10         79.60        13.31 o                         
 -11   4   9        186.83        188.05        13.64 o                         
 -10   4   9          0.32         -0.94         3.68 o                         
  -9   4   9         11.13          6.85         4.04 o                         
  -8   4   9        366.49        388.87        19.71 o                         
  -7   4   9         10.93          6.83         4.07 o                         
  -6   4   9       1190.09       1217.28        42.87 o                         
  -5   4   9       1297.47       1342.96        37.20 o                         
  -4   4   9        674.12        678.37        19.91 o                         
  -3   4   9          4.05          6.35         2.44 o                         
  -2   4   9         47.09         40.49         3.83 o                         
  -1   4   9         28.05         21.25         2.99 o                         
   0   4   9         31.11         15.50         3.04 o                         
   1   4   9        236.23        209.05         9.28 o                         
   2   4   9        171.78        174.67         9.77 o                         
   3   4   9         13.79         12.26         3.75 o                         
   4   4   9         11.90          8.28         3.93 o                         
   5   4   9        132.01        126.20         9.94 o                         
   6   4   9        154.74        171.72        15.75 o                         
   7   4   9          0.03         -0.11         4.19 o                         
   8   4   9         41.30         24.93         5.59 o                         
   9   4   9          7.70          3.79         5.06 o                         
  10   4   9          8.19          9.15         5.77 o                         
 -15   5   9          0.35          0.04         8.21 o                         
 -14   5   9          5.64          3.32         7.30 o                         
 -13   5   9          1.06         -1.81         6.76 o                         
 -12   5   9         21.37          4.65         7.13 o                         
 -11   5   9          3.26          8.80         5.36 o                         
 -10   5   9        212.60        210.56        15.72 o                         
  -9   5   9          0.64          4.34         5.50 o                         
  -8   5   9          0.27          1.63         4.09 o                         
  -7   5   9        101.80         97.32        10.05 o                         
  -6   5   9          2.47          2.75         4.01 o                         
  -5   5   9         40.64         39.62         4.78 o                         
  -4   5   9        289.58        270.48        12.72 o                         
  -3   5   9        473.12        437.15        15.07 o                         
  -2   5   9        268.04        238.25        10.10 o                         
  -1   5   9          0.21         -1.64         2.32 o                         
   0   5   9         63.28         54.20         4.46 o                         
   1   5   9         15.14          8.31         2.81 o                         
   2   5   9        115.46         94.28         8.09 o                         
   3   5   9        130.31        118.36         8.17 o                         
   4   5   9          5.34         -1.18         3.48 o                         
   5   5   9        114.90         86.04         9.41 o                         
   6   5   9          2.69          2.83         4.08 o                         
   7   5   9         22.61         24.59         5.57 o                         
   8   5   9         96.59         80.84         8.31 o                         
   9   5   9         19.66         22.78         6.44 o                         
  10   5   9          0.08          6.12         7.23 o                         
 -15   6   9         33.45         26.65        10.49 o                         
 -14   6   9          2.44         14.90         8.59 o                         
 -13   6   9          0.32         -2.50         6.27 o                         
 -12   6   9         20.17         16.38         7.04 o                         
 -11   6   9        214.45        243.18        17.99 o                         
 -10   6   9         37.47         26.49         6.89 o                         
  -9   6   9         57.27         62.63         8.93 o                         
  -8   6   9        336.56        355.29        24.31 o                         
  -7   6   9        484.60        517.85        35.83 o                         
  -6   6   9         37.63         35.05         6.26 o                         
  -5   6   9        789.87        830.71        26.96 o                         
  -4   6   9        523.60        554.23        22.02 o                         
  -3   6   9         75.03         59.97         5.67 o                         
  -2   6   9        271.24        252.24        12.14 o                         
  -1   6   9         12.44         12.24         3.51 o                         
   0   6   9         94.96         96.11         7.77 o                         
   1   6   9         59.31         57.43         6.24 o                         
   2   6   9        428.16        377.67        15.03 o                         
   3   6   9          6.49          3.47         3.38 o                         
   4   6   9         22.50         17.86         5.04 o                         
   5   6   9         25.26         10.00         5.18 o                         
   6   6   9         15.46          9.74         5.03 o                         
   7   6   9          0.61         -2.32         4.60 o                         
   8   6   9          4.93          1.65         5.57 o                         
   9   6   9          9.71         12.20         6.86 o                         
 -14   7   9         14.34         34.42        10.26 o                         
 -13   7   9          9.14          8.02         7.02 o                         
 -12   7   9          0.01          5.59         7.84 o                         
 -11   7   9          0.01         -1.00         5.29 o                         
 -10   7   9         45.24         47.30         8.09 o                         
  -9   7   9          0.86          1.89         5.00 o                         
  -8   7   9         48.34         56.84         8.79 o                         
  -7   7   9         22.16         17.66         5.48 o                         
  -6   7   9          2.93          3.92         4.42 o                         
  -5   7   9          6.73          5.19         3.57 o                         
  -4   7   9         93.11         91.75         7.35 o                         
  -3   7   9          0.46         -1.40         2.92 o                         
  -2   7   9         36.74         34.26         4.65 o                         
  -1   7   9        215.25        211.13        11.20 o                         
   0   7   9         37.41         22.60         4.53 o                         
   1   7   9         43.39         34.64         7.81 o                         
   2   7   9         11.97          7.08         3.85 o                         
   3   7   9         74.71         43.43         5.70 o                         
   4   7   9         13.81          6.42         4.62 o                         
   5   7   9          0.56          1.38         4.55 o                         
   6   7   9          0.00         -3.24         4.91 o                         
   7   7   9         17.88         16.26         6.20 o                         
   8   7   9         24.79         22.92         7.50 o                         
   9   7   9        157.47        204.01        18.76 o                         
 -14   8   9         22.04         15.38        14.22 o                         
 -13   8   9          0.21         -0.39         7.23 o                         
 -12   8   9         17.62         18.88         7.14 o                         
 -11   8   9        118.09        115.98        12.75 o                         
 -10   8   9        228.46        280.78        19.99 o                         
  -9   8   9         21.28         22.48         6.56 o                         
  -8   8   9         19.70         16.64         5.92 o                         
  -7   8   9        103.12         90.63        11.86 o                         
  -6   8   9          2.55         -1.43         4.18 o                         
  -5   8   9         55.38         56.59         6.33 o                         
  -4   8   9          0.00         -3.06         3.06 o                         
  -3   8   9          0.79          0.75         3.53 o                         
  -2   8   9          7.74          1.05         3.29 o                         
  -1   8   9         29.52         23.65         4.52 o                         
   0   8   9        126.63        115.91        12.05 o                         
   1   8   9        301.37        302.56        15.27 o                         
   2   8   9        215.77        191.86        11.83 o                         
   3   8   9          7.44          4.89         4.27 o                         
   4   8   9         16.71          3.98         4.71 o                         
   5   8   9        141.22        119.75        16.56 o                         
   6   8   9         50.36         37.39        10.32 o                         
   7   8   9         43.65         41.98         8.43 o                         
   8   8   9          0.03         -0.10         6.33 o                         
 -13   9   9          4.41         -1.45         7.91 o                         
 -12   9   9         20.02         22.29         8.18 o                         
 -11   9   9        124.45        112.52        12.56 o                         
 -10   9   9         30.02         32.99         7.69 o                         
  -9   9   9        107.92        101.95        12.08 o                         
  -8   9   9        281.44        245.78        18.39 o                         
  -7   9   9        306.23        238.59        17.90 o                         
  -6   9   9          7.56          7.13         4.99 o                         
  -5   9   9         27.24         25.15         4.98 o                         
  -4   9   9          8.91          7.14         3.72 o                         
  -3   9   9         84.52         70.56         7.05 o                         
  -2   9   9        370.96        370.60        16.02 o                         
  -1   9   9         26.71         28.51         4.64 o                         
   0   9   9         19.47          6.29         4.14 o                         
   1   9   9         14.20          5.84         4.04 o                         
   2   9   9         44.44         42.31         6.12 o                         
   3   9   9          0.05         -4.04         4.04 o                         
   4   9   9        112.25        101.29        10.80 o                         
   5   9   9          0.25          3.32         5.01 o                         
   6   9   9        118.33        126.33        11.75 o                         
   7   9   9         69.00         74.12        11.48 o                         
 -12  10   9          3.76          7.19         7.80 o                         
 -11  10   9          3.30          7.42         7.18 o                         
 -10  10   9          8.76         11.03         6.46 o                         
  -9  10   9         33.59         21.51         7.11 o                         
  -8  10   9        337.92        335.88        22.22 o                         
  -7  10   9        112.50         92.71        11.10 o                         
  -6  10   9          0.17         -4.26         4.26 o                         
  -5  10   9         51.39         39.05         5.70 o                         
  -4  10   9         19.36         15.24         4.83 o                         
  -3  10   9         59.53         47.74         6.38 o                         
  -2  10   9         19.09         16.65         4.47 o                         
  -1  10   9        127.85        139.17        13.18 o                         
   0  10   9         20.23         14.68         4.66 o                         
   1  10   9         17.27         11.36         4.99 o                         
   2  10   9          4.01          2.17         4.15 o                         
   3  10   9         19.69         27.20         5.97 o                         
   4  10   9          5.05          0.80         5.59 o                         
   5  10   9        419.98        518.69        33.85 o                         
   6  10   9         54.02         73.78        11.71 o                         
   7  10   9         36.84         40.40        14.56 o                         
 -11  11   9          2.51         -5.19         7.16 o                         
 -10  11   9          6.99          6.75         6.97 o                         
  -9  11   9         56.32         64.96        10.55 o                         
  -8  11   9          6.11         -3.57         5.95 o                         
  -7  11   9          0.43         10.84         6.66 o                         
  -6  11   9         10.38         24.32         6.78 o                         
  -5  11   9         46.66         40.96         6.36 o                         
  -4  11   9        130.74        129.34         9.78 o                         
  -3  11   9          3.34          4.05         3.99 o                         
  -2  11   9         25.76         13.61         4.52 o                         
  -1  11   9          0.11         -1.94         3.84 o                         
   0  11   9          3.09         -0.27         4.40 o                         
   1  11   9         13.32         11.79         5.17 o                         
   2  11   9          1.63         10.10         4.75 o                         
   3  11   9          1.72          2.15         5.00 o                         
   4  11   9        162.01        181.89        14.93 o                         
   5  11   9        156.25        180.47        14.85 o                         
   6  11   9          0.77         11.21        14.44 o                         
 -10  12   9         37.06         42.08        11.34 o                         
  -9  12   9          2.70         -3.14         6.79 o                         
  -8  12   9         58.29         62.76        10.75 o                         
  -7  12   9          1.56          3.80         6.77 o                         
  -6  12   9        153.27        172.80        14.54 o                         
  -5  12   9         11.23          2.22         5.02 o                         
  -4  12   9         33.85         33.28         6.50 o                         
  -3  12   9          0.82          2.43         4.46 o                         
  -2  12   9          1.61         -2.83         4.20 o                         
  -1  12   9         71.26         80.25        12.96 o                         
   0  12   9         16.09          8.74         5.01 o                         
   1  12   9         45.97         44.99         7.59 o                         
   2  12   9          2.32          3.63         5.33 o                         
   3  12   9         25.47         19.97         6.41 o                         
   4  12   9         24.01         28.27         7.73 o                         
  -8  13   9         11.60          3.10         7.97 o                         
  -7  13   9          0.00         -6.76         6.76 o                         
  -6  13   9          4.89          2.86         8.23 o                         
  -5  13   9        119.93        131.54        19.46 o                         
  -4  13   9         30.15         26.80         6.73 o                         
  -3  13   9          1.95         -4.43         4.43 o                         
  -2  13   9          3.90         -4.52         4.52 o                         
  -1  13   9         61.60         54.47        10.12 o                         
   0  13   9         10.92         11.34         5.64 o                         
   1  13   9          1.33          5.95         5.84 o                         
   2  13   9          1.99          7.69         6.49 o                         
  -5  14   9          2.70         -7.38         9.13 o                         
  -4  14   9         19.95         12.84         6.61 o                         
  -3  14   9          1.23         -0.18         5.64 o                         
  -2  14   9          0.71         -1.93         5.47 o                         
  -1  14   9          2.86          0.65         7.65 o                         
 -16   0  10         25.80         17.26        10.39 o                         
 -15   0  10          0.14         14.87         8.60 o                         
 -14   0  10          3.35          2.03         7.19 o                         
 -13   0  10         21.49         26.48         8.34 o                         
 -12   0  10         51.49         46.35         9.32 o                         
 -11   0  10         63.30         54.88         9.84 o                         
 -10   0  10          0.01         -2.76         5.34 o                         
  -9   0  10        438.92        461.09        28.24 o                         
  -8   0  10        135.16        128.05        13.21 o                         
  -7   0  10          9.69          1.67         5.44 o                         
  -6   0  10         31.36         25.11         7.15 o                         
  -5   0  10          0.01          0.87         3.80 o                         
  -4   0  10        355.42        379.19        15.94 o                         
  -3   0  10        118.01        100.80         6.99 o                         
  -2   0  10          3.45         -0.75         2.62 o                         
  -1   0  10        247.56        244.66        11.95 o                         
   0   0  10         82.44         71.49         7.34 o                         
   1   0  10       1371.46       1470.88        54.94 o                         
   2   0  10         96.75        106.14        13.33 o                         
   3   0  10        359.29        386.47        28.32 o                         
   4   0  10         24.65         11.58        11.18 o                         
   5   0  10          5.91          6.79         6.69 o                         
   6   0  10         22.45          3.70         7.15 o                         
   7   0  10          5.54         15.63         8.62 o                         
   8   0  10        206.13        246.17        24.32 o                         
   9   0  10         41.17         56.18        11.24 o                         
 -16   1  10          5.07          8.67         6.81 o                         
 -15   1  10         16.68         25.91         6.82 o                         
 -14   1  10        111.76        155.20        11.83 o                         
 -13   1  10          3.38          6.05         4.82 o                         
 -12   1  10        182.25        172.07        12.03 o                         
 -11   1  10         96.45        106.33         9.20 o                         
 -10   1  10         24.08         19.72         5.64 o                         
  -9   1  10         52.69         41.21         5.69 o                         
  -8   1  10        550.28        585.41        23.09 o                         
  -7   1  10        158.72        169.00        12.80 o                         
  -6   1  10         83.64         83.98         7.10 o                         
  -5   1  10         31.04         27.50         4.00 o                         
  -4   1  10          6.30          3.03         2.24 o                         
  -3   1  10        219.53        250.96         8.13 o                         
  -2   1  10          6.44          1.68         1.97 o                         
  -1   1  10         13.31         11.70         3.04 o                         
   0   1  10       1084.39       1131.81        28.10 o                         
   1   1  10        504.31        595.34        24.78 o                         
   2   1  10         13.13          7.30         3.84 o                         
   3   1  10         44.29         50.52         6.43 o                         
   4   1  10        534.11        556.76        24.37 o                         
   5   1  10         88.13         81.14         9.71 o                         
   6   1  10         16.62          9.98         4.44 o                         
   7   1  10          8.10          7.92         4.82 o                         
   8   1  10         76.61         83.94         9.27 o                         
   9   1  10          1.26          1.91         5.83 o                         
 -15   2  10         25.59         12.47         6.35 o                         
 -14   2  10         19.99         15.55         5.69 o                         
 -13   2  10         16.60         16.54         5.41 o                         
 -12   2  10        175.31        178.75        12.12 o                         
 -11   2  10          0.14         -0.08         3.83 o                         
 -10   2  10        101.46         95.09         8.71 o                         
  -9   2  10         99.18        106.21         8.86 o                         
  -8   2  10         85.63         77.89         7.28 o                         
  -7   2  10         37.79         27.01         4.92 o                         
  -6   2  10        299.95        289.36        15.32 o                         
  -5   2  10          2.46          0.81         2.70 o                         
  -4   2  10        319.94        296.93        10.72 o                         
  -3   2  10        142.11        141.79         6.78 o                         
  -2   2  10        163.01        154.06         8.29 o                         
  -1   2  10        400.39        429.66        12.31 o                         
   0   2  10        383.18        384.47        12.65 o                         
   1   2  10          9.85         15.06         4.41 o                         
   2   2  10        711.98        697.58        24.42 o                         
   3   2  10        523.43        536.05        20.70 o                         
   4   2  10          0.56          4.22         3.69 o                         
   5   2  10          0.04          2.46         4.05 o                         
   6   2  10         85.95        100.54         8.54 o                         
   7   2  10         10.74          5.16         4.88 o                         
   8   2  10         23.42         21.55         5.74 o                         
   9   2  10        161.85        183.36        13.57 o                         
 -15   3  10          4.29         -1.35         6.55 o                         
 -14   3  10         24.44         30.47         6.91 o                         
 -13   3  10         91.23        100.99        10.03 o                         
 -12   3  10        161.12        191.31        13.43 o                         
 -11   3  10         38.82         36.38         7.74 o                         
 -10   3  10         89.78         78.16         9.87 o                         
  -9   3  10         14.32          5.70         5.02 o                         
  -8   3  10          7.14          2.72         4.61 o                         
  -7   3  10        161.91        177.41        12.61 o                         
  -6   3  10       1198.00       1265.67        44.89 o                         
  -5   3  10         13.69         10.59         3.41 o                         
  -4   3  10         28.77         28.14         3.70 o                         
  -3   3  10       1629.95       1705.10        38.46 o                         
  -2   3  10        504.37        503.14        13.81 o                         
  -1   3  10          0.28         -0.15         2.85 o                         
   0   3  10        143.87        137.79         6.73 o                         
   1   3  10         11.73         17.42         3.69 o                         
   2   3  10         62.16         57.42         5.96 o                         
   3   3  10        991.68       1114.52        34.54 o                         
   4   3  10          2.13          1.33         3.91 o                         
   5   3  10         75.15         76.65         7.59 o                         
   6   3  10         17.76         13.80         4.77 o                         
   7   3  10         72.03         57.39         9.48 o                         
   8   3  10          0.16          8.66         5.17 o                         
   9   3  10         20.98         22.85         6.68 o                         
 -15   4  10          2.59          3.61         8.00 o                         
 -14   4  10          3.22         11.41         7.91 o                         
 -13   4  10          3.32         -3.94         5.84 o                         
 -12   4  10         51.89         53.29        10.75 o                         
 -11   4  10          0.10         -5.39         5.39 o                         
 -10   4  10         86.60         56.32         9.46 o                         
  -9   4  10          1.19         -0.83         4.19 o                         
  -8   4  10         23.69         16.49         5.01 o                         
  -7   4  10         76.76         66.46         8.84 o                         
  -6   4  10        795.19        854.39        32.55 o                         
  -5   4  10          8.23         14.77         4.34 o                         
  -4   4  10         52.79         63.91         6.18 o                         
  -3   4  10        740.30        755.84        20.02 o                         
  -2   4  10        280.60        252.30         9.82 o                         
  -1   4  10        179.75        149.95         7.92 o                         
   0   4  10          0.93          1.32         2.77 o                         
   1   4  10          2.79          0.89         2.73 o                         
   2   4  10         83.69         94.18         7.29 o                         
   3   4  10          0.21         -3.48         3.48 o                         
   4   4  10          7.05          8.42         4.32 o                         
   5   4  10          1.97          3.64         4.13 o                         
   6   4  10         16.74         17.08         5.13 o                         
   7   4  10        440.31        498.17        27.76 o                         
   8   4  10         69.42         66.79        10.14 o                         
   9   4  10         15.58         15.53         6.53 o                         
 -15   5  10          0.95         -1.27        13.21 o                         
 -14   5  10          5.09          7.73         8.81 o                         
 -13   5  10          0.03         -6.33         6.33 o                         
 -12   5  10         30.54         26.83         9.26 o                         
 -11   5  10         15.41          9.03         7.33 o                         
 -10   5  10         13.61          9.68         5.90 o                         
  -9   5  10         61.64         54.28         8.19 o                         
  -8   5  10         25.43         24.56         6.35 o                         
  -7   5  10         40.80         28.64         7.97 o                         
  -6   5  10         14.81         12.94         4.86 o                         
  -5   5  10        731.12        750.42        27.17 o                         
  -4   5  10         49.72         44.73         5.36 o                         
  -3   5  10          1.36          3.63         3.27 o                         
  -2   5  10        184.84        182.99        10.34 o                         
  -1   5  10        109.31         89.10         6.57 o                         
   0   5  10         24.73         19.53         4.22 o                         
   1   5  10        828.00        881.78        27.09 o                         
   2   5  10         32.43         27.72         4.84 o                         
   3   5  10          5.34          2.20         4.12 o                         
   4   5  10          0.02         -4.13         4.13 o                         
   5   5  10          9.35          3.59         4.92 o                         
   6   5  10        283.70        307.78        17.85 o                         
   7   5  10          4.22          3.28         5.32 o                         
   8   5  10         14.27         14.23         6.43 o                         
 -14   6  10          0.52         -4.91        10.76 o                         
 -13   6  10          1.37         -2.14         7.35 o                         
 -12   6  10          0.09         -0.10         6.73 o                         
 -11   6  10          9.60          4.54         7.25 o                         
 -10   6  10         41.41         36.07         7.80 o                         
  -9   6  10        151.85        144.15        14.39 o                         
  -8   6  10          0.35          2.32         4.99 o                         
  -7   6  10        558.98        550.90        30.56 o                         
  -6   6  10        227.31        267.97        16.92 o                         
  -5   6  10        445.05        441.19        20.70 o                         
  -4   6  10         95.30         94.89         7.67 o                         
  -3   6  10          0.13         -0.87         3.09 o                         
  -2   6  10          0.14          0.09         3.00 o                         
  -1   6  10          7.86         -3.31         3.31 o                         
   0   6  10          2.29          0.08         3.19 o                         
   1   6  10        218.13        201.66        11.26 o                         
   2   6  10          4.71          1.73         4.41 o                         
   3   6  10          7.42          0.58         3.90 o                         
   4   6  10          5.78          8.50         4.76 o                         
   5   6  10         17.92         10.26         6.11 o                         
   6   6  10          0.78         -4.78         4.78 o                         
   7   6  10         91.59        118.85        11.08 o                         
   8   6  10          2.79          3.54         6.14 o                         
 -14   7  10          4.56         -0.68        23.76 o                         
 -13   7  10         34.01         47.96        11.51 o                         
 -12   7  10         20.60         25.52         8.87 o                         
 -11   7  10          7.21         -0.45         6.11 o                         
 -10   7  10         28.46         33.32         7.66 o                         
  -9   7  10        274.67        326.77        33.14 o                         
  -8   7  10         24.23         12.11         6.03 o                         
  -7   7  10         28.81         32.60         7.02 o                         
  -6   7  10          0.80         -0.16         4.57 o                         
  -5   7  10          0.93          1.30         4.10 o                         
  -4   7  10         11.70          6.91         3.95 o                         
  -3   7  10          0.23         -1.58         3.18 o                         
  -2   7  10         61.32         50.31         5.57 o                         
  -1   7  10          0.64          3.60         3.46 o                         
   0   7  10          0.66          3.03         3.78 o                         
   1   7  10        169.87        156.39        11.28 o                         
   2   7  10        134.17        128.32        13.52 o                         
   3   7  10         92.80         60.19        12.73 o                         
   4   7  10         17.79         10.71         4.96 o                         
   5   7  10          8.90          9.88         5.40 o                         
   6   7  10         14.58         16.69         6.16 o                         
   7   7  10         43.00         34.49         7.48 o                         
 -13   8  10          9.40          9.33         9.57 o                         
 -12   8  10         19.00         19.24        11.43 o                         
 -11   8  10         25.33         31.28         8.39 o                         
 -10   8  10        236.23        271.31        19.37 o                         
  -9   8  10         72.29         63.82         9.54 o                         
  -8   8  10        128.07        112.66        18.00 o                         
  -7   8  10        288.80        312.09        26.70 o                         
  -6   8  10         45.88         35.08         9.47 o                         
  -5   8  10         25.29         31.14         7.81 o                         
  -4   8  10          0.01         -2.95         3.64 o                         
  -3   8  10         29.59         26.81         5.12 o                         
  -2   8  10        301.51        316.93        15.65 o                         
  -1   8  10        133.11        123.71         8.40 o                         
   0   8  10         12.25         13.22         4.51 o                         
   1   8  10          2.93         -1.90         3.71 o                         
   2   8  10          6.47         -2.51         4.25 o                         
   3   8  10          0.41          1.19         5.11 o                         
   4   8  10         23.44         21.42         7.02 o                         
   5   8  10         52.71         42.25         8.06 o                         
   6   8  10         23.66         23.46         6.71 o                         
   7   8  10         44.50         58.17        17.76 o                         
 -12   9  10        188.07        247.75        22.75 o                         
 -11   9  10          0.64         -4.55         6.42 o                         
 -10   9  10         35.95         43.45         9.22 o                         
  -9   9  10         26.85         37.65         8.38 o                         
  -8   9  10        664.99        749.04        34.89 o                         
  -7   9  10        135.67        129.86        13.08 o                         
  -6   9  10          1.56          7.31         5.24 o                         
  -5   9  10          0.02         -2.20         4.27 o                         
  -4   9  10         47.44         44.06         6.10 o                         
  -3   9  10          0.93          0.25         3.48 o                         
  -2   9  10         39.72         39.72         7.32 o                         
  -1   9  10        201.88        185.51        11.24 o                         
   0   9  10          0.31          1.71         4.28 o                         
   1   9  10          0.65         -0.79         4.20 o                         
   2   9  10          7.60          4.71         5.03 o                         
   3   9  10          3.97          9.83         5.82 o                         
   4   9  10        301.17        370.35        22.00 o                         
   5   9  10          7.46          7.87         6.72 o                         
   6   9  10          8.97          7.21         6.99 o                         
 -11  10  10          4.24          5.54         7.63 o                         
 -10  10  10          9.63          5.43         6.88 o                         
  -9  10  10         47.90         70.50        10.81 o                         
  -8  10  10          0.45          7.79         6.88 o                         
  -7  10  10         12.42          3.05         6.41 o                         
  -6  10  10         13.88          4.34         5.82 o                         
  -5  10  10         16.22         13.15         5.99 o                         
  -4  10  10         29.14         25.20         5.51 o                         
  -3  10  10         50.02         49.37         6.32 o                         
  -2  10  10         49.08         60.04         6.56 o                         
  -1  10  10        306.53        321.24        16.78 o                         
   0  10  10         11.04          7.03         5.28 o                         
   1  10  10          1.34         -1.72         4.47 o                         
   2  10  10          1.89          0.38         4.65 o                         
   3  10  10        241.76        290.24        19.08 o                         
   4  10  10         69.06         59.81         9.74 o                         
   5  10  10         77.98        120.19        13.37 o                         
 -10  11  10         36.31         25.64        10.38 o                         
  -9  11  10        225.22        226.32        19.25 o                         
  -8  11  10          7.15         12.97         7.76 o                         
  -7  11  10          6.38          3.91         6.84 o                         
  -6  11  10          9.23         -1.18         6.13 o                         
  -5  11  10          0.01          0.43         5.73 o                         
  -4  11  10         31.37         25.08         5.83 o                         
  -3  11  10         36.58         19.94         5.15 o                         
  -2  11  10        165.08        181.16        11.57 o                         
  -1  11  10         58.37         68.44         7.97 o                         
   0  11  10         31.99         30.83         5.77 o                         
   1  11  10         25.82         29.76         6.23 o                         
   2  11  10         43.69         37.63         7.00 o                         
   3  11  10        227.64        237.00        17.33 o                         
   4  11  10         29.06         21.11        17.90 o                         
  -8  12  10          0.07         -4.17         7.42 o                         
  -7  12  10         66.68         64.74        10.98 o                         
  -6  12  10          9.73          8.52         6.52 o                         
  -5  12  10          9.05          9.37         7.60 o                         
  -4  12  10         42.26         47.72         6.78 o                         
  -3  12  10         92.28         86.96        11.50 o                         
  -2  12  10          3.62          0.43         5.18 o                         
  -1  12  10          0.17          6.53         5.17 o                         
   0  12  10          6.99          8.26         5.38 o                         
   1  12  10          2.57         -2.49         5.82 o                         
   2  12  10          1.30          0.58         7.09 o                         
  -5  13  10         28.09         20.10        16.15 o                         
  -4  13  10          0.73         -1.87         6.96 o                         
  -3  13  10         11.01          4.12         5.55 o                         
  -2  13  10          0.05         -3.20         5.95 o                         
  -1  13  10         14.29         12.97         8.08 o                         
 -15   1  11          9.05         14.67         6.99 o                         
 -14   1  11         98.12        100.36        11.88 o                         
 -13   1  11         25.29         21.15         7.78 o                         
 -12   1  11          4.34         -3.28         4.83 o                         
 -11   1  11         77.38         82.40         8.61 o                         
 -10   1  11         18.31         12.25         4.97 o                         
  -9   1  11         75.92         76.41         7.73 o                         
  -8   1  11         44.34         46.70         7.87 o                         
  -7   1  11        564.38        591.83        25.50 o                         
  -6   1  11          6.92          5.14         4.10 o                         
  -5   1  11          9.76          6.42         4.17 o                         
  -4   1  11          4.12          4.04         3.00 o                         
  -3   1  11         58.17         62.30         4.43 o                         
  -2   1  11         11.17          9.74         2.85 o                         
  -1   1  11         99.46         97.50         5.47 o                         
   0   1  11          1.59          0.14         2.77 o                         
   1   1  11          8.68          8.09         3.58 o                         
   2   1  11          9.14          4.73         4.06 o                         
   3   1  11         71.72         73.96         9.55 o                         
   4   1  11         60.17         47.34         6.88 o                         
   5   1  11        206.04        214.22        17.39 o                         
   6   1  11         26.01         28.83         6.25 o                         
   7   1  11         31.87         30.56         7.07 o                         
   8   1  11        134.22        144.64        12.33 o                         
 -15   2  11          1.13          4.21         7.12 o                         
 -14   2  11         53.38         57.40         9.36 o                         
 -13   2  11          1.79         -3.19         5.68 o                         
 -12   2  11         47.23         41.02         8.94 o                         
 -11   2  11          2.64         -1.49         5.05 o                         
 -10   2  11        142.31        147.05        12.33 o                         
  -9   2  11          0.82         -2.89         4.30 o                         
  -8   2  11         76.65         75.73         8.74 o                         
  -7   2  11        345.45        320.80        24.80 o                         
  -6   2  11         16.16         18.97         5.26 o                         
  -5   2  11        172.41        159.44         9.79 o                         
  -4   2  11        139.47        122.71         6.82 o                         
  -3   2  11         17.66         17.14         3.09 o                         
  -2   2  11        108.61         95.53         5.69 o                         
  -1   2  11         14.27         19.50         3.26 o                         
   0   2  11         13.55          6.45         4.39 o                         
   1   2  11         34.38         29.34         4.74 o                         
   2   2  11        226.81        228.90        11.95 o                         
   3   2  11         42.91         45.72         6.24 o                         
   4   2  11         41.21         49.69         6.72 o                         
   5   2  11          1.99          2.84         4.81 o                         
   6   2  11         38.22         48.43         7.18 o                         
   7   2  11          5.02         -5.14         5.57 o                         
   8   2  11         24.08         12.42         6.89 o                         
 -14   3  11         32.51         20.02        10.55 o                         
 -13   3  11         41.71         38.90         8.94 o                         
 -12   3  11          1.04         -5.42         5.52 o                         
 -11   3  11         14.06         11.55         5.94 o                         
 -10   3  11        122.93        127.09        11.72 o                         
  -9   3  11         48.97         41.55         7.73 o                         
  -8   3  11         21.16         22.68         6.20 o                         
  -7   3  11        180.21        181.11        16.79 o                         
  -6   3  11        384.89        435.72        26.76 o                         
  -5   3  11        207.08        174.53        10.96 o                         
  -4   3  11        158.14        154.33         8.98 o                         
  -3   3  11         64.61         61.89         4.56 o                         
  -2   3  11        136.66        117.27         6.27 o                         
  -1   3  11         30.73         34.16         3.94 o                         
   0   3  11         53.79         54.76         5.17 o                         
   1   3  11          4.88          6.48         3.68 o                         
   2   3  11         27.51         23.67         5.16 o                         
   3   3  11          5.02          4.33         3.91 o                         
   4   3  11        135.51        150.27        11.86 o                         
   5   3  11         60.46         86.34         8.63 o                         
   6   3  11         64.63         49.49         8.79 o                         
   7   3  11          9.10          9.73         5.79 o                         
   8   3  11         24.28         21.45        21.08 o                         
 -14   4  11         64.06         69.15        11.45 o                         
 -13   4  11         74.20         68.08        12.34 o                         
 -12   4  11          0.03         -5.70         5.84 o                         
 -11   4  11         12.73         12.68         7.54 o                         
 -10   4  11          0.11         -0.15         6.52 o                         
  -9   4  11         11.26         23.96         7.60 o                         
  -8   4  11         25.21         28.22         9.98 o                         
  -7   4  11         54.86         50.47         9.57 o                         
  -6   4  11        569.96        576.19        31.03 o                         
  -5   4  11        125.48        125.71        10.77 o                         
  -4   4  11         60.31         54.15         5.60 o                         
  -3   4  11        165.13        168.63         8.22 o                         
  -2   4  11         47.49         43.72         4.50 o                         
  -1   4  11         12.28         13.31         3.39 o                         
   0   4  11        310.70        284.67        12.79 o                         
   1   4  11        907.87        984.57        30.00 o                         
   2   4  11         17.66         13.93         4.30 o                         
   3   4  11          0.60          1.38         3.96 o                         
   4   4  11          3.32          6.85         4.76 o                         
   5   4  11         34.93         40.86         6.73 o                         
   6   4  11          2.18         -3.30         5.20 o                         
   7   4  11         46.95         43.60         7.93 o                         
 -14   5  11          5.75         -7.58         9.69 o                         
 -13   5  11          5.00         -6.81         7.52 o                         
 -12   5  11         55.28         36.66        10.46 o                         
 -11   5  11         28.44         10.55         7.97 o                         
 -10   5  11         87.11         72.45        11.93 o                         
  -9   5  11          0.54         -2.05         6.43 o                         
  -8   5  11         12.76         12.58         5.77 o                         
  -7   5  11         52.52         54.51         8.71 o                         
  -6   5  11        463.08        514.97        34.90 o                         
  -5   5  11         70.26         89.92         9.73 o                         
  -4   5  11          5.78          1.98         3.81 o                         
  -3   5  11          7.95          3.16         3.30 o                         
  -2   5  11          0.24          0.32         3.07 o                         
  -1   5  11        110.82         99.37         7.13 o                         
   0   5  11         50.44         67.60         6.72 o                         
   1   5  11        351.11        440.17        29.67 o                         
   2   5  11          0.03         -1.09         3.76 o                         
   3   5  11         77.51         84.79         9.54 o                         
   4   5  11         31.45         21.16         6.05 o                         
   5   5  11         14.07         12.89         5.78 o                         
   6   5  11         42.24         35.56         7.89 o                         
   7   5  11        297.41        335.39        21.21 o                         
 -13   6  11          4.36         -8.23         8.23 o                         
 -12   6  11         17.43         10.48         8.76 o                         
 -11   6  11          8.31         23.77         9.18 o                         
 -10   6  11         20.54         40.76        10.85 o                         
  -9   6  11          1.91         -3.76         5.26 o                         
  -8   6  11         43.08         27.53        12.50 o                         
  -7   6  11         26.65         14.20         9.13 o                         
  -6   6  11        437.78        460.18        24.01 o                         
  -5   6  11         91.38         74.56         8.54 o                         
  -4   6  11          0.97          2.70         3.78 o                         
  -3   6  11         16.64         12.95         3.93 o                         
  -2   6  11          0.36         -3.21         3.21 o                         
  -1   6  11        153.28        138.84         9.42 o                         
   0   6  11         63.72         62.20         6.69 o                         
   1   6  11        263.53        274.04        13.88 o                         
   2   6  11          0.94          0.22         4.30 o                         
   3   6  11          0.89          2.55         4.92 o                         
   4   6  11         32.28         25.12         6.30 o                         
   5   6  11         16.81         18.10         6.16 o                         
   6   6  11         12.08          6.28         6.40 o                         
 -13   7  11          4.57          9.39        14.84 o                         
 -12   7  11          3.58         -1.13         8.18 o                         
 -11   7  11         22.25         12.67         8.35 o                         
 -10   7  11         14.08         16.66         7.50 o                         
  -9   7  11        247.85        316.79        23.08 o                         
  -8   7  11         80.53         99.75        12.10 o                         
  -7   7  11        131.58        170.07        14.80 o                         
  -6   7  11         22.92         23.49         6.47 o                         
  -5   7  11          4.55         11.10         5.35 o                         
  -4   7  11         18.53         14.09         4.74 o                         
  -3   7  11         22.16         14.89         4.23 o                         
  -2   7  11          6.38          6.31         3.76 o                         
  -1   7  11         23.42         22.29         4.87 o                         
   0   7  11         69.55         55.45         6.85 o                         
   1   7  11         40.07         32.80         6.00 o                         
   2   7  11         32.36          7.44         5.38 o                         
   3   7  11          1.46         -0.79         5.50 o                         
   4   7  11         22.22         18.31         7.27 o                         
   5   7  11         36.53         30.87         7.35 o                         
   6   7  11         63.88         70.90        14.22 o                         
 -12   8  11          0.84          2.49        11.04 o                         
 -11   8  11          0.96          0.32         8.01 o                         
 -10   8  11         98.52         85.04        11.55 o                         
  -9   8  11         91.14         77.09        12.60 o                         
  -8   8  11          2.51          3.48         6.16 o                         
  -7   8  11         18.12         24.89         7.21 o                         
  -6   8  11         81.95         91.57        10.27 o                         
  -5   8  11          9.08         -0.14         5.10 o                         
  -4   8  11         30.87         25.93         6.03 o                         
  -3   8  11         38.50         38.74         5.69 o                         
  -2   8  11        126.76        129.02        10.88 o                         
  -1   8  11         11.64         10.58         4.30 o                         
   0   8  11          2.43          3.36         4.23 o                         
   1   8  11         38.59         41.82         6.53 o                         
   2   8  11          2.90          1.72         5.22 o                         
   3   8  11        171.35        183.68        14.89 o                         
   4   8  11        157.68        182.27        15.19 o                         
   5   8  11         23.24         29.79         8.34 o                         
 -11   9  11          0.04         -7.66         8.16 o                         
 -10   9  11         58.45         59.26        10.39 o                         
  -9   9  11         34.35         32.44        11.29 o                         
  -8   9  11          2.93          1.36         6.31 o                         
  -7   9  11          9.08         16.99         7.14 o                         
  -6   9  11         37.44         47.98         8.41 o                         
  -5   9  11         13.12         12.16         6.26 o                         
  -4   9  11          5.25         -0.08         5.27 o                         
  -3   9  11          0.04         -0.39         4.07 o                         
  -2   9  11         14.59          3.44         4.65 o                         
  -1   9  11         47.26         56.52         7.68 o                         
   0   9  11         36.22         23.76         5.98 o                         
   1   9  11         11.66         12.59         5.39 o                         
   2   9  11         68.50         77.15         9.47 o                         
   3   9  11         96.84        127.05        12.92 o                         
   4   9  11         41.10         49.21         9.52 o                         
 -10  10  11         27.58         24.29        14.67 o                         
  -9  10  11          0.28         -7.11         7.11 o                         
  -8  10  11        122.13        151.90        27.07 o                         
  -7  10  11         83.95         63.42        10.70 o                         
  -6  10  11         46.94         42.80         9.71 o                         
  -5  10  11          2.30         -3.85         5.84 o                         
  -4  10  11          1.31         -4.13         4.97 o                         
  -3  10  11        100.68        100.35         8.79 o                         
  -2  10  11        164.51        209.37        16.51 o                         
  -1  10  11         59.53         74.20         8.23 o                         
   0  10  11          0.01         -4.61         4.61 o                         
   1  10  11         22.50         18.10         5.99 o                         
   2  10  11         11.12         10.55         6.51 o                         
   3  10  11         30.68         41.13        10.75 o                         
  -8  11  11         20.01         36.64        12.21 o                         
  -7  11  11          5.25          1.69         7.77 o                         
  -6  11  11          1.50          1.67         6.82 o                         
  -5  11  11         10.08          9.92         7.03 o                         
  -4  11  11        211.88        201.60        14.92 o                         
  -3  11  11          0.23          8.23         5.25 o                         
  -2  11  11          4.21          3.76         5.38 o                         
  -1  11  11          8.82          9.17         6.07 o                         
   0  11  11         14.54         16.45         5.87 o                         
   1  11  11         32.74         36.00         7.76 o                         
  -5  12  11          0.87         -2.61         8.14 o                         
  -4  12  11         37.11         35.01        10.09 o                         
  -3  12  11         68.91         74.42         9.69 o                         
  -2  12  11         21.43         13.95         8.55 o                         
 -14   0  12        247.94        291.95        29.92 o                         
 -13   0  12         27.98         19.26         9.41 o                         
 -12   0  12         76.05         84.85        13.32 o                         
 -11   0  12          8.19          1.15         6.75 o                         
 -10   0  12          0.61         -0.40         7.11 o                         
  -9   0  12          1.69         14.16         9.61 o                         
  -8   0  12       1062.97       1101.61        79.90 o                         
  -7   0  12          3.55          4.57         7.82 o                         
  -6   0  12         22.01         16.77         8.79 o                         
  -5   0  12         50.86         39.95        11.10 o                         
  -4   0  12          1.05         -4.41         5.45 o                         
  -3   0  12          5.18          7.79         4.39 o                         
  -2   0  12          0.90          2.86         5.36 o                         
  -1   0  12         45.89         52.59         8.64 o                         
   0   0  12         28.31         27.18         7.77 o                         
   1   0  12        204.32        266.32        25.13 o                         
   2   0  12          7.35         -3.32         6.68 o                         
   3   0  12         72.56         67.65        14.28 o                         
   4   0  12        168.13        178.70        20.40 o                         
   5   0  12         99.79         98.67        15.77 o                         
   6   0  12        103.30         87.41        15.74 o                         
 -14   1  12         43.68         39.88         9.72 o                         
 -13   1  12          0.89         -1.03         6.44 o                         
 -12   1  12          0.26         -0.51         6.04 o                         
 -11   1  12          6.27          1.11         5.63 o                         
 -10   1  12        167.17        155.92        13.63 o                         
  -9   1  12        182.37        185.44        13.92 o                         
  -8   1  12        613.29        690.35        43.29 o                         
  -7   1  12         39.47         39.03         7.01 o                         
  -6   1  12          0.07         -0.15         4.22 o                         
  -5   1  12         47.08         42.61         7.45 o                         
  -4   1  12         54.65         55.40         6.35 o                         
  -3   1  12         13.27         11.10         3.92 o                         
  -2   1  12        182.08        185.15         9.01 o                         
  -1   1  12          1.34          1.67         3.16 o                         
   0   1  12          7.82          5.76         4.02 o                         
   1   1  12        163.89        166.13        10.92 o                         
   2   1  12         38.18         30.84         6.12 o                         
   3   1  12         96.13        111.35        10.11 o                         
   4   1  12         66.52         74.18         8.55 o                         
   5   1  12        249.50        297.40        17.89 o                         
   6   1  12         17.90         15.64         6.27 o                         
 -14   2  12          3.90         -2.24         9.23 o                         
 -13   2  12         22.71         24.12         7.50 o                         
 -12   2  12         36.62         34.62         8.02 o                         
 -11   2  12        134.18        133.86        12.12 o                         
 -10   2  12         71.32         63.97         8.45 o                         
  -9   2  12          6.50         13.49         5.59 o                         
  -8   2  12        172.76        186.08        14.28 o                         
  -7   2  12        217.86        236.70        15.48 o                         
  -6   2  12          0.47         -1.41         4.59 o                         
  -5   2  12         48.13         48.48         7.46 o                         
  -4   2  12         34.56         23.50         5.11 o                         
  -3   2  12         22.61         28.63         3.95 o                         
  -2   2  12          2.09          0.54         2.81 o                         
  -1   2  12          5.76          6.93         3.39 o                         
   0   2  12         29.60         37.13         5.04 o                         
   1   2  12          0.36         -1.37         4.01 o                         
   2   2  12         65.12         75.35         8.07 o                         
   3   2  12         55.13         45.14         7.23 o                         
   4   2  12        258.36        274.55        16.29 o                         
   5   2  12         63.86         60.45         8.04 o                         
   6   2  12        131.78        115.85        12.68 o                         
 -13   3  12         15.28         14.50         8.92 o                         
 -12   3  12          1.74          6.95         7.12 o                         
 -11   3  12          0.02          0.47         6.23 o                         
 -10   3  12         20.97         15.49         7.25 o                         
  -9   3  12         66.62         47.49         9.41 o                         
  -8   3  12          0.95          4.09         5.34 o                         
  -7   3  12         43.82         39.74         7.33 o                         
  -6   3  12         57.14         46.58         7.86 o                         
  -5   3  12         13.03         12.22         4.32 o                         
  -4   3  12         33.45         27.64         4.57 o                         
  -3   3  12          3.67          4.89         2.88 o                         
  -2   3  12         39.42         41.39         4.58 o                         
  -1   3  12        162.23        169.20         8.95 o                         
   0   3  12         49.67         49.12         5.73 o                         
   1   3  12         42.76         50.73         6.06 o                         
   2   3  12        124.99        147.94        11.86 o                         
   3   3  12         46.05         37.50         7.42 o                         
   4   3  12         69.76         74.38         9.39 o                         
   5   3  12          5.67         10.34         6.06 o                         
   6   3  12          7.71          4.47         6.17 o                         
 -13   4  12          0.59          3.83         7.68 o                         
 -12   4  12         94.22         64.68        11.24 o                         
 -11   4  12         22.44         36.90         8.73 o                         
 -10   4  12         34.57         28.56         8.17 o                         
  -9   4  12         26.02         11.16         6.76 o                         
  -8   4  12         11.51         13.62         6.37 o                         
  -7   4  12         45.68         37.30         9.11 o                         
  -6   4  12          1.32          3.09         5.25 o                         
  -5   4  12          5.54          4.17         4.27 o                         
  -4   4  12          2.97         -1.61         3.83 o                         
  -3   4  12         20.88         15.36         3.79 o                         
  -2   4  12         22.88         20.51         4.20 o                         
  -1   4  12          1.97          8.27         3.91 o                         
   0   4  12         16.18         14.42         5.37 o                         
   1   4  12         72.28         57.67         7.23 o                         
   2   4  12        157.09        153.24        11.20 o                         
   3   4  12          5.07          2.59         6.76 o                         
   4   4  12          7.73          0.84         5.63 o                         
   5   4  12         41.11         54.24         8.37 o                         
 -13   5  12         77.07        111.07        29.36 o                         
 -12   5  12          6.82          7.23         7.54 o                         
 -11   5  12          8.68          8.12         8.51 o                         
 -10   5  12          9.38         12.66         8.28 o                         
  -9   5  12         12.15          8.63         7.95 o                         
  -8   5  12         27.66         28.62         8.89 o                         
  -7   5  12          9.41          7.12         6.99 o                         
  -6   5  12        133.83        128.22        11.91 o                         
  -5   5  12        360.32        385.94        24.85 o                         
  -4   5  12         43.82         42.07         6.62 o                         
  -3   5  12         10.60          7.21         3.95 o                         
  -2   5  12         25.55         28.70         4.82 o                         
  -1   5  12        237.23        222.99        12.32 o                         
   0   5  12        141.18        126.91         9.13 o                         
   1   5  12        321.68        308.35        21.52 o                         
   2   5  12         63.79         55.16         8.76 o                         
   3   5  12         57.37         73.91        12.29 o                         
   4   5  12          8.60         20.40         6.94 o                         
   5   5  12         21.55         20.12         7.50 o                         
 -12   6  12        146.51        133.78        19.79 o                         
 -11   6  12          7.05          2.38         8.24 o                         
 -10   6  12         61.66         68.35        12.49 o                         
  -9   6  12          0.26          0.03         6.83 o                         
  -8   6  12          0.00          8.03         7.17 o                         
  -7   6  12          2.05          0.92         5.48 o                         
  -6   6  12         17.05          5.77         5.86 o                         
  -5   6  12        104.67         99.78        10.60 o                         
  -4   6  12          0.44          6.29         5.15 o                         
  -3   6  12          0.69          2.23         3.66 o                         
  -2   6  12         17.53         20.93         5.86 o                         
  -1   6  12         11.68         12.37         4.66 o                         
   0   6  12         28.50         39.35         5.96 o                         
   1   6  12         13.21         10.79         5.11 o                         
   2   6  12          0.10         -3.15         4.70 o                         
   3   6  12          0.61          2.20         5.81 o                         
   4   6  12         13.77         19.65         6.82 o                         
   5   6  12          0.00        -14.12        14.12 o                         
 -11   7  12         32.98         30.84        11.87 o                         
 -10   7  12         77.86        125.22        16.14 o                         
  -9   7  12          5.18         -2.59         7.79 o                         
  -8   7  12         37.53         31.87         8.35 o                         
  -7   7  12         39.96         35.26         8.32 o                         
  -6   7  12         16.40         18.23         6.37 o                         
  -5   7  12          0.31          4.60         5.78 o                         
  -4   7  12        158.81        162.42        12.56 o                         
  -3   7  12         26.88         20.67         4.91 o                         
  -2   7  12          8.16          0.37         4.09 o                         
  -1   7  12        103.18         85.66         7.75 o                         
   0   7  12         23.67         27.15         5.63 o                         
   1   7  12          2.94         -2.89         5.45 o                         
   2   7  12          7.79          8.55         6.07 o                         
   3   7  12         38.76         34.63         8.53 o                         
   4   7  12         18.77         11.89         8.19 o                         
 -10   8  12         42.07         40.17        11.18 o                         
  -9   8  12        184.80        218.92        18.46 o                         
  -8   8  12         18.28         29.85         8.74 o                         
  -7   8  12          0.43         -1.36         6.15 o                         
  -6   8  12          0.05          6.18         6.08 o                         
  -5   8  12         39.80         37.93         7.88 o                         
  -4   8  12          8.04          0.08         5.21 o                         
  -3   8  12        146.74        155.55        11.91 o                         
  -2   8  12         63.96         57.68         7.13 o                         
  -1   8  12         10.61          1.37         4.66 o                         
   0   8  12          3.89          1.01         4.84 o                         
   1   8  12         12.38         12.09         7.50 o                         
   2   8  12         52.80         48.27        12.31 o                         
   3   8  12        373.63        538.36        32.00 o                         
  -9   9  12         22.21         24.74         9.78 o                         
  -8   9  12          0.14         -6.78         6.78 o                         
  -7   9  12          2.05         -4.34        10.70 o                         
  -6   9  12          8.09         20.25         7.16 o                         
  -5   9  12          5.03         -1.44         8.18 o                         
  -4   9  12         29.38         17.31         6.61 o                         
  -3   9  12          6.81          9.13         6.15 o                         
  -2   9  12          1.40          4.48         5.27 o                         
  -1   9  12         34.25         35.33         6.55 o                         
   0   9  12          9.28          4.56         5.26 o                         
   1   9  12          2.52         -3.98         5.71 o                         
   2   9  12         26.15         14.40        11.74 o                         
  -7  10  12          0.13         -6.28         7.94 o                         
  -6  10  12         43.91         77.53        10.79 o                         
  -5  10  12         10.34         10.49         6.56 o                         
  -4  10  12         14.47          9.62         6.40 o                         
  -3  10  12         15.48         17.46         6.51 o                         
  -2  10  12         20.21         23.19         6.60 o                         
  -1  10  12         29.89         29.52         8.99 o                         
   0  10  12         16.63         18.57         7.59 o                         
 -12   1  13          0.38          1.33         7.49 o                         
 -11   1  13          8.46         13.10         8.13 o                         
 -10   1  13         30.38         25.19         8.62 o                         
  -9   1  13         40.24         23.13         7.69 o                         
  -8   1  13        144.71        162.76        15.29 o                         
  -7   1  13        208.66        213.80        17.11 o                         
  -6   1  13         42.03         31.99         7.71 o                         
  -5   1  13          2.96          9.47         5.27 o                         
  -4   1  13         14.03         11.98         5.33 o                         
  -3   1  13         83.17        114.98        10.41 o                         
  -2   1  13        120.85        139.21        12.88 o                         
  -1   1  13          4.72         -0.02         4.29 o                         
   0   1  13         25.97         25.11         5.33 o                         
   1   1  13         48.97         45.89         7.10 o                         
   2   1  13          0.17          7.36         5.67 o                         
   3   1  13        125.70        124.79        11.09 o                         
   4   1  13         20.06         11.04         6.67 o                         
 -12   2  13          1.01          4.36         7.15 o                         
 -11   2  13         33.11         33.84         8.63 o                         
 -10   2  13         12.15         23.01         7.20 o                         
  -9   2  13        106.02         86.64        14.98 o                         
  -8   2  13        192.24        170.48        17.74 o                         
  -7   2  13         64.77         52.44         9.26 o                         
  -6   2  13         28.18         46.57         8.58 o                         
  -5   2  13          4.50         -0.66         5.94 o                         
  -4   2  13          5.40          4.04         4.99 o                         
  -3   2  13          6.40         -1.14         4.69 o                         
  -2   2  13          0.53         -2.92         4.44 o                         
  -1   2  13        157.06        153.31        10.02 o                         
   0   2  13         16.25         10.35         4.99 o                         
   1   2  13         34.89         47.21         6.79 o                         
   2   2  13          9.09          6.27         5.94 o                         
   3   2  13         70.81         76.04         9.76 o                         
   4   2  13         17.75         31.33         7.41 o                         
 -12   3  13          0.48          3.69         8.15 o                         
 -11   3  13          0.39         -3.54         6.69 o                         
 -10   3  13          0.56          4.51         7.00 o                         
  -9   3  13         41.05         42.47         9.27 o                         
  -8   3  13         47.36         68.42        10.50 o                         
  -7   3  13         38.52         32.27         8.23 o                         
  -6   3  13         12.41          1.13         5.99 o                         
  -5   3  13         14.31         18.62         6.45 o                         
  -4   3  13         16.09         25.98         5.97 o                         
  -3   3  13         47.45         38.18         6.22 o                         
  -2   3  13         78.64         75.92         7.31 o                         
  -1   3  13         28.44         23.10         6.05 o                         
   0   3  13         20.12         13.00         5.83 o                         
   1   3  13         46.85         53.27         8.02 o                         
   2   3  13         43.36         46.97         8.22 o                         
   3   3  13          2.64         -1.77         6.50 o                         
   4   3  13          0.55          5.25         7.61 o                         
 -12   4  13         34.78         40.91        17.54 o                         
 -11   4  13         22.30         21.88         9.20 o                         
 -10   4  13          3.88          8.95         7.99 o                         
  -9   4  13          1.47          7.52         7.58 o                         
  -8   4  13         14.13         29.52         8.52 o                         
  -7   4  13          2.94          1.03         6.62 o                         
  -6   4  13         13.50          8.25         9.24 o                         
  -5   4  13         47.68         56.60         8.86 o                         
  -4   4  13          1.64          7.39         5.00 o                         
  -3   4  13         14.75         17.01         5.56 o                         
  -2   4  13          4.88          4.89         4.38 o                         
  -1   4  13          3.29          1.23         4.27 o                         
   0   4  13        299.07        312.59        22.31 o                         
   1   4  13        238.18        228.20        15.42 o                         
   2   4  13          0.35         -2.62         5.97 o                         
   3   4  13         17.50         17.18         7.25 o                         
 -11   5  13         58.85         56.57        15.47 o                         
 -10   5  13          2.16          8.43         8.55 o                         
  -9   5  13          0.01         -3.68         6.32 o                         
  -8   5  13         26.05         19.93         7.94 o                         
  -7   5  13          0.17          2.61         6.63 o                         
  -6   5  13         10.05          1.79         5.87 o                         
  -5   5  13        237.02        270.02        16.54 o                         
  -4   5  13          1.31          3.16         4.86 o                         
  -3   5  13         28.17         18.32         6.07 o                         
  -2   5  13          7.06          4.46         4.25 o                         
  -1   5  13         81.83         82.51         7.69 o                         
   0   5  13        115.11        139.13        13.15 o                         
   1   5  13        282.28        352.67        19.33 o                         
   2   5  13          3.89          1.67         5.70 o                         
   3   5  13          0.23         -5.79         5.79 o                         
 -10   6  13          7.00         17.60         9.50 o                         
  -9   6  13          2.32         -0.42         8.63 o                         
  -8   6  13          0.64          3.40         8.47 o                         
  -7   6  13          0.08         -6.82         6.82 o                         
  -6   6  13         12.52         12.16         6.85 o                         
  -5   6  13         92.93        104.03        10.27 o                         
  -4   6  13          0.04         -1.28         4.66 o                         
  -3   6  13         38.97         33.95         6.96 o                         
  -2   6  13          3.36         16.68         5.28 o                         
  -1   6  13        199.54        215.69        17.20 o                         
   0   6  13         62.08         58.80        11.44 o                         
   1   6  13         66.05         92.60         9.63 o                         
   2   6  13         27.59         19.56         7.11 o                         
  -9   7  13         20.77         27.68        11.38 o                         
  -8   7  13        148.84        164.10        23.09 o                         
  -7   7  13         93.54         78.95        23.06 o                         
  -6   7  13          1.98         -2.19         6.30 o                         
  -5   7  13         32.59         28.40         7.21 o                         
  -4   7  13        304.49        345.51        21.09 o                         
  -3   7  13         23.45         15.55         7.95 o                         
  -2   7  13          1.38         -2.32         5.00 o                         
  -1   7  13        599.15        662.02        26.84 o                         
   0   7  13         11.20         11.77         6.01 o                         
   1   7  13          4.74          4.41         6.18 o                         
  -8   8  13         29.08          0.83        13.02 o                         
  -7   8  13         78.08         71.36        11.80 o                         
  -6   8  13          5.10         17.18         7.85 o                         
  -5   8  13         66.48         36.68         8.54 o                         
  -4   8  13         42.44         47.77        10.00 o                         
  -3   8  13         68.18         73.32        15.65 o                         
  -2   8  13         91.71        116.64        10.55 o                         
  -1   8  13         24.27         20.42         6.45 o                         
   0   8  13         48.30         35.44        14.22 o                         
  -5   9  13         10.85          4.86         7.91 o                         
  -4   9  13        104.82        119.13        15.69 o                         
  -3   9  13          1.51         -7.47         7.47 o                         
 -10   0  14        180.04        174.22        24.15 o                         
  -9   0  14        426.98        549.13        43.84 o                         
  -8   0  14          1.17          4.12        10.29 o                         
  -7   0  14         46.05         51.13        14.07 o                         
  -6   0  14          0.00          3.06         7.71 o                         
  -5   0  14          1.97         11.07         7.99 o                         
  -4   0  14         60.39         51.92        12.27 o                         
  -3   0  14         41.29         12.06        11.23 o                         
  -2   0  14        318.40        444.79        43.46 o                         
  -1   0  14         31.69         38.01         9.07 o                         
   0   0  14          0.16         -9.23         9.23 o                         
   1   0  14          0.00         -3.58         8.15 o                         
   2   0  14        193.31        213.21        22.51 o                         
 -10   1  14        306.47        371.94        27.08 o                         
  -9   1  14        272.97        330.52        23.16 o                         
  -8   1  14        118.62        141.27        14.61 o                         
  -7   1  14         10.13          3.96         7.38 o                         
  -6   1  14         26.88         34.34         8.51 o                         
  -5   1  14         11.18         11.65         6.51 o                         
  -4   1  14         19.30         24.40         6.80 o                         
  -3   1  14         20.62         18.57         8.72 o                         
  -2   1  14          9.57          1.46         7.74 o                         
  -1   1  14         12.28         13.72         6.26 o                         
   0   1  14          1.25          3.14         6.49 o                         
   1   1  14          3.93         -1.08         6.78 o                         
   2   1  14         38.29         49.76         9.96 o                         
 -10   2  14         54.86         65.56        14.01 o                         
  -9   2  14          3.47          4.39         9.75 o                         
  -8   2  14         45.09         37.72        11.56 o                         
  -7   2  14         40.41         23.89         9.62 o                         
  -6   2  14          0.18         -3.96         8.10 o                         
  -5   2  14         19.18         36.59         9.18 o                         
  -4   2  14         12.28          4.85         7.56 o                         
  -3   2  14          1.33         -3.72         7.92 o                         
  -2   2  14          9.11         -7.30        10.11 o                         
  -1   2  14         85.21         90.51        14.12 o                         
   0   2  14         12.52         15.26         7.68 o                         
   1   2  14         57.61         71.10        10.18 o                         
 -10   3  14          1.50          2.61         9.08 o                         
  -9   3  14          0.65          5.83         9.16 o                         
  -8   3  14          5.62          7.58        10.69 o                         
  -7   3  14         64.44         59.99        12.20 o                         
  -6   3  14         36.27         44.95        11.14 o                         
  -5   3  14          1.60          4.85         7.59 o                         
  -4   3  14          4.86          1.14         7.66 o                         
  -3   3  14          8.83         -6.54        11.50 o                         
  -2   3  14         56.40         71.54        26.17 o                         
  -1   3  14          2.15          3.12         6.57 o                         
   0   3  14          1.95          6.54         6.14 o                         
   1   3  14         54.63         56.42        10.56 o                         
  -9   4  14         30.31         39.06         9.69 o                         
  -8   4  14         62.94         97.26        13.49 o                         
  -7   4  14         16.43         30.71         8.66 o                         
  -6   4  14         23.85         17.89         8.33 o                         
  -5   4  14          0.02          7.41         6.36 o                         
  -4   4  14         10.47         12.93        13.32 o                         
  -3   4  14          2.82          5.92         9.36 o                         
  -2   4  14          2.33         21.31        11.41 o                         
  -1   4  14          4.91         -0.03         5.80 o                         
   0   4  14          0.45          5.01         6.09 o                         
   1   4  14         25.39          4.85        17.26 o                         
  -8   5  14         23.19         32.19         9.85 o                         
  -7   5  14         40.56         39.43        10.08 o                         
  -6   5  14         30.05         28.77         9.18 o                         
  -5   5  14         68.32         68.80         9.34 o                         
  -4   5  14         56.53         74.11        11.47 o                         
  -3   5  14         28.96         24.86         8.13 o                         
  -2   5  14         17.92         22.19         7.68 o                         
  -1   5  14          7.84         -0.80         5.49 o                         
   0   5  14         39.18         45.96        10.72 o                         
  -7   6  14         10.08         32.85        17.82 o                         
  -6   6  14        111.17        116.29        20.28 o                         
  -5   6  14          0.01          0.28         6.55 o                         
  -4   6  14         78.16        113.03        12.71 o                         
  -3   6  14         72.72         98.26        10.96 o                         
  -2   6  14         36.85         63.33        12.57 o                         
  -6   1  15          0.59         11.91         8.05 o                         
  -5   1  15          6.59          2.10         7.51 o                         
  -4   1  15         92.52        109.00        17.72 o                         
  -3   1  15        139.30        126.62        18.82 o                         
  -6   2  15          7.07         -0.42         9.37 o                         
  -5   2  15         27.20         34.80        11.34 o                         
  -4   2  15          3.57          0.16        14.81 o                         
                                                                                
