# Supplementary material for: Crystal structure, spectroscopic characterization and DFT study of two new linear fused-ring chalcones
Source: Acta Crystallogr E Crystallogr Commun. 2018 Sep 14;74(Pt 10):1427–32. doi: 10.1107/S2056989018012641 (PMC6176429; doi:10.1107/S2056989018012641)
Supplement: Supplementary file 3 [file e-74-01427-IIsup6.hkl]

data_II                                                                         
_shelx_title ' mo_sz13_0m in P2(1)/c (RT)'                                      
_shelx_refln_list_code          4                                               
_shelx_F_calc_maximum      321.78                                               
_exptl_crystal_F_000       856.00                                               
_reflns_d_resolution_high  0.7078                                               
                                                                                
loop_                                                                           
 _space_group_symop_operation_xyz                                               
 'x, y, z'                                                                      
 '-x, y+1/2, -z+1/2'                                                            
 '-x, -y, -z'                                                                   
 'x, -y-1/2, z-1/2'                                                             
                                                                                
_cell_length_a    14.8004                                                       
_cell_length_b    11.3095                                                       
_cell_length_c    11.5139                                                       
_cell_angle_alpha  90.000                                                       
_cell_angle_beta  111.361                                                       
_cell_angle_gamma  90.000                                                       
                                                                                
_shelx_F_squared_multiplier     1.000                                           
                                                                                
loop_                                                                           
 _refln_index_h                                                                 
 _refln_index_k                                                                 
 _refln_index_l                                                                 
 _refln_F_squared_calc                                                          
 _refln_F_squared_meas                                                          
 _refln_F_squared_sigma                                                         
 _refln_observed_status                                                         
   1   0   0      11000.02       8360.37       184.41 o                         
   2   0   0       9101.45       9666.23       322.58 o                         
   3   0   0      18213.14      19005.19       364.38 o                         
   4   0   0       6498.17       6809.94        87.79 o                         
   5   0   0        260.73        186.27        14.77 o                         
   6   0   0       4231.49       4488.74        60.68 o                         
   7   0   0       7223.35       7721.85        88.03 o                         
   8   0   0       1043.89        983.56        15.02 o                         
   9   0   0       3228.87       3256.84        43.12 o                         
  10   0   0       4244.82       4211.70        54.31 o                         
  11   0   0       4729.64       4585.05        59.23 o                         
  12   0   0       3031.88       2954.09        48.54 o                         
  13   0   0       1326.38       1344.19        36.95 o                         
  14   0   0       3230.88       3190.64        65.60 o                         
  15   0   0        724.68        779.01        26.60 o                         
  16   0   0         71.71         63.29         9.62 o                         
  17   0   0          8.49         35.23        15.48 o                         
  18   0   0          0.10         14.30        13.13 o                         
   1   1   0       4769.80       5318.59        44.46 o                         
   2   1   0       1867.02       1979.22        19.03 o                         
   3   1   0        621.95        648.99         7.98 o                         
   4   1   0      17108.96      17610.06       135.24 o                         
   5   1   0      19048.47      19030.21       183.01 o                         
   6   1   0       9203.36       8978.99        76.51 o                         
   7   1   0      15248.81      15372.12       128.42 o                         
   8   1   0       7175.90       6851.85        57.00 o                         
   9   1   0       3775.06       3666.80        35.54 o                         
  10   1   0       2998.23       2940.39        30.25 o                         
  11   1   0        444.60        421.27         8.00 o                         
  12   1   0         77.32         63.03         4.73 o                         
  13   1   0          0.55          2.96         3.28 o                         
  14   1   0          1.11         -3.62         3.89 o                         
  15   1   0        312.37        328.42        12.51 o                         
  16   1   0        230.80        253.37        14.59 o                         
  17   1   0        160.84        187.24        13.34 o                         
  18   1   0        207.88        204.98        27.68 o                         
  19   1   0        256.21        264.24        30.38 o                         
   0   2   0      22585.62      24459.48       377.27 o                         
   1   2   0       5044.81       5680.40        56.49 o                         
   2   2   0      34828.28      35293.72       291.06 o                         
   3   2   0      47994.42      48081.64       576.77 o                         
   4   2   0       8604.17       9212.05        68.18 o                         
   5   2   0         36.91         55.35         2.41 o                         
   6   2   0        178.38        177.02         4.15 o                         
   7   2   0        475.72        477.20         7.10 o                         
   8   2   0       1362.17       1295.25        14.91 o                         
   9   2   0       2124.87       2105.88        21.83 o                         
  10   2   0       3181.31       3126.62        29.93 o                         
  11   2   0       3572.51       3557.98        34.18 o                         
  12   2   0       2493.54       2438.85        28.05 o                         
  13   2   0       1101.75       1080.11        16.30 o                         
  14   2   0        727.94        747.54        15.63 o                         
  15   2   0        212.48        206.91        13.81 o                         
  16   2   0        188.43        201.57        13.76 o                         
  17   2   0        147.97        154.38        15.38 o                         
  18   2   0         38.72         68.29        19.10 o                         
  19   2   0          7.20         37.66        17.14 o                         
   1   3   0       3121.89       3424.53        39.76 o                         
   2   3   0       6306.05       6892.20        63.22 o                         
   3   3   0      14927.45      15892.09       131.65 o                         
   4   3   0      16212.00      16885.13       173.30 o                         
   5   3   0       5005.17       5101.31        44.61 o                         
   6   3   0       3415.49       3439.43        30.87 o                         
   7   3   0       7163.38       7199.60        56.09 o                         
   8   3   0       4146.84       4117.62        34.74 o                         
   9   3   0       1308.61       1282.80        15.54 o                         
  10   3   0       1182.02       1220.44        16.62 o                         
  11   3   0        615.08        590.02        10.36 o                         
  12   3   0         61.69         57.79         4.64 o                         
  13   3   0         44.76         50.76         9.98 o                         
  14   3   0        121.26        132.36        11.46 o                         
  15   3   0        288.65        331.92        13.42 o                         
  16   3   0        223.59        225.42        18.21 o                         
  17   3   0        116.94        126.64        14.69 o                         
  18   3   0         97.59         94.48        13.54 o                         
  19   3   0         93.82        119.86        24.53 o                         
   0   4   0       6756.78       7336.39       118.17 o                         
   1   4   0       3487.08       3595.09       122.02 o                         
   2   4   0       2751.71       2877.31        41.33 o                         
   3   4   0       2031.52       2174.69        25.55 o                         
   4   4   0          3.84          4.42         1.99 o                         
   5   4   0        473.53        502.90         7.75 o                         
   6   4   0       3511.02       3680.53        30.84 o                         
   7   4   0         37.12         38.42         3.05 o                         
   8   4   0       2285.55       2327.89        22.07 o                         
   9   4   0        642.12        666.43        10.31 o                         
  10   4   0        454.72        458.38         8.75 o                         
  11   4   0        172.21        183.04         7.36 o                         
  12   4   0        511.89        535.36        13.06 o                         
  13   4   0        386.38        394.80        12.97 o                         
  14   4   0        417.72        455.23        18.71 o                         
  15   4   0        177.97        160.15        15.68 o                         
  16   4   0         98.76        108.59        10.72 o                         
  17   4   0         10.43         19.85        24.02 o                         
  18   4   0          1.88         15.85        29.99 o                         
   1   5   0        363.08        381.16         9.02 o                         
   2   5   0         27.67         26.42         4.34 o                         
   3   5   0       3643.85       3847.79        48.52 o                         
   4   5   0       1306.33       1372.19        18.32 o                         
   5   5   0       2829.65       3026.65        35.52 o                         
   6   5   0       2244.52       2245.85        29.24 o                         
   7   5   0       2706.07       2849.11        29.95 o                         
   8   5   0        482.30        505.68        10.16 o                         
   9   5   0        174.35        181.27         6.83 o                         
  10   5   0          0.87          2.73         3.01 o                         
  11   5   0        273.20        271.03         9.65 o                         
  12   5   0        377.58        347.26        12.76 o                         
  13   5   0         47.87         56.69         7.80 o                         
  14   5   0         14.14         24.44         7.72 o                         
  15   5   0         38.33         37.22        10.29 o                         
  16   5   0         53.03         64.25        16.55 o                         
  17   5   0         29.22         41.56         8.61 o                         
  18   5   0         38.88         49.17        15.64 o                         
   0   6   0        118.09        121.95         8.65 o                         
   1   6   0         67.40         86.76         5.67 o                         
   2   6   0        682.28        699.15        15.69 o                         
   3   6   0        849.64       1022.42        18.42 o                         
   4   6   0        233.51        250.09         8.88 o                         
   5   6   0       1050.46       1085.20        26.89 o                         
   6   6   0          0.01         -0.57         3.08 o                         
   7   6   0          1.78          1.16         2.92 o                         
   8   6   0        182.60        190.97         8.40 o                         
   9   6   0       1403.82       1313.50        22.45 o                         
  10   6   0          0.77         -0.28         3.39 o                         
  11   6   0        557.26        569.33        21.46 o                         
  12   6   0          5.46          6.83         5.67 o                         
  13   6   0          1.69          9.65         7.74 o                         
  14   6   0          7.14          5.03         9.88 o                         
  15   6   0          2.24          8.92         9.48 o                         
  16   6   0         14.35         26.98         9.79 o                         
  17   6   0          2.62         11.50        17.77 o                         
  18   6   0          0.01          2.86        11.28 o                         
   1   7   0         83.53        104.02         8.07 o                         
   2   7   0          5.92         -3.20         5.04 o                         
   3   7   0        179.95        196.79         9.71 o                         
   4   7   0          9.67         12.79         4.21 o                         
   5   7   0         71.27         61.61         6.14 o                         
   6   7   0        161.46        139.18        10.08 o                         
   7   7   0          0.30         -2.74         2.74 o                         
   8   7   0          4.63          5.73         3.93 o                         
   9   7   0        290.35        264.34        10.47 o                         
  10   7   0          4.50         16.35         4.43 o                         
  11   7   0         23.04         25.23         6.46 o                         
  12   7   0        111.88         96.66        11.66 o                         
  13   7   0          6.08          1.09         6.78 o                         
  14   7   0          0.05          4.47        12.90 o                         
  15   7   0         24.07         30.29        10.70 o                         
  16   7   0          1.66          9.74         9.08 o                         
  17   7   0          2.46         -5.48        15.67 o                         
   0   8   0        560.10        523.45        35.86 o                         
   1   8   0        140.62        103.59         7.31 o                         
   2   8   0       1420.55       1344.33        26.91 o                         
   3   8   0        385.70        371.76        13.35 o                         
   4   8   0         96.99         83.58         7.04 o                         
   5   8   0        104.96        104.03         7.98 o                         
   6   8   0          2.50         -2.39         3.77 o                         
   7   8   0        101.04         98.75         8.29 o                         
   8   8   0         94.99         85.90         7.07 o                         
   9   8   0          2.79         -0.78         3.85 o                         
  10   8   0         12.04          4.17         5.07 o                         
  11   8   0         77.17         63.18         8.34 o                         
  12   8   0        375.93        356.97        15.91 o                         
  13   8   0         56.31         50.32         9.68 o                         
  14   8   0          1.70          5.78         9.97 o                         
  15   8   0         21.44         26.37        10.58 o                         
  16   8   0         35.70         40.34        11.81 o                         
   1   9   0          5.83          4.87         4.57 o                         
   2   9   0        415.61        399.75        15.37 o                         
   3   9   0        884.59        866.32        19.74 o                         
   4   9   0        614.25        610.34        16.43 o                         
   5   9   0        691.79        650.96        17.65 o                         
   6   9   0        924.06        816.49        23.60 o                         
   7   9   0       1142.40       1119.55        24.36 o                         
   8   9   0        306.04        316.07        11.99 o                         
   9   9   0        199.76        177.13        10.33 o                         
  10   9   0         96.71        106.45        10.02 o                         
  11   9   0         37.66         47.23         7.90 o                         
  12   9   0          5.03          2.20         5.99 o                         
  13   9   0          2.50          2.49        12.05 o                         
  14   9   0         22.40         24.01         9.34 o                         
  15   9   0          0.05         -1.61        11.47 o                         
   0  10   0       1195.52       1144.33        33.96 o                         
   1  10   0       1111.95       1078.91        23.83 o                         
   2  10   0        590.23        528.88        15.83 o                         
   3  10   0        304.67        290.65        12.49 o                         
   4  10   0        205.19        189.20        11.01 o                         
   5  10   0        259.05        233.82        12.14 o                         
   6  10   0         85.90         67.10         8.97 o                         
   7  10   0          3.88          7.73         5.26 o                         
   8  10   0         18.80         15.73         5.22 o                         
   9  10   0         93.19         92.79         8.28 o                         
  10  10   0        164.14        161.52        17.74 o                         
  11  10   0         78.78         68.37         9.34 o                         
  12  10   0        107.53        109.38        14.66 o                         
  13  10   0         95.25         97.41        15.87 o                         
  14  10   0         93.96         93.20        12.65 o                         
  15  10   0        122.59        134.17        17.23 o                         
   1  11   0        167.77        161.37        10.81 o                         
   2  11   0         59.42         64.08         7.56 o                         
   3  11   0        717.89        692.90        19.30 o                         
   4  11   0        703.06        704.97        19.59 o                         
   5  11   0        607.46        615.11        22.74 o                         
   6  11   0        906.66        841.42        23.83 o                         
   7  11   0        507.57        504.55        17.99 o                         
   8  11   0        323.50        325.22        15.36 o                         
   9  11   0        335.62        336.39        16.61 o                         
  10  11   0         79.53         86.88        10.02 o                         
  11  11   0         23.41         12.90        10.08 o                         
  12  11   0          1.16          5.05         7.83 o                         
  13  11   0          1.47          3.19        13.37 o                         
  14  11   0          4.45         -2.37         8.36 o                         
   0  12   0        559.01        580.18        25.95 o                         
   1  12   0        455.38        470.79        16.78 o                         
   2  12   0        893.27        904.87        23.29 o                         
   3  12   0        183.96        194.49        12.66 o                         
   4  12   0        313.47        315.74        15.19 o                         
   5  12   0         33.60         30.89         8.41 o                         
   6  12   0          0.35         -3.18         5.48 o                         
   7  12   0         14.68         16.62         7.31 o                         
   8  12   0          3.19          6.26         5.96 o                         
   9  12   0         70.20         67.77         9.50 o                         
  10  12   0        143.68        144.98        14.93 o                         
  11  12   0         54.43         45.21        11.21 o                         
  12  12   0        135.44        154.54        15.71 o                         
   1  13   0         16.57         25.55         7.05 o                         
   2  13   0        225.82        249.84        14.86 o                         
   3  13   0        122.18        140.70        11.51 o                         
   4  13   0         87.60         87.73         9.50 o                         
   5  13   0        516.56        563.67        21.88 o                         
   6  13   0        231.13        219.92        15.27 o                         
   7  13   0        119.40        124.88        11.80 o                         
   8  13   0        143.85        125.16        14.27 o                         
   9  13   0        147.38        174.25        14.35 o                         
  10  13   0         32.73         21.11         8.13 o                         
  11  13   0         15.13          9.31        15.44 o                         
   0  14   0        206.21        219.00        38.46 o                         
   1  14   0        220.07        206.11        14.73 o                         
   2  14   0        202.80        205.19        14.61 o                         
   3  14   0         35.34         42.37         8.51 o                         
   4  14   0        137.07        121.24        15.41 o                         
   5  14   0          6.17         23.22         7.56 o                         
   6  14   0          2.17          4.10         6.66 o                         
   7  14   0          2.58          9.64         7.13 o                         
   8  14   0         40.95         45.31        17.47 o                         
   9  14   0         40.91         31.84         9.29 o                         
   1  15   0          0.62          7.93         6.96 o                         
   2  15   0         13.42         33.31        13.19 o                         
   3  15   0         44.20         44.10         9.10 o                         
   4  15   0         57.21         59.44         9.98 o                         
   5  15   0         34.84         44.29         9.37 o                         
   6  15   0         37.57         42.86         9.52 o                         
 -18   1   1         10.44         23.34        17.23 o                         
 -17   1   1         60.37         57.85         7.96 o                         
 -16   1   1         66.83         79.79         7.41 o                         
 -15   1   1         73.13         71.06         7.12 o                         
 -14   1   1         71.54         63.67         6.57 o                         
 -13   1   1          3.09         -2.86         2.86 o                         
 -12   1   1        404.67        382.89         7.93 o                         
 -11   1   1        434.99        410.42         8.19 o                         
 -10   1   1         88.24         80.63         4.04 o                         
  -9   1   1        169.47        212.35         5.22 o                         
  -8   1   1         50.56         41.16         2.49 o                         
  -7   1   1       1019.89       1080.89        12.08 o                         
  -6   1   1        525.42        564.64         8.15 o                         
  -5   1   1       1856.25       1992.66        18.84 o                         
  -4   1   1       3492.00       3686.46        29.74 o                         
  -3   1   1       5796.06       6414.72        57.53 o                         
  -2   1   1        725.39        783.85        12.07 o                         
  -1   1   1        448.89        426.19         6.20 o                         
   0   1   1       4353.59       4552.98        56.20 o                         
   1   1   1       4904.62       5351.69        47.85 o                         
   2   1   1        370.92        361.09         4.73 o                         
   3   1   1       2756.63       2990.54        26.61 o                         
   4   1   1        232.18        262.66         6.93 o                         
   5   1   1         23.04         26.16         1.92 o                         
   6   1   1        609.21        689.11         9.88 o                         
   7   1   1        300.56        336.89         6.28 o                         
   8   1   1         43.62         41.37         2.91 o                         
   9   1   1         71.63         64.38         3.46 o                         
  10   1   1        103.33        100.32         5.07 o                         
  11   1   1        111.38        118.53         6.11 o                         
  12   1   1        280.23        256.16         8.10 o                         
  13   1   1          9.87         15.80         4.03 o                         
  14   1   1          2.63          3.81         6.09 o                         
  15   1   1          0.21          1.18         7.37 o                         
  16   1   1         29.64         28.60        12.64 o                         
  17   1   1         50.99         56.06        14.51 o                         
  18   1   1         21.73         35.57        12.95 o                         
 -19   2   1         13.16         30.58        14.39 o                         
 -18   2   1         43.22         58.39        27.68 o                         
 -17   2   1        104.30        110.40        13.55 o                         
 -16   2   1         81.86         82.07         8.60 o                         
 -15   2   1         73.78         66.42         5.99 o                         
 -14   2   1         16.00         16.77         4.30 o                         
 -13   2   1         72.11         70.45         5.83 o                         
 -12   2   1          1.24          0.47         2.46 o                         
 -11   2   1        310.50        285.72         6.99 o                         
 -10   2   1        452.15        414.37         8.20 o                         
  -9   2   1       1706.51       1617.22        16.39 o                         
  -8   2   1        313.35        269.53         5.71 o                         
  -7   2   1       3762.47       3773.85        40.15 o                         
  -6   2   1       5050.05       5254.55        40.82 o                         
  -5   2   1       2651.01       2661.10        29.14 o                         
  -4   2   1       4852.47       5028.40        40.32 o                         
  -3   2   1      31728.52      33851.07       469.03 o                         
  -2   2   1        764.24        730.62         9.53 o                         
  -1   2   1       4804.69       5130.74        57.30 o                         
   0   2   1        189.07        190.41         5.76 o                         
   1   2   1         74.86         62.06         6.03 o                         
   2   2   1       2243.79       2344.92        49.40 o                         
   3   2   1       9763.93      10261.97        91.78 o                         
   4   2   1      11161.54      11624.24       127.83 o                         
   5   2   1       1884.24       1799.21        21.55 o                         
   6   2   1       2853.46       2823.69        25.70 o                         
   7   2   1       3394.84       3341.27        38.81 o                         
   8   2   1       3296.92       3265.21        30.36 o                         
   9   2   1        397.79        391.96         7.72 o                         
  10   2   1        355.58        334.06         7.45 o                         
  11   2   1        590.67        550.25         9.84 o                         
  12   2   1          6.49         12.29         3.28 o                         
  13   2   1         55.32         48.61         6.22 o                         
  14   2   1        176.87        162.73        12.61 o                         
  15   2   1        102.78        109.59        12.55 o                         
  16   2   1         47.99         68.03        14.68 o                         
  17   2   1        101.61        119.26        17.17 o                         
  18   2   1         91.21        133.77        26.84 o                         
 -19   3   1          3.68         13.19         8.44 o                         
 -18   3   1         18.28         25.47        16.30 o                         
 -17   3   1         67.33         74.63        24.66 o                         
 -16   3   1        203.27        221.70        14.06 o                         
 -15   3   1        458.47        419.32        25.18 o                         
 -14   3   1        735.02        683.41        19.01 o                         
 -13   3   1        831.85        789.75        13.55 o                         
 -12   3   1       1053.36        985.65        14.98 o                         
 -11   3   1       1284.98       1190.94        16.51 o                         
 -10   3   1        797.85        755.94        10.84 o                         
  -9   3   1        750.91        738.06        10.24 o                         
  -8   3   1        140.03        136.36         4.28 o                         
  -7   3   1         17.11         25.61         3.08 o                         
  -6   3   1       2836.44       3101.70        28.97 o                         
  -5   3   1       6088.79       6477.33        60.35 o                         
  -4   3   1       1748.70       1834.81        21.67 o                         
  -3   3   1        191.46        154.31         5.00 o                         
  -2   3   1      15935.86      16773.04       162.52 o                         
  -1   3   1       8826.62       8973.79       105.13 o                         
   0   3   1       5779.61       6073.50        55.49 o                         
   1   3   1      10519.89      10864.18       106.92 o                         
   2   3   1       1562.95       1540.49        18.79 o                         
   3   3   1       5336.32       5480.29        56.57 o                         
   4   3   1        844.13        763.87        10.32 o                         
   5   3   1         10.46         23.35         2.45 o                         
   6   3   1        313.25        384.17         9.75 o                         
   7   3   1          0.59         -1.98         1.98 o                         
   8   3   1       1515.23       1511.21        16.92 o                         
   9   3   1        519.60        539.03        10.92 o                         
  10   3   1       1194.14       1123.56        17.05 o                         
  11   3   1         58.61         66.65         5.25 o                         
  12   3   1        837.01        794.19        15.88 o                         
  13   3   1        503.90        520.40        13.23 o                         
  14   3   1        370.80        381.75        12.86 o                         
  15   3   1        248.23        250.16        15.60 o                         
  16   3   1        123.71        107.01        11.17 o                         
  17   3   1         11.33         46.12        21.97 o                         
  18   3   1         33.85         53.53        21.28 o                         
 -19   4   1        115.45        115.22        29.82 o                         
 -18   4   1        104.42        118.27        11.91 o                         
 -17   4   1         89.41         94.83        10.51 o                         
 -16   4   1        204.21        208.78        43.13 o                         
 -15   4   1        126.11        128.86        19.03 o                         
 -14   4   1         66.68         71.45         9.21 o                         
 -13   4   1          0.00          0.28         3.33 o                         
 -12   4   1         78.80         75.82         5.97 o                         
 -11   4   1        516.88        490.56        10.49 o                         
 -10   4   1        456.52        458.83        10.59 o                         
  -9   4   1       2720.98       2541.98        35.14 o                         
  -8   4   1       3767.56       3610.75        32.49 o                         
  -7   4   1       8627.58       8653.68        75.25 o                         
  -6   4   1      14266.83      13835.43       116.15 o                         
  -5   4   1      10251.14      10062.69        92.52 o                         
  -4   4   1       5712.13       5594.95        58.59 o                         
  -3   4   1       7142.28       7597.43        76.62 o                         
  -2   4   1       2850.81       2963.03        31.90 o                         
  -1   4   1        924.23        935.45        14.16 o                         
   0   4   1        114.60        123.20         4.11 o                         
   1   4   1       2238.42       2535.95       103.49 o                         
   3   4   1       6437.62       6469.72        56.91 o                         
   4   4   1       6801.74       6777.46        65.19 o                         
   5   4   1       8538.28       8514.84        74.74 o                         
   6   4   1       8521.37       8397.08        74.46 o                         
   7   4   1       6864.66       6623.63        96.41 o                         
   8   4   1       4358.90       4190.02        45.53 o                         
   9   4   1       2733.63       2513.18        50.81 o                         
  10   4   1        355.13        334.79         9.41 o                         
  11   4   1         55.41         52.64         5.50 o                         
  12   4   1          8.31          3.02         5.76 o                         
  13   4   1         16.69         30.94         5.99 o                         
  14   4   1         89.96        100.39         8.72 o                         
  15   4   1        127.62        150.05        10.49 o                         
  16   4   1        178.44        202.80        17.84 o                         
  17   4   1        126.67        148.61        16.85 o                         
  18   4   1         53.62         92.16        23.37 o                         
 -18   5   1         50.15         54.60         9.40 o                         
 -17   5   1         56.23         43.77        11.99 o                         
 -16   5   1        168.23        181.49        17.43 o                         
 -15   5   1        391.52        413.45        28.31 o                         
 -14   5   1        766.12        800.61        24.28 o                         
 -13   5   1       1218.95       1185.60        25.55 o                         
 -12   5   1       2148.13       1997.09        34.61 o                         
 -11   5   1        720.70        687.46        17.47 o                         
 -10   5   1       2265.45       2175.39        26.73 o                         
  -9   5   1       1104.82       1047.79        15.68 o                         
  -8   5   1         19.15         20.18         2.63 o                         
  -7   5   1        117.15        123.04         5.45 o                         
  -6   5   1        195.98        211.59         5.79 o                         
  -5   5   1       1456.95       1476.22        18.60 o                         
  -4   5   1       1750.88       1729.94        22.39 o                         
  -3   5   1      10169.58      10355.26        95.08 o                         
  -2   5   1      18730.26      19780.61       176.50 o                         
  -1   5   1      10177.51      10152.24       101.55 o                         
   0   5   1      10797.38      10825.45        98.94 o                         
   1   5   1      16633.40      16596.29       149.26 o                         
   2   5   1       9871.14      10147.77       139.38 o                         
   3   5   1       4610.23       4569.98        42.40 o                         
   4   5   1       1651.55       1524.23        19.64 o                         
   5   5   1        781.95        788.24        12.24 o                         
   6   5   1        141.62        179.05         6.37 o                         
   7   5   1        122.73        135.11         6.34 o                         
   8   5   1        203.67        209.47         8.53 o                         
   9   5   1        776.76        789.79        14.27 o                         
  10   5   1       2119.13       2075.09        26.18 o                         
  11   5   1       1202.12       1194.70        18.78 o                         
  12   5   1       2124.75       2074.57        32.51 o                         
  13   5   1        697.40        724.13        18.18 o                         
  14   5   1        423.69        433.88        18.98 o                         
  15   5   1        296.24        330.33        21.49 o                         
  16   5   1        105.76        102.38        10.94 o                         
  17   5   1          6.45         19.07        19.40 o                         
 -18   6   1        141.01        159.90        26.99 o                         
 -17   6   1        117.43        137.04        16.31 o                         
 -16   6   1        211.31        236.32        19.88 o                         
 -15   6   1         52.57         53.15        11.38 o                         
 -14   6   1         22.81         21.86         6.52 o                         
 -13   6   1          0.00         -2.73         4.91 o                         
 -12   6   1         25.84         18.01         5.63 o                         
 -11   6   1        658.88        637.82        17.76 o                         
 -10   6   1        619.34        583.50        14.03 o                         
  -9   6   1       7979.30       7488.03        81.90 o                         
  -8   6   1       3272.53       3231.43        35.74 o                         
  -7   6   1       3835.84       3743.23        44.74 o                         
  -6   6   1       5258.90       5142.55        57.33 o                         
  -5   6   1       8033.39       8159.38        77.52 o                         
  -4   6   1       2929.62       2846.16        30.51 o                         
  -3   6   1       5441.09       5565.23        54.19 o                         
  -2   6   1          4.27         14.91         2.47 o                         
  -1   6   1        769.19        800.11        12.91 o                         
   0   6   1        127.73        119.80         4.65 o                         
   1   6   1       1981.29       2084.63        23.64 o                         
   2   6   1       2586.22       2493.77        30.76 o                         
   3   6   1       4097.81       4122.27       100.46 o                         
   4   6   1       3713.53       3597.55        42.54 o                         
   5   6   1      10848.60      10830.19       112.67 o                         
   6   6   1       5642.36       5555.97        53.05 o                         
   7   6   1       2907.66       2843.88        31.41 o                         
   8   6   1        738.01        754.33        13.71 o                         
   9   6   1       2642.52       2545.58        33.71 o                         
  10   6   1        293.46        262.38         9.09 o                         
  11   6   1        545.94        515.92        12.42 o                         
  12   6   1         16.74         10.10         5.97 o                         
  13   6   1          0.39          2.36         5.57 o                         
  14   6   1         25.47         25.18        10.96 o                         
  15   6   1         40.98         60.61        12.54 o                         
  16   6   1        177.67        194.89        22.12 o                         
  17   6   1         74.19         84.36        14.33 o                         
 -17   7   1         16.34         14.62         9.34 o                         
 -16   7   1        151.48        152.40        16.60 o                         
 -15   7   1        160.50        165.39        19.19 o                         
 -14   7   1        610.46        635.16        21.03 o                         
 -13   7   1        475.54        508.06        17.86 o                         
 -12   7   1        816.82        860.01        22.20 o                         
 -11   7   1        950.14        987.04        22.96 o                         
 -10   7   1       1976.48       1903.92        33.50 o                         
  -9   7   1        770.25        724.78        16.00 o                         
  -8   7   1       1094.03       1028.29        19.05 o                         
  -7   7   1        101.83        108.26         7.77 o                         
  -6   7   1          1.49         -1.91         3.27 o                         
  -5   7   1        838.49        802.76        20.43 o                         
  -4   7   1       2503.65       2467.58        35.88 o                         
  -3   7   1       5194.79       5283.24        66.35 o                         
  -2   7   1       3993.38       3829.54        57.12 o                         
  -1   7   1       7007.36       6945.03        83.86 o                         
   0   7   1      14120.82      14459.00       164.21 o                         
   1   7   1       9484.30       9598.66       112.55 o                         
   2   7   1       3607.10       3476.30        37.01 o                         
   3   7   1       2410.23       2374.20        29.71 o                         
   4   7   1       3141.13       3099.44        49.57 o                         
   5   7   1       1062.84        965.53        17.10 o                         
   6   7   1         22.41         19.85         4.55 o                         
   7   7   1        458.41        469.12        11.53 o                         
   8   7   1       1110.15       1137.80        21.26 o                         
   9   7   1        973.00        982.56        20.00 o                         
  10   7   1       1364.11       1333.05        24.45 o                         
  11   7   1       1475.48       1484.61        30.53 o                         
  12   7   1        630.79        687.97        44.80 o                         
  13   7   1        449.68        482.87        24.08 o                         
  14   7   1        415.72        395.81        20.48 o                         
  15   7   1        173.19        187.12        18.95 o                         
  16   7   1         52.68         64.95        13.20 o                         
 -17   8   1         81.72         97.62        30.00 o                         
 -16   8   1         59.84         67.87        14.39 o                         
 -15   8   1         41.12         57.44        12.06 o                         
 -14   8   1        115.56         95.91        10.16 o                         
 -13   8   1         52.65         49.08         8.24 o                         
 -12   8   1        149.67        125.89        10.62 o                         
 -11   8   1        452.61        463.73        24.52 o                         
 -10   8   1        297.66        290.98        13.24 o                         
  -9   8   1        762.10        785.32        17.40 o                         
  -8   8   1       1163.22       1160.33        21.16 o                         
  -7   8   1       3509.30       3452.96        51.02 o                         
  -6   8   1       2033.19       2026.20        33.03 o                         
  -5   8   1       2401.44       2387.38        36.76 o                         
  -4   8   1       1877.97       1855.33        30.34 o                         
  -3   8   1       1887.33       1835.04        33.23 o                         
  -2   8   1        466.63        468.47        14.15 o                         
  -1   8   1          0.77          1.44         3.57 o                         
   0   8   1        104.18        118.19         7.67 o                         
   1   8   1       1521.37       1584.01        26.91 o                         
   2   8   1       2008.97       2002.20        35.93 o                         
   3   8   1       1650.04       1694.67        32.29 o                         
   4   8   1       1620.03       1645.20        32.04 o                         
   5   8   1       1645.70       1604.72        28.78 o                         
   6   8   1        746.36        795.89        19.34 o                         
   7   8   1       3200.73       3171.88        42.56 o                         
   8   8   1        769.38        769.97        17.63 o                         
   9   8   1        777.46        741.08        24.73 o                         
  10   8   1        217.47        199.78        10.83 o                         
  11   8   1         81.35         73.78        10.19 o                         
  12   8   1         17.41         14.73         7.49 o                         
  13   8   1          1.46         -3.84        13.09 o                         
  14   8   1         47.80         58.96        10.56 o                         
  15   8   1         65.30         84.89        12.60 o                         
  16   8   1         55.46         74.98        20.17 o                         
 -16   9   1         37.49         55.05        12.87 o                         
 -15   9   1         19.24         27.83        11.00 o                         
 -14   9   1         76.19         92.06        12.12 o                         
 -13   9   1        396.45        422.53        28.97 o                         
 -12   9   1        417.38        446.73        17.63 o                         
 -11   9   1        518.66        572.84        18.70 o                         
 -10   9   1        433.51        456.04        16.32 o                         
  -9   9   1        341.16        337.80        12.32 o                         
  -8   9   1        174.45        193.31        11.08 o                         
  -7   9   1         61.71         77.13        11.73 o                         
  -6   9   1        120.34        123.88         9.05 o                         
  -5   9   1        197.57        197.83        15.25 o                         
  -4   9   1        420.52        416.97        13.42 o                         
  -3   9   1       1292.10       1320.21        25.04 o                         
  -2   9   1       2812.08       2753.57        41.36 o                         
  -1   9   1       1916.57       1927.92        31.92 o                         
   0   9   1       1490.31       1469.50        26.66 o                         
   1   9   1       2388.57       2344.75        36.96 o                         
   2   9   1       2534.48       2438.62        38.33 o                         
   3   9   1       1639.49       1657.21        29.62 o                         
   4   9   1        611.44        629.13        17.11 o                         
   5   9   1          0.31         -4.26         4.32 o                         
   6   9   1        175.36        174.02        10.87 o                         
   7   9   1          0.38          0.47         4.01 o                         
   8   9   1        371.95        383.43        13.44 o                         
   9   9   1        462.24        521.37        15.60 o                         
  10   9   1        321.27        340.76        13.44 o                         
  11   9   1        381.76        451.51        22.92 o                         
  12   9   1        276.91        316.84        18.84 o                         
  13   9   1        137.72        169.04        26.24 o                         
  14   9   1        166.07        145.59        15.22 o                         
  15   9   1         14.36         22.44        10.79 o                         
 -15  10   1          2.74         19.28        10.01 o                         
 -14  10   1          3.83         11.93        12.29 o                         
 -13  10   1         25.44         22.91         7.64 o                         
 -12  10   1          1.59          6.31         6.22 o                         
 -11  10   1         16.59         23.42         6.85 o                         
 -10  10   1         98.66        106.49        10.32 o                         
  -9  10   1        249.33        248.29        13.66 o                         
  -8  10   1        225.74        260.46        13.25 o                         
  -7  10   1        549.14        574.38        17.39 o                         
  -6  10   1        405.60        442.59        15.04 o                         
  -5  10   1        402.34        385.95        14.21 o                         
  -4  10   1        540.43        539.54        16.07 o                         
  -3  10   1        677.99        691.33        18.11 o                         
  -2  10   1        170.10        182.07        11.11 o                         
  -1  10   1          0.31          6.59         4.38 o                         
   0  10   1         92.25        104.75         8.46 o                         
   1  10   1          2.69          6.48         4.48 o                         
   2  10   1         16.94         17.31         5.22 o                         
   3  10   1        514.47        513.80        16.07 o                         
   4  10   1        761.27        785.77        20.23 o                         
   5  10   1        832.33        864.01        21.59 o                         
   6  10   1        363.32        374.93        15.39 o                         
   7  10   1        341.71        355.78        15.16 o                         
   8  10   1        221.59        252.61        12.86 o                         
   9  10   1        153.08        154.24        10.29 o                         
  10  10   1         36.89         29.30         7.63 o                         
  11  10   1         13.91         17.67        13.04 o                         
  12  10   1          0.40          4.74         7.89 o                         
  13  10   1          7.15         14.46        10.40 o                         
  14  10   1         18.74         35.95        15.28 o                         
 -14  11   1         37.32         35.11        18.72 o                         
 -13  11   1         44.30         55.02         9.38 o                         
 -12  11   1         34.51         58.16        13.49 o                         
 -11  11   1         22.87         32.11         7.79 o                         
 -10  11   1         42.85         37.26         8.31 o                         
  -9  11   1         54.26         53.84         9.88 o                         
  -8  11   1         15.63         17.18         6.24 o                         
  -7  11   1         14.35          8.94         6.64 o                         
  -6  11   1          9.17         13.69         5.65 o                         
  -5  11   1         25.53         29.46         6.44 o                         
  -4  11   1        120.92        118.43        10.81 o                         
  -3  11   1         13.31         10.97         8.06 o                         
  -2  11   1        564.73        586.05        17.34 o                         
  -1  11   1        369.12        369.50        16.54 o                         
   0  11   1        272.50        266.50        16.76 o                         
   1  11   1         82.65        106.29         9.24 o                         
   2  11   1        319.85        322.16        13.69 o                         
   3  11   1         42.68         36.39         6.66 o                         
   4  11   1         23.32         35.55         6.85 o                         
   5  11   1          4.98         10.26         5.77 o                         
   6  11   1          6.52          0.82         5.71 o                         
   7  11   1          1.38         -3.07         5.54 o                         
   8  11   1         25.93         38.65         6.52 o                         
   9  11   1        127.55        136.08        10.41 o                         
  10  11   1         11.38         12.32         8.05 o                         
  11  11   1         29.41         33.55        13.42 o                         
  12  11   1         48.07         57.67        16.10 o                         
  13  11   1         17.35         40.37        19.52 o                         
 -13  12   1          2.55         21.04         8.84 o                         
 -12  12   1          1.68         15.88         7.60 o                         
 -11  12   1         19.74         16.40         7.01 o                         
 -10  12   1          4.93         11.32         6.75 o                         
  -9  12   1          5.28          1.02         8.02 o                         
  -8  12   1          3.38          4.33         8.87 o                         
  -7  12   1         16.48         17.78         6.55 o                         
  -6  12   1         86.05        105.03        10.19 o                         
  -5  12   1        234.89        248.32        14.07 o                         
  -4  12   1         28.27         23.44         6.62 o                         
  -3  12   1          0.72          7.67         5.34 o                         
  -2  12   1        132.36        143.51        10.93 o                         
  -1  12   1         12.45         14.71         5.62 o                         
   0  12   1         12.74         11.88         5.58 o                         
   1  12   1          6.68          8.89         5.45 o                         
   2  12   1        265.73        271.42        14.66 o                         
   3  12   1          0.74          3.51         5.51 o                         
   4  12   1          7.73         14.62         6.40 o                         
   5  12   1        132.62        119.82        15.54 o                         
   6  12   1         38.87         26.78        10.94 o                         
   7  12   1         40.32         38.89         7.84 o                         
   8  12   1         35.76         59.79         7.89 o                         
   9  12   1          2.52          0.20        11.03 o                         
  10  12   1          2.22          6.60         8.34 o                         
  11  12   1          7.19          3.04        13.68 o                         
  12  12   1          3.72          0.91        14.99 o                         
 -11  13   1         17.92          9.86         7.70 o                         
 -10  13   1          0.00         -2.84         7.08 o                         
  -9  13   1          9.94         10.72         7.23 o                         
  -8  13   1          5.83          6.02         7.71 o                         
  -7  13   1          1.77          4.17         5.97 o                         
  -6  13   1          4.14         19.95         7.09 o                         
  -5  13   1          7.45         11.82         6.55 o                         
  -4  13   1         43.71         35.07         7.59 o                         
  -3  13   1         17.45         17.71         8.45 o                         
  -2  13   1          8.88         13.31         6.21 o                         
  -1  13   1          3.66          2.78         5.56 o                         
   0  13   1          3.96         -3.42         5.62 o                         
   1  13   1          1.60          2.33         7.55 o                         
   2  13   1          2.69         12.26         8.75 o                         
   3  13   1          4.76          0.98         5.68 o                         
   4  13   1          2.40          2.58         7.90 o                         
   5  13   1          6.78          8.78         6.53 o                         
   6  13   1          7.00          7.84         8.18 o                         
   7  13   1          4.18          0.58         7.60 o                         
   8  13   1          0.06         -5.10         6.41 o                         
   9  13   1         15.66         -5.44         8.21 o                         
  10  13   1          1.32         -0.83         8.16 o                         
  -9  14   1          8.99         14.06         8.94 o                         
  -8  14   1          3.36         11.09        14.78 o                         
  -7  14   1         14.84          5.35         7.90 o                         
  -6  14   1         12.17         11.27         6.97 o                         
  -5  14   1         21.44         22.01         7.30 o                         
  -4  14   1         38.70         39.25         9.61 o                         
  -3  14   1          0.07          1.26         6.14 o                         
  -2  14   1          1.35          4.91         6.00 o                         
  -1  14   1          6.65         10.05        10.48 o                         
   0  14   1          6.07         10.06         6.40 o                         
   1  14   1          0.09          9.71         6.32 o                         
   2  14   1         15.33         16.44         6.96 o                         
   3  14   1          0.44          7.11         6.26 o                         
   4  14   1          1.51          3.76         6.15 o                         
   5  14   1          5.66          1.77         7.08 o                         
   6  14   1          5.25          5.44         6.77 o                         
   7  14   1          8.34         10.85         7.10 o                         
   8  14   1          2.64          9.37         9.24 o                         
  -7  15   1          0.17         -2.53        20.21 o                         
  -6  15   1          0.34          3.86         6.96 o                         
  -5  15   1          0.25         -0.74         6.97 o                         
  -4  15   1         33.32         37.22         8.80 o                         
  -3  15   1         13.83         18.89         7.60 o                         
  -2  15   1         35.16         54.78         9.47 o                         
  -1  15   1         34.71         50.80         9.22 o                         
   0  15   1         30.10         15.59         8.94 o                         
   1  15   1         33.66         42.13         8.89 o                         
   2  15   1         30.55         29.02         8.12 o                         
   3  15   1          7.14         19.79         7.76 o                         
   4  15   1          4.69         11.24         7.07 o                         
   5  15   1          1.01          1.31         7.11 o                         
   6  15   1          0.23          4.39        11.33 o                         
 -19   0   2         14.63          9.87        10.19 o                         
 -18   0   2         16.22          8.72        10.20 o                         
 -17   0   2         63.74         76.85        14.56 o                         
 -16   0   2        379.13        423.52        18.97 o                         
 -15   0   2        813.19        795.81        30.04 o                         
 -14   0   2       2268.51       2234.33        48.60 o                         
 -13   0   2       2217.98       2156.19        38.85 o                         
 -12   0   2       3012.15       2905.65        40.98 o                         
 -11   0   2       2221.49       2096.66        34.78 o                         
 -10   0   2       3806.23       3581.88        40.32 o                         
  -9   0   2       5803.33       5615.35        71.84 o                         
  -8   0   2        633.58        584.15         9.57 o                         
  -7   0   2       1321.38       1308.66        35.66 o                         
  -6   0   2         46.11         57.99         6.16 o                         
  -5   0   2       9459.04      10226.90       116.94 o                         
  -4   0   2       9583.65      10494.63       179.28 o                         
  -3   0   2       5782.28       6453.44       133.25 o                         
  -2   0   2      31377.20      31583.09       473.01 o                         
  -1   0   2       7176.88       7783.78       168.09 o                         
   0   0   2      97909.88      88222.59      1881.90 o                         
   1   0   2      52400.39      44851.87       950.22 o                         
   2   0   2      23614.62      23851.11       296.69 o                         
   3   0   2       1478.88       1404.40        21.70 o                         
   4   0   2       5804.27       5695.96        75.24 o                         
   5   0   2       4703.98       4850.32        56.84 o                         
   6   0   2        898.83        962.82        19.48 o                         
   7   0   2       2884.53       2971.72        38.75 o                         
   8   0   2       1853.10       1917.59        28.22 o                         
   9   0   2       3513.92       3527.30        60.65 o                         
  10   0   2       3518.86       3468.58        67.50 o                         
  11   0   2       2666.21       2627.87        47.53 o                         
  12   0   2       2492.86       2414.81        57.36 o                         
  13   0   2       1077.42       1028.65        35.06 o                         
  14   0   2       1017.86        969.73        57.53 o                         
  15   0   2        623.97        743.93        52.72 o                         
  16   0   2        175.87        156.63        29.85 o                         
  17   0   2          0.30         19.18        20.03 o                         
  18   0   2          0.01         37.36        20.08 o                         
 -20   1   2         99.51        103.89        18.25 o                         
 -19   1   2        204.22        278.43        26.12 o                         
 -18   1   2        322.11        364.10        19.06 o                         
 -17   1   2        370.82        399.58        15.79 o                         
 -16   1   2        192.72        218.44        12.35 o                         
 -15   1   2        369.55        366.06        12.20 o                         
 -14   1   2          9.49          3.68         3.15 o                         
 -13   1   2          0.08          1.53         4.05 o                         
 -12   1   2        845.10        871.32        14.72 o                         
 -11   1   2       1244.00       1186.55        16.98 o                         
 -10   1   2       2840.76       2800.02        26.68 o                         
  -9   1   2      11429.40      11524.67       139.58 o                         
  -8   1   2      11371.39      11073.32        78.14 o                         
  -7   1   2      13784.29      13781.29       113.34 o                         
  -6   1   2      14986.85      15275.38       130.35 o                         
  -5   1   2      17459.00      17511.23       143.84 o                         
  -4   1   2      14177.59      14455.41       128.61 o                         
  -3   1   2       7563.56       8068.17        71.92 o                         
  -2   1   2          7.31         17.64         1.43 o                         
  -1   1   2         24.40         26.64         3.64 o                         
   0   1   2        547.99        665.17        11.53 o                         
   1   1   2        849.24        950.55         9.70 o                         
   2   1   2      21120.99      21743.44       192.10 o                         
   3   1   2      19141.87      19622.51       160.63 o                         
   4   1   2       6761.83       6756.55        62.86 o                         
   5   1   2      12794.32      12067.65       161.37 o                         
   6   1   2      15085.19      14933.96       125.70 o                         
   7   1   2       5969.45       5728.15        48.32 o                         
   8   1   2       3236.75       3211.81        32.87 o                         
   9   1   2       2395.38       2255.38        26.60 o                         
  10   1   2        616.79        566.58        15.24 o                         
  11   1   2        178.91        148.78         8.06 o                         
  12   1   2         16.78         10.79         4.78 o                         
  13   1   2        151.64        166.80        12.07 o                         
  14   1   2         62.96         82.23        18.06 o                         
  15   1   2         72.28        118.01        19.10 o                         
  16   1   2        249.35        283.06        25.75 o                         
  17   1   2        190.41        287.91        25.50 o                         
  18   1   2         56.92         48.29        14.92 o                         
 -20   2   2          7.05         15.21        12.13 o                         
 -19   2   2          0.09         -6.97         9.27 o                         
 -18   2   2         22.98         22.34         8.58 o                         
 -17   2   2        135.31        138.32        10.95 o                         
 -16   2   2        671.40        699.96        17.62 o                         
 -15   2   2        368.99        382.86        18.93 o                         
 -14   2   2        877.64        900.07        19.74 o                         
 -13   2   2       1965.76       1952.04        27.41 o                         
 -12   2   2       3413.21       3250.93        33.78 o                         
 -11   2   2       2427.39       2368.98        25.84 o                         
 -10   2   2       2311.72       2244.03        22.09 o                         
  -9   2   2       3523.00       3460.54        35.85 o                         
  -8   2   2        176.17        225.15         6.06 o                         
  -7   2   2        454.44        416.12         7.01 o                         
  -6   2   2        237.49        275.71         6.30 o                         
  -5   2   2       2879.58       3101.37        29.93 o                         
  -4   2   2       5801.91       6376.24        64.77 o                         
  -3   2   2       4677.82       4901.89        52.07 o                         
  -2   2   2     103541.64      96189.55      2345.99 o                         
  -1   2   2       7414.48       7872.86        70.73 o                         
   0   2   2      11298.48      11919.73       129.95 o                         
   1   2   2      20053.09      20262.39       221.15 o                         
   2   2   2      16358.04      16697.87       179.58 o                         
   3   2   2       7294.21       7483.65        75.38 o                         
   4   2   2       7685.42       8046.16        68.88 o                         
   5   2   2          6.65         26.68         2.65 o                         
   6   2   2        312.97        351.81         7.81 o                         
   7   2   2        819.16        865.44        13.77 o                         
   8   2   2        536.99        536.41        11.70 o                         
   9   2   2       1317.01       1279.33        18.26 o                         
  10   2   2       3196.11       3088.50        36.08 o                         
  11   2   2       1750.40       1769.09        27.76 o                         
  12   2   2       2385.42       2289.66        30.88 o                         
  13   2   2        976.81        954.10        20.29 o                         
  14   2   2        330.46        345.00        16.41 o                         
  15   2   2        155.25        169.61        30.87 o                         
  16   2   2        104.30        105.95        19.44 o                         
  17   2   2          8.64         50.49        15.40 o                         
  18   2   2         17.76         64.46        15.62 o                         
 -19   3   2         81.95         79.23        17.76 o                         
 -18   3   2        152.09        179.83        13.54 o                         
 -17   3   2        194.43        209.96        13.99 o                         
 -16   3   2        129.61        156.63        16.45 o                         
 -15   3   2         50.23         62.11         7.63 o                         
 -14   3   2         60.29         52.71         6.23 o                         
 -13   3   2          6.59          3.96         4.34 o                         
 -12   3   2         89.59        112.92         6.87 o                         
 -11   3   2       1052.90       1027.71        16.29 o                         
 -10   3   2       1087.45       1111.13        14.57 o                         
  -9   3   2       1716.96       1742.29        19.49 o                         
  -8   3   2       5040.70       5024.67        45.71 o                         
  -7   3   2       5168.16       5206.31        50.20 o                         
  -6   3   2       9903.64      10055.63        91.57 o                         
  -5   3   2      10749.41      11671.12       127.81 o                         
  -4   3   2       1161.25       1124.34        21.45 o                         
  -3   3   2       2496.65       2577.28        37.44 o                         
  -1   3   2        597.57        664.92        16.28 o                         
   0   3   2       2487.84       1389.98        36.66 o                         
   1   3   2        727.78        771.38        11.84 o                         
   3   3   2      10950.78      11707.01       105.86 o                         
   4   3   2       2933.03       2856.60        30.29 o                         
   5   3   2      11589.67      11832.37       108.71 o                         
   6   3   2       5213.68       5100.09        47.72 o                         
   7   3   2       2340.35       2278.88        25.52 o                         
   8   3   2       2324.87       2366.68        27.09 o                         
   9   3   2       3644.22       3422.25        36.53 o                         
  10   3   2         43.82         38.44         5.08 o                         
  11   3   2         20.43         25.95         4.66 o                         
  12   3   2        211.66        166.85         7.99 o                         
  13   3   2         69.92         67.30         7.27 o                         
  14   3   2        180.16        211.04        11.15 o                         
  15   3   2         89.96         91.72        17.73 o                         
  16   3   2        166.13        201.26        22.33 o                         
  17   3   2        127.59        178.69        21.10 o                         
 -19   4   2          2.55         13.54         7.22 o                         
 -18   4   2         27.21         37.66         8.26 o                         
 -17   4   2          0.86         -1.65         7.14 o                         
 -16   4   2        164.59        163.26        15.28 o                         
 -15   4   2        255.42        251.69        19.55 o                         
 -14   4   2        422.69        451.67        14.05 o                         
 -13   4   2        787.83        793.61        18.16 o                         
 -12   4   2       1524.03       1472.35        23.37 o                         
 -11   4   2         36.08         43.31         5.30 o                         
 -10   4   2       2337.99       2238.67        29.59 o                         
  -9   4   2        796.37        778.95        12.19 o                         
  -8   4   2        126.84        125.69         5.98 o                         
  -7   4   2         31.34         27.82         2.31 o                         
  -6   4   2       1340.21       1385.76        16.82 o                         
  -5   4   2      10286.81      11835.34       107.61 o                         
  -4   4   2       1251.69       1244.88        16.85 o                         
  -3   4   2        557.26        543.49        11.17 o                         
  -2   4   2       4664.87       4702.58        64.05 o                         
  -1   4   2       8222.23       8457.65        93.74 o                         
   0   4   2       4037.79       4196.98        50.79 o                         
   1   4   2       4741.71       4910.01        47.08 o                         
   2   4   2       6178.23       6419.62        89.45 o                         
   3   4   2         14.47         12.95         2.94 o                         
   4   4   2        581.88        556.26         8.45 o                         
   5   4   2         90.85        100.70         4.90 o                         
   6   4   2        112.28        119.40         5.53 o                         
   7   4   2        144.74        162.73         7.08 o                         
   8   4   2        470.45        475.07        12.31 o                         
   9   4   2       2651.17       2664.14        30.82 o                         
  10   4   2        447.37        446.33        12.21 o                         
  11   4   2         55.99         75.19         6.56 o                         
  12   4   2        137.77        139.48         8.51 o                         
  13   4   2        259.89        245.60        10.44 o                         
  14   4   2        155.10        144.59         8.83 o                         
  15   4   2         66.27         72.15        13.13 o                         
  16   4   2         21.54         56.49        15.07 o                         
  17   4   2          7.31         -1.84        20.54 o                         
 -19   5   2          4.43          7.73         6.90 o                         
 -18   5   2          5.05          2.65         8.39 o                         
 -17   5   2         52.68         63.51        15.30 o                         
 -16   5   2         40.39         50.37        10.76 o                         
 -15   5   2         40.47         53.75         8.56 o                         
 -14   5   2         39.11         40.65         5.72 o                         
 -13   5   2         14.37          8.82         3.91 o                         
 -12   5   2          0.59          3.30         3.51 o                         
 -11   5   2          6.71          1.57         3.13 o                         
 -10   5   2        149.13        172.01        12.60 o                         
  -9   5   2        469.90        506.64         9.89 o                         
  -8   5   2        105.23        111.07         4.83 o                         
  -7   5   2        139.33        163.53         8.79 o                         
  -6   5   2       1785.71       1856.44        21.79 o                         
  -5   5   2       3043.13       3162.57        33.00 o                         
  -4   5   2        745.92        802.76        11.15 o                         
  -3   5   2       2255.59       2444.15        26.26 o                         
  -2   5   2       1189.72       1295.65        18.97 o                         
  -1   5   2         62.27         71.46         4.44 o                         
   0   5   2         33.27         38.17         2.73 o                         
   1   5   2          8.90         17.89         2.10 o                         
   2   5   2        882.54        933.53        12.30 o                         
   3   5   2       1244.85       1263.99        16.13 o                         
   4   5   2        402.02        403.96         9.46 o                         
   5   5   2       1505.68       1610.69        21.69 o                         
   6   5   2        862.53        867.48        15.44 o                         
   7   5   2        436.72        449.67        10.30 o                         
   8   5   2       1065.98       1068.02        16.95 o                         
   9   5   2        500.34        493.71        11.67 o                         
  10   5   2          2.34          5.55         4.48 o                         
  11   5   2         63.27         61.95         6.46 o                         
  12   5   2          0.09          3.16         4.85 o                         
  13   5   2         74.82         83.30         9.36 o                         
  14   5   2        102.75        121.10         9.77 o                         
  15   5   2         23.12         28.56         9.24 o                         
  16   5   2         25.67         50.16        25.19 o                         
  17   5   2         46.07        100.33        26.92 o                         
 -18   6   2          0.96          7.04         8.78 o                         
 -17   6   2          0.06          6.19         8.81 o                         
 -16   6   2         32.24         43.87        10.52 o                         
 -15   6   2          4.82         -5.13         6.08 o                         
 -14   6   2         15.16          9.98         6.15 o                         
 -13   6   2          6.69          3.06         5.07 o                         
 -12   6   2         17.88         26.48         4.58 o                         
 -11   6   2         48.15         66.25         5.68 o                         
 -10   6   2        425.45        438.94        11.29 o                         
  -9   6   2        549.48        513.02        10.63 o                         
  -8   6   2         92.03         96.23         5.10 o                         
  -7   6   2         22.95         25.00         4.44 o                         
  -6   6   2        277.48        282.17         7.03 o                         
  -5   6   2          4.46          8.23         2.23 o                         
  -4   6   2        424.94        470.36         9.93 o                         
  -3   6   2        689.57        832.60        11.79 o                         
  -2   6   2         32.79         45.51         3.99 o                         
  -1   6   2        491.12        571.44        10.25 o                         
   0   6   2         70.67         79.19         5.16 o                         
   1   6   2         27.26         40.47         3.29 o                         
   2   6   2          0.29          2.44         2.23 o                         
   3   6   2         83.35         92.67         5.44 o                         
   4   6   2        125.78        150.76         6.29 o                         
   5   6   2         91.06        103.35         8.55 o                         
   6   6   2        337.24        374.81        10.86 o                         
   7   6   2          0.23          0.14         3.22 o                         
   8   6   2          0.11          0.44         2.97 o                         
   9   6   2         18.30         13.27         3.91 o                         
  10   6   2         12.96          9.12         5.15 o                         
  11   6   2         81.80         83.35         7.37 o                         
  12   6   2         26.01         35.09         6.92 o                         
  13   6   2          2.89          0.69         8.41 o                         
  14   6   2          1.63         -3.09         9.07 o                         
  15   6   2          9.73          3.81         8.83 o                         
  16   6   2          0.07          5.15         9.37 o                         
 -18   7   2          0.31          5.30         9.05 o                         
 -17   7   2          0.01         -2.97        15.04 o                         
 -16   7   2         15.17          0.43         7.74 o                         
 -15   7   2          1.15          8.94         6.75 o                         
 -14   7   2        124.49        131.80        12.22 o                         
 -13   7   2         32.05         35.02         6.68 o                         
 -12   7   2        168.35        148.06        10.35 o                         
 -11   7   2        116.03         87.78         8.22 o                         
 -10   7   2         14.67          5.63         4.57 o                         
  -9   7   2         11.09          2.86         3.77 o                         
  -8   7   2         15.37         16.41         3.44 o                         
  -7   7   2          3.60          7.24         3.40 o                         
  -6   7   2        263.57        255.13         8.77 o                         
  -5   7   2          1.40          0.57         2.24 o                         
  -4   7   2        174.76        168.34         5.84 o                         
  -3   7   2        119.12        112.88         5.07 o                         
  -2   7   2         10.81          8.26         2.49 o                         
  -1   7   2         44.68         57.64         3.90 o                         
   0   7   2        537.47        598.66        11.99 o                         
   1   7   2        101.16         98.31         6.26 o                         
   2   7   2          0.79          0.54         2.59 o                         
   3   7   2         14.25          7.78         2.96 o                         
   4   7   2         36.79         26.44         5.04 o                         
   5   7   2         14.24         14.01         3.98 o                         
   6   7   2         27.12         20.62         4.04 o                         
   7   7   2          1.97          0.08         3.32 o                         
   8   7   2        100.71         99.11         6.65 o                         
   9   7   2        126.81        115.67         7.64 o                         
  10   7   2         60.12         58.54         6.57 o                         
  11   7   2         28.19         28.66         5.90 o                         
  12   7   2          3.24          1.30         5.66 o                         
  13   7   2         10.21          7.55         6.89 o                         
  14   7   2          1.04          1.16         7.07 o                         
  15   7   2          0.01         -2.65         8.18 o                         
  16   7   2          0.32         18.61        14.45 o                         
 -17   8   2         19.57         29.59        18.44 o                         
 -16   8   2         19.24         33.53        10.95 o                         
 -15   8   2         33.01         21.76        11.30 o                         
 -14   8   2        111.07         87.07         9.90 o                         
 -13   8   2          6.53          7.38         5.91 o                         
 -12   8   2        419.70        396.27        15.85 o                         
 -11   8   2        353.66        340.18        14.35 o                         
 -10   8   2         35.64         28.61         6.79 o                         
  -9   8   2         14.00         12.04         4.08 o                         
  -8   8   2          7.76          1.52         3.96 o                         
  -7   8   2         84.98         91.18         8.32 o                         
  -6   8   2         17.25         22.16         4.94 o                         
  -5   8   2        232.09        225.28         7.78 o                         
  -4   8   2        694.81        699.47        13.20 o                         
  -3   8   2        692.09        672.02        13.73 o                         
  -2   8   2        474.69        453.09        11.17 o                         
  -1   8   2        358.46        327.63        11.25 o                         
   0   8   2       1147.89       1122.08        18.18 o                         
   1   8   2         30.98         28.88         4.45 o                         
   2   8   2        729.08        727.79        14.80 o                         
   3   8   2       1035.12       1006.80        19.79 o                         
   4   8   2         69.55         62.90         8.37 o                         
   5   8   2         48.45         45.59         8.44 o                         
   6   8   2         85.96         80.59         6.42 o                         
   7   8   2        444.52        476.41        12.69 o                         
   8   8   2          0.38          1.54         4.24 o                         
   9   8   2         49.71         58.47         6.91 o                         
  10   8   2         42.86         49.01         7.75 o                         
  11   8   2         51.50         55.97         9.96 o                         
  12   8   2         36.10         46.81         9.50 o                         
  13   8   2        140.98        150.18        14.67 o                         
  14   8   2          0.31         -3.03        16.52 o                         
  15   8   2          7.25         11.18        11.55 o                         
 -16   9   2          9.02          8.51        13.26 o                         
 -15   9   2          9.28         17.68         7.79 o                         
 -14   9   2          0.65          4.95         6.24 o                         
 -13   9   2         14.11          9.38         5.86 o                         
 -12   9   2          2.07         10.44         5.67 o                         
 -11   9   2         21.73         15.56         6.10 o                         
 -10   9   2        214.90        205.77        12.26 o                         
  -9   9   2        314.06        280.68        12.65 o                         
  -8   9   2        641.78        578.58        16.57 o                         
  -7   9   2        501.66        492.45        14.85 o                         
  -6   9   2        596.05        562.49        15.65 o                         
  -5   9   2        520.55        473.26        14.13 o                         
  -4   9   2        478.35        458.98        13.80 o                         
  -3   9   2        251.33        253.55        10.94 o                         
  -2   9   2        163.99        162.62         9.40 o                         
  -1   9   2         17.41         24.09         5.16 o                         
   0   9   2        284.27        307.67        11.86 o                         
   1   9   2        353.26        388.50        13.41 o                         
   2   9   2         27.94         17.73         5.24 o                         
   3   9   2        260.95        243.09        11.75 o                         
   4   9   2       1005.69        985.76        22.22 o                         
   5   9   2        705.57        705.77        18.83 o                         
   6   9   2        363.55        372.82        14.71 o                         
   7   9   2       1448.61       1386.76        27.28 o                         
   8   9   2        176.81        154.30        13.02 o                         
   9   9   2         77.94         78.50        10.20 o                         
  10   9   2         82.90         70.89         9.12 o                         
  11   9   2         20.84         25.57         8.88 o                         
  12   9   2         19.91         30.89        20.64 o                         
  13   9   2          0.70          1.49         7.66 o                         
  14   9   2         14.63         16.75         9.63 o                         
 -15  10   2        129.39        101.31        39.98 o                         
 -14  10   2        320.78        308.31        17.06 o                         
 -13  10   2         75.72         75.22         9.50 o                         
 -12  10   2        145.74        148.88        12.06 o                         
 -11  10   2        116.39        109.53        10.44 o                         
 -10  10   2        109.65         91.53         9.23 o                         
  -9  10   2         43.49         28.35         9.02 o                         
  -8  10   2          8.18          7.94         5.20 o                         
  -7  10   2          8.04         -4.25         4.25 o                         
  -6  10   2         91.73        105.30        10.20 o                         
  -5  10   2        176.32        179.40        11.35 o                         
  -4  10   2        541.75        523.33        15.57 o                         
  -3  10   2        639.07        634.40        17.00 o                         
  -2  10   2       1049.65        997.03        35.14 o                         
  -1  10   2       1152.79       1106.18        28.46 o                         
   0  10   2       2665.19       2550.32        59.40 o                         
   1  10   2        379.23        344.45        16.37 o                         
   2  10   2        125.38        122.70        11.25 o                         
   3  10   2        235.91        215.15        13.94 o                         
   4  10   2         96.68         94.91         8.60 o                         
   5  10   2          5.78         -1.61         7.53 o                         
   6  10   2         75.99         73.11         8.52 o                         
   7  10   2          4.68          6.50         4.92 o                         
   8  10   2         25.36         28.93         6.09 o                         
   9  10   2         63.95         77.37         9.60 o                         
  10  10   2        176.38        209.69        21.82 o                         
  11  10   2        125.57        134.63        14.43 o                         
  12  10   2         65.38         81.80        12.50 o                         
  13  10   2         63.20         74.20        12.04 o                         
  14  10   2         62.85         11.95        23.33 o                         
 -14  11   2          7.39          8.11         7.49 o                         
 -13  11   2          0.15          3.31         6.49 o                         
 -12  11   2          9.31          0.52         6.21 o                         
 -11  11   2         80.58         83.74         9.72 o                         
 -10  11   2        114.47        109.17        14.48 o                         
  -9  11   2        240.49        271.08        17.26 o                         
  -8  11   2        496.88        493.82        20.39 o                         
  -7  11   2        657.86        655.34        20.51 o                         
  -6  11   2        641.18        619.70        18.45 o                         
  -5  11   2        719.12        766.84        20.32 o                         
  -4  11   2        717.49        770.32        20.17 o                         
  -3  11   2        163.74        168.82        10.98 o                         
  -2  11   2        143.58        137.22        20.34 o                         
  -1  11   2        124.12        122.52        12.18 o                         
   0  11   2          9.78          7.35         6.13 o                         
   1  11   2        182.05        168.19        13.56 o                         
   2  11   2         75.10         82.69        10.27 o                         
   3  11   2        801.00        802.93        25.64 o                         
   4  11   2        640.25        665.48        20.19 o                         
   5  11   2        771.99        805.42        31.97 o                         
   6  11   2        538.99        572.44        19.11 o                         
   7  11   2        451.43        450.93        15.89 o                         
   8  11   2        190.08        189.56        13.43 o                         
   9  11   2        228.74        234.57        14.89 o                         
  10  11   2         75.69         90.46        15.73 o                         
  11  11   2          5.82         12.40         8.32 o                         
  12  11   2          7.36         13.23        22.17 o                         
 -13  12   2         77.90         88.14        10.92 o                         
 -12  12   2        181.90        201.41        14.66 o                         
 -11  12   2         50.16         35.81        12.17 o                         
 -10  12   2        122.20        123.80        11.40 o                         
  -9  12   2         64.20         65.88        12.02 o                         
  -8  12   2          7.00          4.19         7.48 o                         
  -7  12   2         13.01         11.65         6.30 o                         
  -6  12   2         30.65         28.50         6.86 o                         
  -5  12   2         59.28         51.01         9.12 o                         
  -4  12   2        364.78        365.49        18.06 o                         
  -3  12   2        471.53        468.81        20.36 o                         
  -2  12   2        378.05        425.98        20.26 o                         
  -1  12   2        329.04        330.26        18.74 o                         
   0  12   2        444.76        470.60        20.55 o                         
   1  12   2        339.08        372.99        19.10 o                         
   2  12   2        775.34        770.41        26.14 o                         
   3  12   2        150.60        173.10        17.89 o                         
   4  12   2        138.73        116.74        12.72 o                         
   5  12   2         27.21         20.12         6.99 o                         
   6  12   2          0.00          0.41         6.02 o                         
   7  12   2         61.06         68.10         9.56 o                         
   8  12   2         32.07         47.97        11.65 o                         
   9  12   2         53.17         56.71        11.88 o                         
  10  12   2         64.36         89.61        15.63 o                         
  11  12   2         73.02        107.86        26.57 o                         
 -12  13   2          3.09        -10.57        18.60 o                         
 -11  13   2         49.58         58.67        14.31 o                         
 -10  13   2         50.99         57.08        11.63 o                         
  -9  13   2        126.38        128.49        13.97 o                         
  -8  13   2        213.16        240.75        18.10 o                         
  -7  13   2        211.11        215.47        14.30 o                         
  -6  13   2        165.94        212.43        26.42 o                         
  -5  13   2        532.66        535.07        19.25 o                         
  -4  13   2        132.33        149.06        11.96 o                         
  -3  13   2        267.29        255.22        29.14 o                         
  -2  13   2         84.89         89.62        11.71 o                         
  -1  13   2          0.34         -1.85         6.66 o                         
   0  13   2         44.24         50.23         9.70 o                         
   1  13   2         74.23         93.56        15.79 o                         
   2  13   2        301.94        358.78        20.65 o                         
   3  13   2        121.31        129.82        13.84 o                         
   4  13   2        184.12        166.29        15.22 o                         
   5  13   2        200.33        181.59        16.49 o                         
   6  13   2        236.64        275.62        33.23 o                         
   7  13   2        157.52        163.35        20.84 o                         
   8  13   2         77.62         88.27        11.07 o                         
   9  13   2         49.90         62.28        11.91 o                         
  10  13   2         37.96        -20.26        20.26 o                         
 -10  14   2         19.78          0.48        16.95 o                         
  -9  14   2         34.27         51.47        10.67 o                         
  -8  14   2         37.72         40.37         9.96 o                         
  -7  14   2          6.76         10.54         7.76 o                         
  -6  14   2         17.82         12.88         6.92 o                         
  -5  14   2          0.29          7.60         6.33 o                         
  -4  14   2        127.63        131.40        14.28 o                         
  -3  14   2         44.20         40.84        12.36 o                         
  -2  14   2        183.92        191.96        20.47 o                         
  -1  14   2        252.90        269.01        26.32 o                         
   0  14   2        156.58        171.16        17.80 o                         
   1  14   2        125.52        126.67        14.04 o                         
   2  14   2        224.79        210.46        28.95 o                         
   3  14   2         39.09         26.20        10.99 o                         
   4  14   2         19.96         15.52         8.74 o                         
   5  14   2         17.64         10.27        20.94 o                         
   6  14   2          0.65          0.46         7.00 o                         
   7  14   2         12.08         27.83        10.15 o                         
   8  14   2         46.50         34.92        26.75 o                         
  -7  15   2        133.30        146.12        33.85 o                         
  -6  15   2         36.58         31.56        10.37 o                         
  -5  15   2         32.29         53.28        11.73 o                         
  -4  15   2         50.08         48.88        17.46 o                         
  -3  15   2          6.77          2.71         8.84 o                         
  -2  15   2          1.23         -0.63         9.27 o                         
  -1  15   2          0.65         11.66         8.73 o                         
   0  15   2          2.85         -0.02        12.40 o                         
   1  15   2          0.08         -1.16         7.71 o                         
   2  15   2         11.81          7.04         8.59 o                         
   3  15   2        108.99        109.59        14.43 o                         
   4  15   2         42.19         24.38        11.16 o                         
   5  15   2         39.95         32.28        10.88 o                         
 -20   1   3          0.97          0.19         7.29 o                         
 -19   1   3          3.52          5.42         7.22 o                         
 -18   1   3          3.57          7.47         6.87 o                         
 -17   1   3         19.34         20.96         7.42 o                         
 -16   1   3          1.64         -4.09         4.09 o                         
 -15   1   3        119.15        109.54         7.17 o                         
 -14   1   3         89.61         78.08         6.10 o                         
 -13   1   3        298.07        295.79         9.54 o                         
 -12   1   3        372.82        351.74         9.55 o                         
 -11   1   3        676.32        630.57        16.82 o                         
 -10   1   3        308.11        308.98         6.06 o                         
  -9   1   3        201.03        248.81         5.64 o                         
  -8   1   3          5.93          4.99         1.65 o                         
  -7   1   3         63.32         78.11         4.32 o                         
  -6   1   3         62.56         83.60         2.70 o                         
  -5   1   3        264.06        274.31         5.59 o                         
  -4   1   3       2316.89       2513.70        26.11 o                         
  -3   1   3       2064.44       2389.58        40.86 o                         
  -2   1   3       1242.36       1487.86        21.41 o                         
  -1   1   3       6623.16       7133.93        78.56 o                         
   0   1   3       1047.88       1057.41        16.87 o                         
   1   1   3       4484.70       4604.85        50.26 o                         
   2   1   3       1707.39       1717.52        25.69 o                         
   3   1   3       1029.34       1103.03        14.20 o                         
   4   1   3          1.69          3.87         1.42 o                         
   5   1   3        206.30        229.14         5.25 o                         
   6   1   3        654.02        693.61        12.87 o                         
   7   1   3          1.39          0.30         2.21 o                         
   8   1   3        171.70        160.70         6.60 o                         
   9   1   3         22.20         26.75         3.84 o                         
  10   1   3        120.99        131.37        10.38 o                         
  11   1   3         52.54         61.22         8.24 o                         
  12   1   3         41.76         32.61         7.26 o                         
  13   1   3         80.41         87.17        10.20 o                         
  14   1   3         50.21         53.58        15.69 o                         
  15   1   3          0.15         37.72        17.80 o                         
  16   1   3          1.61         20.61        23.24 o                         
  17   1   3          4.63         71.85        18.64 o                         
 -20   2   3         21.87         17.50        11.90 o                         
 -19   2   3         15.96         10.56         7.47 o                         
 -18   2   3         91.07         76.86        10.96 o                         
 -17   2   3         81.00         85.01         9.05 o                         
 -16   2   3         16.21         14.60         5.18 o                         
 -15   2   3         71.51         65.09         6.83 o                         
 -14   2   3         13.02         15.60         4.38 o                         
 -13   2   3        196.33        181.35         8.45 o                         
 -12   2   3          2.73          7.79         3.44 o                         
 -11   2   3        267.30        263.84         9.48 o                         
 -10   2   3        115.95         98.28         7.60 o                         
  -9   2   3       2468.79       2407.51        26.89 o                         
  -8   2   3        850.34        788.78        12.05 o                         
  -7   2   3       1929.88       1830.67        20.84 o                         
  -6   2   3       2182.46       2107.70        39.48 o                         
  -5   2   3       4695.08       4945.40        57.56 o                         
  -4   2   3       3342.95       3297.16        31.42 o                         
  -3   2   3      11353.20      12241.09       108.48 o                         
  -2   2   3       6986.64       7976.31        78.89 o                         
  -1   2   3       2478.34       2693.33        28.87 o                         
   0   2   3        208.27        219.15         4.77 o                         
   1   2   3       2506.85       2602.28        83.71 o                         
   2   2   3        169.91        163.76         5.45 o                         
   3   2   3        257.95        209.61         4.82 o                         
   4   2   3       4773.30       4834.93        47.02 o                         
   5   2   3        514.35        506.90        10.47 o                         
   6   2   3       2697.15       2727.48        27.53 o                         
   7   2   3       1867.38       1825.09        20.77 o                         
   8   2   3       1519.48       1464.64        22.63 o                         
   9   2   3        615.80        603.46        14.95 o                         
  10   2   3        157.16        149.76         7.86 o                         
  11   2   3         96.03         79.24         6.61 o                         
  12   2   3          0.10         -2.56        11.02 o                         
  13   2   3          0.79          2.32         8.11 o                         
  14   2   3         73.85         80.23        10.65 o                         
  15   2   3        102.80        160.17        23.03 o                         
  16   2   3         18.06         38.42        44.40 o                         
  17   2   3          4.91         71.75        19.13 o                         
 -20   3   3          0.89         -8.49        11.09 o                         
 -19   3   3          3.51         -1.71         7.39 o                         
 -18   3   3         24.50         23.60         6.78 o                         
 -17   3   3        166.42        169.61        11.83 o                         
 -16   3   3        253.51        263.15        12.06 o                         
 -15   3   3        529.29        511.99        15.11 o                         
 -14   3   3        824.89        774.82        18.08 o                         
 -13   3   3        878.48        847.04        18.43 o                         
 -12   3   3        880.94        832.53        14.71 o                         
 -11   3   3       1868.11       1712.81        22.45 o                         
 -10   3   3        939.48        900.67        15.74 o                         
  -9   3   3        998.07        957.52        14.68 o                         
  -8   3   3        288.59        254.98         5.75 o                         
  -7   3   3        305.35        332.47         6.01 o                         
  -6   3   3       1626.75       1788.27        20.86 o                         
  -5   3   3       1559.89       1700.41        20.65 o                         
  -4   3   3       9548.41      10030.96       111.00 o                         
  -3   3   3       2768.05       2658.38        60.91 o                         
  -2   3   3      12690.25      13024.87       127.53 o                         
  -1   3   3      12167.62      12361.08       121.48 o                         
   0   3   3       8870.47       8959.56       100.34 o                         
   1   3   3       5721.73       5434.39       107.33 o                         
   2   3   3        504.09        369.78         6.28 o                         
   3   3   3       3590.34       3602.99        33.49 o                         
   4   3   3       2194.98       2074.98        21.32 o                         
   5   3   3         49.32         90.67         4.04 o                         
   6   3   3         41.87         51.52         3.99 o                         
   7   3   3        158.53        167.27         6.81 o                         
   8   3   3       1641.29       1660.88        27.58 o                         
   9   3   3        206.02        247.71         8.22 o                         
  10   3   3       2048.23       1945.34        24.67 o                         
  11   3   3        192.83        226.94         9.42 o                         
  12   3   3        261.48        265.48        10.34 o                         
  13   3   3        270.35        292.36        17.16 o                         
  14   3   3        226.01        227.55        15.49 o                         
  15   3   3         40.79         55.41        18.18 o                         
  16   3   3         56.84        101.04        23.73 o                         
  17   3   3          1.83         36.15        18.80 o                         
 -19   4   3         89.41         99.11        13.59 o                         
 -18   4   3        171.85        199.57        17.42 o                         
 -17   4   3         68.38         72.52         8.44 o                         
 -16   4   3         93.16         87.20         8.17 o                         
 -15   4   3        196.21        182.58        10.64 o                         
 -14   4   3         57.63         42.48         5.77 o                         
 -13   4   3          7.11         11.78         4.12 o                         
 -12   4   3          2.14         -0.12         3.07 o                         
 -11   4   3       3953.61       3896.52        42.55 o                         
 -10   4   3        514.92        523.34        10.62 o                         
  -9   4   3       3060.91       3017.83        30.13 o                         
  -8   4   3       4937.37       4844.29        44.44 o                         
  -7   4   3       6128.42       5955.12        52.88 o                         
  -6   4   3       5579.03       5414.77        52.04 o                         
  -5   4   3      13394.53      13884.57       158.49 o                         
  -4   4   3         57.52         16.81         4.38 o                         
  -3   4   3       5672.53       5728.04        67.21 o                         
  -2   4   3       1793.40       1720.28        21.62 o                         
  -1   4   3       2651.27       2622.57        34.07 o                         
   0   4   3        150.67        148.47         6.42 o                         
   1   4   3       3468.11       3643.69        33.67 o                         
   2   4   3       1955.16       1890.76        19.96 o                         
   3   4   3       8272.65       8463.46        95.77 o                         
   4   4   3       7738.69       7687.09        67.62 o                         
   5   4   3       5187.37       5060.42        47.41 o                         
   6   4   3       4877.11       4836.88        50.27 o                         
   7   4   3       2823.83       2753.69        32.70 o                         
   8   4   3        964.63        893.70        16.58 o                         
   9   4   3       2673.67       2531.50        32.80 o                         
  10   4   3        133.59        131.38         8.06 o                         
  11   4   3         54.68         38.14         4.81 o                         
  12   4   3          0.00          2.97         3.33 o                         
  13   4   3          4.88         11.37         8.68 o                         
  14   4   3         57.27         83.32        16.29 o                         
  15   4   3         92.56        116.65        24.16 o                         
  16   4   3        195.31        250.73        25.69 o                         
  17   4   3         92.39        139.78        32.77 o                         
 -19   5   3          1.43        -10.07        10.07 o                         
 -18   5   3        114.95        104.84        13.67 o                         
 -17   5   3        134.84        128.39        20.68 o                         
 -16   5   3        281.40        292.83        20.69 o                         
 -15   5   3        608.12        631.47        17.17 o                         
 -14   5   3       1003.89        963.95        21.05 o                         
 -13   5   3       1421.19       1413.89        25.82 o                         
 -12   5   3       1833.64       1816.91        27.12 o                         
 -11   5   3        795.98        748.68        15.05 o                         
 -10   5   3        834.77        756.26        13.54 o                         
  -9   5   3        842.55        805.63        11.99 o                         
  -8   5   3        264.88        231.36         5.95 o                         
  -7   5   3         78.78         97.06         6.01 o                         
  -6   5   3        284.76        297.26         6.40 o                         
  -5   5   3        790.10        796.75        13.36 o                         
  -4   5   3       7559.89       7542.99        78.49 o                         
  -3   5   3      10117.52      10056.89       102.31 o                         
  -2   5   3       9613.18       9745.05        99.37 o                         
  -1   5   3       9238.58       9172.92        78.38 o                         
   0   5   3       8537.47       8142.79        70.36 o                         
   1   5   3       7444.61       7037.41        61.96 o                         
   2   5   3       6213.64       6106.88        54.90 o                         
   3   5   3       1479.11       1387.93        19.34 o                         
   4   5   3        484.41        462.18         7.96 o                         
   5   5   3        225.46        216.38         6.51 o                         
   6   5   3          0.21          4.66         2.65 o                         
   7   5   3        325.43        347.94         9.57 o                         
   8   5   3        706.23        721.13        15.31 o                         
   9   5   3        396.14        438.95        13.98 o                         
  10   5   3       1370.47       1376.55        23.05 o                         
  11   5   3       1015.54       1055.75        20.42 o                         
  12   5   3        907.02        903.51        19.15 o                         
  13   5   3        419.63        426.27        13.02 o                         
  14   5   3        142.71        157.42        18.93 o                         
  15   5   3         84.34         88.71        12.20 o                         
  16   5   3        112.10        158.87        33.75 o                         
 -18   6   3        162.23        158.32        16.49 o                         
 -17   6   3        139.26        145.89        15.52 o                         
 -16   6   3        194.14        175.24        13.86 o                         
 -15   6   3         99.29         83.34        14.30 o                         
 -14   6   3         14.93         13.24         4.73 o                         
 -13   6   3          3.06          3.19         4.25 o                         
 -12   6   3         50.41         67.84         6.01 o                         
 -11   6   3        525.92        565.12        13.19 o                         
 -10   6   3       1210.04       1212.48        20.03 o                         
  -9   6   3       4400.86       4257.09        49.87 o                         
  -8   6   3       5962.92       5966.10        59.16 o                         
  -7   6   3       6191.02       6092.65        65.69 o                         
  -6   6   3       4586.92       4527.15        50.20 o                         
  -5   6   3       5437.90       5274.29        64.94 o                         
  -4   6   3       6069.49       5978.46        63.66 o                         
  -3   6   3       2876.95       2884.51        34.03 o                         
  -2   6   3        155.18        123.90         5.28 o                         
  -1   6   3          1.18          1.27         3.35 o                         
   0   6   3        705.20        758.73        12.43 o                         
   1   6   3       1532.73       1569.58        28.96 o                         
   2   6   3       2077.34       2101.62        23.27 o                         
   3   6   3       4479.43       4439.97        56.72 o                         
   4   6   3       4931.79       4880.27        50.04 o                         
   5   6   3       4953.26       4895.77        44.86 o                         
   6   6   3       5389.98       5275.78        52.07 o                         
   7   6   3       3972.21       3870.17        41.29 o                         
   8   6   3        765.56        767.29        22.14 o                         
   9   6   3        370.13        357.94        11.77 o                         
  10   6   3        255.87        247.65        11.05 o                         
  11   6   3         98.71         86.96         7.69 o                         
  12   6   3          9.56         12.07         6.03 o                         
  13   6   3         73.79         85.74         9.30 o                         
  14   6   3         81.63        110.38        12.57 o                         
  15   6   3         46.57         76.73        14.33 o                         
  16   6   3         63.42        155.00        31.18 o                         
 -18   7   3         18.62         10.80        14.35 o                         
 -17   7   3         39.00         36.16        10.54 o                         
 -16   7   3        178.85        186.30        14.63 o                         
 -15   7   3        311.87        332.43        22.61 o                         
 -14   7   3        815.79        804.77        24.41 o                         
 -13   7   3        322.83        345.86        14.23 o                         
 -12   7   3       1255.45       1238.55        21.78 o                         
 -11   7   3       1212.54       1154.07        20.39 o                         
 -10   7   3        720.68        705.85        14.77 o                         
  -9   7   3        534.53        520.62        14.41 o                         
  -8   7   3        357.08        370.83         9.89 o                         
  -7   7   3        249.83        265.15        10.50 o                         
  -6   7   3        192.20        202.06         7.17 o                         
  -5   7   3        888.34        927.99        18.14 o                         
  -4   7   3       2067.79       2094.03        31.48 o                         
  -3   7   3       3441.85       3373.59        45.63 o                         
  -2   7   3       4702.01       4526.21        91.86 o                         
  -1   7   3       5948.30       5768.34        69.15 o                         
   0   7   3       7652.53       7566.97        79.92 o                         
   1   7   3       4072.11       3987.12        53.23 o                         
   2   7   3       3996.07       3884.71        47.17 o                         
   4   7   3        259.99        218.28        26.67 o                         
   5   7   3        168.57        141.26         7.70 o                         
   6   7   3         50.44         41.36         4.84 o                         
   7   7   3        454.71        487.48        11.98 o                         
   8   7   3        771.07        796.32        17.10 o                         
   9   7   3        663.84        703.76        16.52 o                         
  10   7   3        549.45        585.98        15.66 o                         
  11   7   3        567.47        617.93        18.17 o                         
  12   7   3        586.83        640.93        18.93 o                         
  13   7   3        362.85        379.94        18.30 o                         
  14   7   3        178.43        199.26        19.40 o                         
  15   7   3         92.18         91.96        24.69 o                         
 -17   8   3         72.43         94.81        14.47 o                         
 -16   8   3         67.61         60.87        10.12 o                         
 -15   8   3         75.31         68.07         9.87 o                         
 -14   8   3         25.65         19.24         7.21 o                         
 -13   8   3         54.66         49.09        10.41 o                         
 -12   8   3        109.50        111.85        11.10 o                         
 -11   8   3        792.92        749.44        19.63 o                         
 -10   8   3        854.54        850.51        20.22 o                         
  -9   8   3        683.14        718.30        14.78 o                         
  -8   8   3       1046.69       1140.24        19.04 o                         
  -7   8   3       3855.19       3772.78        45.59 o                         
  -6   8   3       2010.24       1994.14        31.77 o                         
  -5   8   3       2677.08       2582.32        38.23 o                         
  -4   8   3       1938.45       1924.27        30.81 o                         
  -3   8   3        773.13        760.25        17.03 o                         
  -2   8   3        114.64        124.32         9.10 o                         
  -1   8   3          8.11          3.97         3.10 o                         
   0   8   3          6.49         10.21         3.76 o                         
   1   8   3       1453.51       1542.74        32.25 o                         
   2   8   3       1593.77       1560.58        33.05 o                         
   3   8   3       2827.80       2812.76        42.63 o                         
   4   8   3       2350.64       2205.63        36.19 o                         
   5   8   3       1009.29        984.86        18.26 o                         
   6   8   3        262.39        262.97        14.59 o                         
   7   8   3       2325.35       2292.29        29.73 o                         
   8   8   3        450.94        447.13        13.53 o                         
   9   8   3        325.20        320.10        12.40 o                         
  10   8   3        100.34        104.40         9.43 o                         
  11   8   3          5.13          5.58         5.17 o                         
  12   8   3          6.77         -2.24         6.75 o                         
  13   8   3          7.52         25.06         9.75 o                         
  14   8   3         29.37         45.11        10.41 o                         
  15   8   3         45.62         52.39        26.09 o                         
 -16   9   3         75.07         93.83        11.89 o                         
 -15   9   3         50.00         63.54        10.01 o                         
 -14   9   3        152.32        158.85        12.46 o                         
 -13   9   3        170.82        174.26        12.23 o                         
 -12   9   3        485.52        499.14        19.04 o                         
 -11   9   3        654.59        676.89        19.44 o                         
 -10   9   3        235.52        251.65        12.38 o                         
  -9   9   3        120.44        145.63        11.47 o                         
  -8   9   3        280.06        254.59        16.86 o                         
  -7   9   3        127.60        113.03         8.58 o                         
  -6   9   3        349.49        357.18        15.53 o                         
  -5   9   3        372.49        399.62        12.65 o                         
  -4   9   3        898.17        930.07        19.74 o                         
  -3   9   3       1213.28       1260.64        26.43 o                         
  -2   9   3       1830.56       1865.77        31.18 o                         
  -1   9   3       1415.52       1444.72        26.45 o                         
   0   9   3       2888.16       2762.89        41.93 o                         
   1   9   3        521.90        509.09        15.35 o                         
   2   9   3       1488.04       1432.95        27.16 o                         
   3   9   3       1566.53       1489.92        28.14 o                         
   4   9   3        324.46        317.71        13.35 o                         
   5   9   3         13.96         15.18         5.39 o                         
   6   9   3         65.78         85.59         7.79 o                         
   7   9   3         62.59         62.67         8.96 o                         
   8   9   3        235.80        267.33        16.32 o                         
   9   9   3        430.24        449.60        21.90 o                         
  10   9   3        360.67        431.03        17.79 o                         
  11   9   3        250.94        296.07        18.77 o                         
  12   9   3        198.65        232.91        18.01 o                         
  13   9   3         37.16         41.52        14.17 o                         
  14   9   3        105.32        118.86        18.55 o                         
 -16  10   3         36.60         21.82         8.74 o                         
 -15  10   3          2.87          8.27         7.74 o                         
 -14  10   3          1.68          9.17         6.63 o                         
 -13  10   3          4.35          5.86         6.10 o                         
 -12  10   3          2.55          0.82         5.67 o                         
 -11  10   3         51.72         47.11         7.66 o                         
 -10  10   3        200.39        218.47        12.48 o                         
  -9  10   3        360.55        371.22        17.25 o                         
  -8  10   3        261.08        300.60        15.62 o                         
  -7  10   3        849.20        761.81        23.75 o                         
  -6  10   3        124.84        137.08        12.19 o                         
  -5  10   3        297.31        317.65        15.46 o                         
  -4  10   3        347.32        354.94        16.38 o                         
  -3  10   3         55.86         58.48         8.91 o                         
  -2  10   3        338.78        325.78        15.46 o                         
  -1  10   3          3.03         -5.14         5.14 o                         
   0  10   3        749.22        757.91        23.56 o                         
   1  10   3         71.06         82.54         9.84 o                         
   2  10   3         26.87         38.90         7.87 o                         
   3  10   3        208.91        226.05        14.43 o                         
   4  10   3        251.32        252.77        15.55 o                         
   5  10   3       1004.18       1024.29        33.69 o                         
   6  10   3        215.51        210.31        20.11 o                         
   7  10   3        108.97        119.32        13.55 o                         
   8  10   3         63.10         72.50         9.28 o                         
   9  10   3         43.51         43.04         8.15 o                         
  10  10   3         16.20         24.50         7.64 o                         
  11  10   3          8.85          3.80        13.15 o                         
  12  10   3          3.93          5.94        18.13 o                         
  13  10   3          0.07         35.17        28.25 o                         
 -15  11   3         38.78         26.59        16.59 o                         
 -14  11   3         35.91         33.59         9.81 o                         
 -13  11   3         62.56         88.95        10.50 o                         
 -12  11   3         36.63         39.89         8.21 o                         
 -11  11   3         28.82         26.52         8.05 o                         
 -10  11   3         56.65         64.68         8.41 o                         
  -9  11   3         85.64         92.50        11.10 o                         
  -8  11   3          5.76          4.46         6.30 o                         
  -7  11   3          7.10         -2.40         7.07 o                         
  -6  11   3          0.18         -0.18         7.31 o                         
  -5  11   3          3.69          3.43         6.05 o                         
  -4  11   3        173.75        174.44        14.03 o                         
  -3  11   3        290.14        299.89        17.15 o                         
  -2  11   3        108.82        114.24        11.47 o                         
  -1  11   3        587.36        656.33        22.59 o                         
   0  11   3        406.36        432.30        23.74 o                         
   1  11   3        161.18        162.18        13.49 o                         
   2  11   3        121.29        110.90        11.71 o                         
   3  11   3          1.56         -1.23         7.35 o                         
   4  11   3          5.20          1.94         8.94 o                         
   5  11   3         41.87         31.66         8.39 o                         
   6  11   3         34.37         47.46         9.49 o                         
   7  11   3         22.10         17.49         8.14 o                         
   8  11   3         21.87         21.89         7.90 o                         
   9  11   3         75.90         87.36        10.57 o                         
  10  11   3         30.80         25.96         9.81 o                         
  11  11   3         23.97         17.46        17.55 o                         
  12  11   3         45.36         69.42        30.51 o                         
 -13  12   3          0.01          1.97         6.61 o                         
 -12  12   3          2.73         12.55         7.28 o                         
 -11  12   3          2.43          2.37         6.36 o                         
 -10  12   3          2.21          0.18         5.77 o                         
  -9  12   3          2.15          7.99         6.80 o                         
  -8  12   3         15.44         18.00        10.45 o                         
  -7  12   3         15.58         21.82         8.03 o                         
  -6  12   3         15.54         11.35         7.48 o                         
  -5  12   3        146.54        144.09        13.84 o                         
  -4  12   3          8.88         13.46        11.21 o                         
  -3  12   3         36.99         53.27         9.67 o                         
  -2  12   3         12.15         12.82         7.19 o                         
  -1  12   3         69.01         67.90        13.41 o                         
   0  12   3         55.81         56.52         9.40 o                         
   1  12   3          0.36         -6.15         6.15 o                         
   2  12   3         81.24        100.74        13.77 o                         
   3  12   3         34.66         33.08         9.58 o                         
   4  12   3         24.90         21.80         8.85 o                         
   5  12   3         13.75         13.65         7.56 o                         
   6  12   3         15.09          1.42         9.19 o                         
   7  12   3         20.26         11.24         8.04 o                         
   8  12   3         19.17         19.68         8.90 o                         
   9  12   3          0.23          3.76         9.46 o                         
  10  12   3          0.02          9.94        12.30 o                         
 -12  13   3          0.84        -10.52        10.69 o                         
 -11  13   3          0.97          2.95         7.07 o                         
 -10  13   3          0.26         -2.45         6.27 o                         
  -9  13   3          0.38          8.31         8.64 o                         
  -8  13   3          0.01         14.26        11.16 o                         
  -7  13   3          5.89         11.40        10.25 o                         
  -6  13   3          0.00          0.48         7.56 o                         
  -5  13   3         23.08         31.79        13.56 o                         
  -4  13   3         54.82         72.00        11.12 o                         
  -3  13   3          5.54          5.35         7.43 o                         
  -2  13   3          8.97          7.91         7.48 o                         
  -1  13   3         16.28         27.91         8.83 o                         
   0  13   3          1.56          8.15         7.28 o                         
   1  13   3          7.11         10.34         7.32 o                         
   2  13   3          0.99         11.68         7.76 o                         
   3  13   3          9.25         14.41         8.10 o                         
   4  13   3          3.92          1.94         9.32 o                         
   5  13   3          0.78         -0.60         8.59 o                         
   6  13   3          5.94         11.51         8.72 o                         
   7  13   3          2.81          1.96         8.10 o                         
   8  13   3          0.13          1.33         7.61 o                         
   9  13   3          1.11         -9.97         9.97 o                         
 -10  14   3          1.90          1.63        11.04 o                         
  -9  14   3          5.18         14.66         8.69 o                         
  -8  14   3          3.57          8.51        10.06 o                         
  -7  14   3          2.64         11.42        11.83 o                         
  -6  14   3         47.48         64.90        11.51 o                         
  -5  14   3         25.09         33.74         9.71 o                         
  -4  14   3         60.37         66.00        14.90 o                         
  -3  14   3          2.92         -8.38        10.35 o                         
  -2  14   3          0.36         -4.59         7.07 o                         
  -1  14   3          0.16         -1.01         7.11 o                         
   0  14   3          6.78         -6.31         6.31 o                         
   1  14   3          4.00         -5.60         9.44 o                         
   2  14   3         11.86         12.60        11.31 o                         
   3  14   3          0.49        -12.82        14.13 o                         
   4  14   3         15.76          4.84         8.87 o                         
   5  14   3          0.65         -8.31         8.31 o                         
   6  14   3          1.27         -2.51         8.31 o                         
   7  14   3          2.13         -3.16        11.55 o                         
  -7  15   3          2.90         21.74        20.45 o                         
  -6  15   3         26.25         20.62        17.95 o                         
  -5  15   3          4.51         10.43        11.34 o                         
  -4  15   3         37.36         42.86        11.04 o                         
  -3  15   3         18.48         12.59         9.14 o                         
  -2  15   3         50.04         58.47        15.01 o                         
  -1  15   3         25.83         27.06        11.61 o                         
   0  15   3         10.76         12.17         9.31 o                         
   1  15   3         55.24         57.66        19.01 o                         
   2  15   3         30.05         28.07         9.82 o                         
   3  15   3          3.92         -1.78         8.65 o                         
   4  15   3          0.15         13.81        11.38 o                         
 -20   0   4          4.62          9.10        11.69 o                         
 -19   0   4         15.45         20.08        11.70 o                         
 -18   0   4        197.28        184.21        22.86 o                         
 -17   0   4        274.13        312.40        25.41 o                         
 -16   0   4        478.45        541.11        23.44 o                         
 -15   0   4       1322.44       1348.88        37.24 o                         
 -14   0   4       2554.10       2516.16        45.46 o                         
 -13   0   4       2161.21       2074.45        37.57 o                         
 -12   0   4       2553.85       2454.29        51.34 o                         
 -11   0   4       2186.20       2098.15        44.29 o                         
 -10   0   4       1707.28       1541.49        50.04 o                         
  -9   0   4       1444.58       1353.05        29.87 o                         
  -8   0   4        903.41        787.43        19.47 o                         
  -7   0   4         34.80         31.43         4.06 o                         
  -6   0   4        714.27        790.04        17.09 o                         
  -3   0   4      24437.22      24759.54       369.82 o                         
  -2   0   4      27883.65      29814.80       539.98 o                         
  -1   0   4      22953.45      22885.63       279.67 o                         
   3   0   4       3404.37       3143.92        44.46 o                         
   4   0   4        727.57        635.94        13.96 o                         
   5   0   4        110.62        133.92         7.82 o                         
   6   0   4          5.64         15.95         5.28 o                         
   7   0   4          2.70          1.37         9.65 o                         
   8   0   4       3126.31       3158.28        65.19 o                         
   9   0   4       2638.83       2568.58        58.25 o                         
  10   0   4       1740.99       1752.93        47.01 o                         
  11   0   4       1814.06       1802.31        49.86 o                         
  12   0   4       1248.35       1183.09        40.61 o                         
  13   0   4        527.15        443.71        26.41 o                         
  14   0   4        314.12        305.11        23.24 o                         
  15   0   4         68.44         84.40        32.06 o                         
  16   0   4         60.45         51.86        30.05 o                         
 -20   1   4        200.35        205.61        17.30 o                         
 -19   1   4        206.85        220.65        17.55 o                         
 -18   1   4        246.62        269.71        18.36 o                         
 -17   1   4        294.90        321.31        48.36 o                         
 -16   1   4        144.85        149.65        11.13 o                         
 -15   1   4        306.60        289.76        12.01 o                         
 -14   1   4         31.19         18.91         4.67 o                         
 -13   1   4        301.27        304.28         9.03 o                         
 -12   1   4        398.46        404.06         8.98 o                         
 -11   1   4       1543.49       1561.12        19.85 o                         
 -10   1   4       4916.21       4783.75        79.70 o                         
  -9   1   4       8718.38       8840.66        81.78 o                         
  -8   1   4       9130.53       9141.33        83.50 o                         
  -7   1   4      14884.32      14841.97       144.78 o                         
  -6   1   4       8897.30       8475.02       152.39 o                         
  -5   1   4       7732.44       7649.37        82.42 o                         
  -4   1   4      12581.31      12697.91       158.55 o                         
  -3   1   4       5412.78       5663.87        73.04 o                         
  -2   1   4          3.41         15.72         3.05 o                         
  -1   1   4        107.12         89.33         5.68 o                         
   2   1   4       5153.10       5170.83        52.58 o                         
   3   1   4      10328.83      10195.28       101.67 o                         
   4   1   4      15199.85      15005.62       153.94 o                         
   5   1   4       6938.69       6697.44        70.99 o                         
   6   1   4       3780.06       3684.86        48.76 o                         
   7   1   4       8222.01       7668.68        93.11 o                         
   8   1   4        892.81        844.33        23.28 o                         
   9   1   4        699.94        671.23        19.81 o                         
  10   1   4        343.31        318.83        14.05 o                         
  11   1   4         29.06         24.74         7.30 o                         
  12   1   4          2.34          2.10         5.70 o                         
  13   1   4         44.44         37.38         8.88 o                         
  14   1   4        198.95        237.06        19.89 o                         
  15   1   4         89.35         99.65        23.70 o                         
  16   1   4        111.25        158.87        26.01 o                         
 -20   2   4          2.95          6.85         8.02 o                         
 -19   2   4          0.40         -4.44         8.29 o                         
 -18   2   4         64.48         81.41        12.50 o                         
 -17   2   4        119.28        134.33        10.03 o                         
 -16   2   4        530.46        581.48        19.39 o                         
 -15   2   4        701.20        698.32        20.38 o                         
 -14   2   4       1771.15       1721.63        25.96 o                         
 -13   2   4        734.43        722.18        14.57 o                         
 -12   2   4       3735.54       3622.41        43.50 o                         
 -11   2   4       2864.35       2827.51        34.96 o                         
 -10   2   4       1597.19       1517.82        19.02 o                         
  -9   2   4       1369.48       1296.56        16.35 o                         
  -8   2   4         48.65         37.00         3.12 o                         
  -7   2   4        805.67       1027.35        13.64 o                         
  -6   2   4        828.54        838.74        10.20 o                         
  -5   2   4       4215.50       4441.97        38.12 o                         
  -4   2   4       6551.87       6872.09        76.91 o                         
  -3   2   4       4077.63       4020.99        57.10 o                         
  -2   2   4      23243.53      23641.72       385.89 o                         
  -1   2   4       9890.70       9889.39       176.10 o                         
   0   2   4      23871.55      22176.33      1355.14 o                         
   1   2   4       7459.48       7104.94        93.17 o                         
   2   2   4       6962.32       6819.42        68.54 o                         
   3   2   4       4395.13       4497.86        43.80 o                         
   4   2   4       2369.71       2398.82        25.44 o                         
   5   2   4        229.99        297.45         5.87 o                         
   6   2   4        118.69        138.79         6.78 o                         
   7   2   4       1606.99       1633.25        28.10 o                         
   8   2   4       1014.00       1034.88        22.70 o                         
   9   2   4        903.41        927.57        22.55 o                         
  10   2   4       1201.25       1208.94        27.06 o                         
  11   2   4        985.34        969.40        25.11 o                         
  12   2   4        860.35        811.69        24.03 o                         
  13   2   4        490.48        467.98        22.74 o                         
  14   2   4        268.06        273.67        17.95 o                         
  15   2   4         88.75        130.34        23.69 o                         
  16   2   4         43.78         47.61        32.98 o                         
 -20   3   4         56.33         40.45        15.68 o                         
 -19   3   4        136.32        131.07        11.76 o                         
 -18   3   4        148.43        165.77        15.03 o                         
 -17   3   4        319.87        311.24        15.90 o                         
 -16   3   4        127.62        106.71         9.97 o                         
 -15   3   4          2.14         -1.74         3.68 o                         
 -14   3   4         20.28         17.90         4.38 o                         
 -13   3   4          0.35         -1.83         2.87 o                         
 -12   3   4        195.67        210.01         8.25 o                         
 -11   3   4       1943.45       2017.32        27.28 o                         
 -10   3   4       1390.49       1348.94        19.79 o                         
  -9   3   4       1621.45       1581.20        19.53 o                         
  -8   3   4       3019.07       2951.33        33.87 o                         
  -7   3   4       6837.07       6752.46        62.53 o                         
  -6   3   4       9627.30       9576.26        95.16 o                         
  -5   3   4       8868.32       9252.65       102.36 o                         
  -4   3   4       1269.10       1081.10        15.67 o                         
  -3   3   4       1831.75       1806.74        21.26 o                         
  -2   3   4       1148.84       1155.55        29.55 o                         
  -1   3   4        149.88        177.51         8.89 o                         
   0   3   4       3574.55       3988.87        43.00 o                         
   1   3   4       5777.51       6193.80        75.18 o                         
   2   3   4        818.38        710.40         9.15 o                         
   3   3   4       2284.01       2327.94        28.30 o                         
   4   3   4       3101.16       2969.65        29.37 o                         
   5   3   4       4290.26       4195.67        39.77 o                         
   6   3   4       2665.29       2688.58        30.70 o                         
   7   3   4       2285.38       2207.88        26.45 o                         
   8   3   4        703.39        654.74        14.33 o                         
   9   3   4       1336.62       1240.54        21.58 o                         
  10   3   4        153.71        132.05        10.97 o                         
  11   3   4         29.28         26.64         7.41 o                         
  12   3   4         17.54         19.81         9.27 o                         
  13   3   4         18.41         40.44         8.03 o                         
  14   3   4        124.09        178.28        14.94 o                         
  15   3   4         82.48         93.60        15.73 o                         
  16   3   4         41.90         81.64        22.06 o                         
 -20   4   4          0.00         -0.52         8.02 o                         
 -19   4   4          0.02         -9.70         9.70 o                         
 -18   4   4         77.94         72.07        11.01 o                         
 -17   4   4         10.01          1.91         5.48 o                         
 -16   4   4        133.08        151.53         9.77 o                         
 -15   4   4        241.78        254.10        14.42 o                         
 -14   4   4        389.62        433.89        13.38 o                         
 -13   4   4        532.46        514.84        13.94 o                         
 -12   4   4       1516.96       1547.82        21.86 o                         
 -11   4   4        422.56        420.20         9.84 o                         
 -10   4   4        371.45        341.86         9.22 o                         
  -9   4   4        506.94        504.57        10.67 o                         
  -8   4   4        146.72        146.54         4.88 o                         
  -7   4   4         46.84         62.85         3.65 o                         
  -6   4   4        319.57        344.49         7.74 o                         
  -5   4   4        491.87        574.53        13.75 o                         
  -4   4   4       5648.84       5950.20        57.08 o                         
  -3   4   4       1453.53       1470.14        19.40 o                         
  -2   4   4       3402.56       3324.73        34.26 o                         
  -1   4   4       3477.56       3443.20        35.47 o                         
   0   4   4       5195.65       5213.01        55.78 o                         
   1   4   4       3222.75       3004.22        32.24 o                         
   2   4   4       4167.69       4418.88        38.22 o                         
   3   4   4         41.86         14.14         2.85 o                         
   4   4   4        483.55        477.19         8.61 o                         
   5   4   4         10.14         13.00         2.51 o                         
   6   4   4         68.46         71.29         5.94 o                         
   7   4   4        421.42        418.99        10.74 o                         
   8   4   4        222.41        225.71         9.61 o                         
   9   4   4        655.87        665.67        12.83 o                         
  10   4   4        577.64        594.79        14.32 o                         
  11   4   4        321.15        333.08        14.72 o                         
  12   4   4        105.34        131.97        10.92 o                         
  13   4   4        106.72        131.90        13.47 o                         
  14   4   4         99.15         98.83        15.18 o                         
  15   4   4         40.24         58.83        11.86 o                         
  16   4   4          2.11         26.00        18.03 o                         
 -19   5   4         22.53         17.27        13.31 o                         
 -18   5   4          2.03          3.31         9.93 o                         
 -17   5   4         17.96         21.91         5.81 o                         
 -16   5   4         39.68         39.59        11.36 o                         
 -15   5   4         28.26         31.66         5.69 o                         
 -14   5   4         49.17         46.93         6.07 o                         
 -13   5   4          0.08          0.25         3.57 o                         
 -12   5   4        138.96        141.45         7.66 o                         
 -11   5   4         16.16          8.86         3.03 o                         
 -10   5   4        593.50        614.40        13.13 o                         
  -9   5   4        542.61        549.82        10.56 o                         
  -8   5   4        783.17        799.02        12.13 o                         
  -7   5   4       1098.25       1096.05        25.53 o                         
  -6   5   4        334.66        300.78         7.81 o                         
  -5   5   4         13.82         23.77         3.55 o                         
  -4   5   4       4247.70       4533.99        56.39 o                         
  -3   5   4          6.49         29.29         5.28 o                         
  -2   5   4         61.67         85.31         4.52 o                         
  -1   5   4        386.13        388.62         8.18 o                         
   0   5   4         35.55         43.60         3.80 o                         
   1   5   4        344.58        327.37         6.32 o                         
   2   5   4        310.65        322.76         6.77 o                         
   3   5   4       1833.79       1817.65        62.49 o                         
   5   5   4        479.67        452.36        10.51 o                         
   6   5   4        442.38        408.28         9.78 o                         
   7   5   4        178.57        175.27         8.24 o                         
   8   5   4        189.10        179.64         8.65 o                         
   9   5   4          0.19         -3.31         3.31 o                         
  10   5   4        156.90        131.28         8.41 o                         
  11   5   4         16.48         15.89         5.05 o                         
  12   5   4          3.08          0.60         6.68 o                         
  13   5   4          0.51         15.60        11.04 o                         
  14   5   4         11.51         13.77        10.34 o                         
  15   5   4         73.91         89.69        13.24 o                         
 -19   6   4          2.88          7.98        11.84 o                         
 -18   6   4          2.25          2.17        10.89 o                         
 -17   6   4          3.17          0.78         6.79 o                         
 -16   6   4         10.78         12.33         5.15 o                         
 -15   6   4         36.11         40.60         6.33 o                         
 -14   6   4         29.31         24.14         5.23 o                         
 -13   6   4          1.93          2.12         4.11 o                         
 -12   6   4         25.85         36.00         4.86 o                         
 -11   6   4          1.00         -2.67         2.67 o                         
 -10   6   4         29.69         37.24         4.47 o                         
  -9   6   4         42.29         48.77         4.16 o                         
  -8   6   4          3.55          1.62         2.69 o                         
  -7   6   4         26.67         39.44         4.15 o                         
  -6   6   4          2.10          5.73         2.70 o                         
  -5   6   4          0.12          2.36         2.41 o                         
  -4   6   4        118.23        137.94         9.20 o                         
  -3   6   4        474.55        533.23        11.21 o                         
  -2   6   4        475.29        509.36        10.08 o                         
  -1   6   4         51.16         46.22         3.80 o                         
   0   6   4          0.22          2.40         1.87 o                         
   1   6   4          0.16          5.52         2.92 o                         
   2   6   4         22.96         26.65         2.96 o                         
   3   6   4         26.47         39.86         4.83 o                         
   4   6   4          3.91          2.58         1.76 o                         
   5   6   4          0.12         -1.39         2.62 o                         
   6   6   4          3.27          5.85         3.55 o                         
   7   6   4         26.01         28.71         5.29 o                         
   8   6   4         33.77         26.00         5.05 o                         
   9   6   4         10.02          2.48         4.40 o                         
  10   6   4         20.41         11.18         5.10 o                         
  11   6   4          5.73          1.89         4.74 o                         
  12   6   4         18.79         13.27         7.12 o                         
  13   6   4          3.11         12.41        10.18 o                         
  14   6   4          0.24          9.02         9.32 o                         
  15   6   4          1.53          2.96        10.94 o                         
 -18   7   4          0.69         10.84         7.68 o                         
 -17   7   4          0.18          9.48         6.48 o                         
 -16   7   4          0.47         -0.62         6.74 o                         
 -15   7   4          0.00         -0.53         5.50 o                         
 -14   7   4         54.81         48.04         6.41 o                         
 -13   7   4          0.15          1.58         3.79 o                         
 -12   7   4         49.46         44.11         5.65 o                         
 -11   7   4         62.53         49.84         5.31 o                         
 -10   7   4        124.85         94.14         6.35 o                         
  -9   7   4          8.05         14.68         3.97 o                         
  -8   7   4         73.54         54.92         5.56 o                         
  -7   7   4          0.68         21.09        10.49 o                         
  -6   7   4        343.59        359.07         9.96 o                         
  -5   7   4         20.91         20.16         3.76 o                         
  -4   7   4         13.58         17.80         3.43 o                         
  -3   7   4         50.60         58.86         4.92 o                         
  -2   7   4        256.95        264.68         7.21 o                         
  -1   7   4        177.08        184.53         6.59 o                         
   0   7   4         39.84         41.03         3.63 o                         
   1   7   4          0.14         -2.54         2.54 o                         
   2   7   4         20.64         19.60         3.86 o                         
   3   7   4         17.11         18.57         3.83 o                         
   4   7   4         44.00         59.58         5.18 o                         
   5   7   4         51.30         53.59         5.08 o                         
   6   7   4         24.21         14.98         4.53 o                         
   7   7   4          3.77          1.75         4.32 o                         
   8   7   4         48.55         60.01         7.13 o                         
   9   7   4         48.09         53.24         6.54 o                         
  10   7   4          1.05         -1.31         4.28 o                         
  11   7   4          1.81          0.02         6.29 o                         
  12   7   4         14.40          9.08         6.61 o                         
  13   7   4          0.20          0.74         8.54 o                         
  14   7   4          0.39          6.62        14.80 o                         
 -17   8   4         19.64          8.68         7.05 o                         
 -16   8   4         28.93         39.75         8.66 o                         
 -15   8   4         15.26          9.52         6.95 o                         
 -14   8   4        114.94        116.55        11.28 o                         
 -13   8   4         24.22         12.43         5.69 o                         
 -12   8   4         60.02         60.40         7.50 o                         
 -11   8   4         79.07         70.86         6.25 o                         
 -10   8   4         39.35         29.92         4.68 o                         
  -9   8   4        114.84         91.41         8.62 o                         
  -8   8   4          0.00         -3.46         3.46 o                         
  -7   8   4          2.01          0.17         4.00 o                         
  -6   8   4         13.24         18.73         4.80 o                         
  -5   8   4        163.06        159.24         9.26 o                         
  -4   8   4        256.64        249.98        10.74 o                         
  -3   8   4        288.24        301.30         9.88 o                         
  -2   8   4       1288.19       1272.12        21.06 o                         
  -1   8   4        244.07        242.19        10.12 o                         
   0   8   4        431.53        452.40        13.17 o                         
   1   8   4        595.22        587.33        14.45 o                         
   2   8   4        219.37        208.77        10.72 o                         
   3   8   4        186.03        191.09         9.69 o                         
   4   8   4        242.83        240.45        12.00 o                         
   5   8   4          0.94         -2.09         3.53 o                         
   6   8   4         32.55         38.00         6.13 o                         
   7   8   4         18.77         21.83         5.70 o                         
   8   8   4         14.96          4.94         5.16 o                         
   9   8   4         89.45         92.47         9.29 o                         
  10   8   4         90.96        110.15         8.93 o                         
  11   8   4         53.13         60.98         7.82 o                         
  12   8   4         21.99         12.94        10.86 o                         
  13   8   4         60.97         92.74        16.27 o                         
  14   8   4         12.42         11.77        14.51 o                         
 -17   9   4         20.88         24.08         8.50 o                         
 -16   9   4          4.38          7.33         7.70 o                         
 -15   9   4         41.75         46.69         9.19 o                         
 -14   9   4          2.89          9.53         6.39 o                         
 -13   9   4         41.78         30.90         6.85 o                         
 -12   9   4         40.44         49.59         7.52 o                         
 -11   9   4         30.88         25.96         6.14 o                         
 -10   9   4        268.65        247.55        14.79 o                         
  -9   9   4        394.33        380.15        14.99 o                         
  -8   9   4        900.10        822.00        21.69 o                         
  -7   9   4        267.08        261.76        11.03 o                         
  -6   9   4        404.20        365.53        12.45 o                         
  -5   9   4        204.73        197.17        10.21 o                         
  -4   9   4        463.32        434.97        13.70 o                         
  -3   9   4        355.41        359.30        12.82 o                         
  -2   9   4         17.12         26.97         5.54 o                         
  -1   9   4         18.12         24.95         5.40 o                         
   0   9   4        170.52        157.87         9.94 o                         
   1   9   4        497.11        487.24        15.81 o                         
   2   9   4        313.75        325.61        13.89 o                         
   3   9   4        168.19        186.24        11.62 o                         
   4   9   4        377.06        369.55        18.68 o                         
   5   9   4        447.44        436.51        15.79 o                         
   6   9   4        232.63        252.15        12.41 o                         
   7   9   4        437.76        426.80        15.43 o                         
   8   9   4         59.05         79.62         8.55 o                         
   9   9   4         29.63         28.08         7.24 o                         
  10   9   4         32.26         44.18         7.62 o                         
  11   9   4         19.95         23.11         8.26 o                         
  12   9   4          4.27          6.68        19.90 o                         
  13   9   4          0.33         28.43        15.57 o                         
 -16  10   4         99.96         94.21        18.78 o                         
 -15  10   4         11.35         12.73         7.67 o                         
 -14  10   4        306.72        358.14        19.10 o                         
 -13  10   4         98.87         80.68         9.22 o                         
 -12  10   4        150.66        157.50        11.66 o                         
 -11  10   4        109.65         98.53         9.28 o                         
 -10  10   4        154.81        164.04        14.09 o                         
  -9  10   4          5.72         10.19         8.42 o                         
  -8  10   4         25.24         28.85        13.30 o                         
  -7  10   4          4.65         -0.97         5.43 o                         
  -6  10   4        245.93        215.49        16.69 o                         
  -5  10   4        216.66        202.98        14.32 o                         
  -4  10   4        337.17        335.53        12.97 o                         
  -3  10   4        647.20        645.02        17.35 o                         
  -2  10   4       1532.23       1530.22        28.73 o                         
  -1  10   4        182.64        193.17        11.13 o                         
   0  10   4       1705.19       1670.32        31.04 o                         
   1  10   4        509.37        499.33        16.32 o                         
   2  10   4        177.00        165.44        11.09 o                         
   3  10   4         72.95         62.95         8.55 o                         
   4  10   4        318.95        310.89        26.30 o                         
   5  10   4         74.32         79.30        10.23 o                         
   6  10   4         26.21         18.54         7.11 o                         
   7  10   4        111.30        112.28        12.05 o                         
   8  10   4         47.66         91.55        31.30 o                         
   9  10   4         49.61         61.73        10.08 o                         
  10  10   4         65.07         77.84        14.29 o                         
  11  10   4        135.15        146.77        22.96 o                         
  12  10   4         51.70         53.87        24.14 o                         
 -15  11   4          2.78         13.96         9.64 o                         
 -14  11   4         20.55         19.42         8.30 o                         
 -13  11   4          1.97          6.33         8.07 o                         
 -12  11   4         55.86         47.66         8.42 o                         
 -11  11   4         86.34         91.33        11.34 o                         
 -10  11   4        120.74        105.53        15.90 o                         
  -9  11   4        259.84        298.53        24.03 o                         
  -8  11   4        278.50        272.36        54.19 o                         
  -7  11   4        627.95        619.83        22.64 o                         
  -6  11   4        515.14        519.39        20.51 o                         
  -5  11   4        457.42        443.93        19.25 o                         
  -4  11   4        421.49        394.70        18.31 o                         
  -3  11   4        157.14        136.38        12.75 o                         
  -2  11   4         66.14         73.59        15.15 o                         
  -1  11   4          1.18         -4.58         6.57 o                         
   0  11   4          0.69          2.04         5.53 o                         
   1  11   4         61.95         72.21         9.98 o                         
   2  11   4        421.40        439.96        19.17 o                         
   3  11   4        405.25        436.99        20.15 o                         
   4  11   4        211.51        218.52        16.46 o                         
   5  11   4        774.86        788.81        26.41 o                         
   6  11   4        267.29        279.90        18.11 o                         
   7  11   4        230.04        242.06        18.67 o                         
   8  11   4        197.59        211.13        16.63 o                         
   9  11   4         72.40         49.30        10.12 o                         
  10  11   4         44.26         50.41        10.91 o                         
  11  11   4         15.67         14.06        13.54 o                         
 -13  12   4        109.30         95.76        11.00 o                         
 -12  12   4        125.03        109.18        11.36 o                         
 -11  12   4         54.38         66.86        13.36 o                         
 -10  12   4         86.84         82.97        14.78 o                         
  -9  12   4         10.81          9.64         9.11 o                         
  -8  12   4          0.24         -1.26        17.82 o                         
  -7  12   4          9.43         12.98         9.17 o                         
  -6  12   4         92.71        106.47        16.37 o                         
  -5  12   4        144.86        158.23        14.29 o                         
  -4  12   4        328.00        313.04        18.64 o                         
  -3  12   4        541.89        557.99        33.50 o                         
  -2  12   4        458.55        487.22        21.07 o                         
  -1  12   4        259.73        269.44        17.37 o                         
   0  12   4        334.34        368.05        23.64 o                         
   1  12   4        378.87        367.64        19.98 o                         
   2  12   4        202.48        205.37        19.02 o                         
   3  12   4         25.01         31.41         8.90 o                         
   4  12   4         20.81         13.98         7.63 o                         
   5  12   4          0.05         10.45         7.26 o                         
   6  12   4          3.21          6.29         7.15 o                         
   7  12   4         20.72         16.31         7.75 o                         
   8  12   4         65.01         50.34        10.90 o                         
   9  12   4         47.51         59.13        11.54 o                         
  10  12   4         39.39          1.71        24.67 o                         
 -12  13   4          0.91         -1.51        11.02 o                         
 -11  13   4         30.73         25.36         9.20 o                         
 -10  13   4         61.15         76.92        25.35 o                         
  -9  13   4        138.82        166.59        30.58 o                         
  -8  13   4        131.99        136.01        19.01 o                         
  -7  13   4        231.11        310.09        87.93 o                         
  -6  13   4        235.16        253.94        18.80 o                         
  -5  13   4        183.07        194.64        16.79 o                         
  -4  13   4        115.88        135.51        16.83 o                         
  -3  13   4        189.29        175.04        15.66 o                         
  -2  13   4         52.18         50.73        11.70 o                         
  -1  13   4          0.53          9.07         7.01 o                         
   0  13   4         41.28         33.94         8.99 o                         
   1  13   4         91.59         96.28        12.63 o                         
   2  13   4         60.05         48.25        10.51 o                         
   3  13   4        157.06        155.43        15.68 o                         
   4  13   4        179.45        185.09        19.80 o                         
   5  13   4        192.10        219.09        18.03 o                         
   6  13   4        137.80        128.18        14.71 o                         
   7  13   4        118.27        118.65        13.89 o                         
   8  13   4         76.19         66.32        12.00 o                         
  -9  14   4          6.35          7.99        13.32 o                         
  -8  14   4          0.65         -9.89         9.89 o                         
  -7  14   4          3.46          2.84        10.27 o                         
  -6  14   4         22.42          7.03        10.72 o                         
  -5  14   4         60.91         60.62        11.60 o                         
  -4  14   4         42.79         45.74        10.80 o                         
  -3  14   4         49.97         56.91        11.52 o                         
  -2  14   4        181.72        204.93        18.04 o                         
  -1  14   4        183.80        174.17        16.55 o                         
   0  14   4        122.20        133.09        15.29 o                         
   1  14   4         55.17         45.58        11.41 o                         
   2  14   4         82.72        102.14        21.18 o                         
   3  14   4         46.23         35.11         9.94 o                         
   4  14   4         12.57          8.23         8.63 o                         
   5  14   4          0.21         -1.97         7.89 o                         
   6  14   4         12.93        -10.38        17.01 o                         
  -6  15   4         52.58         72.93        15.42 o                         
  -5  15   4         52.74         61.06        12.44 o                         
  -4  15   4         15.40         -5.63        15.90 o                         
  -3  15   4          6.10         11.63         8.79 o                         
  -2  15   4          0.91          6.81         8.46 o                         
  -1  15   4          1.60         -3.05         8.59 o                         
   0  15   4         12.96         20.55         9.60 o                         
   1  15   4         11.21          7.53         8.74 o                         
   2  15   4         25.28         20.68         9.82 o                         
 -20   1   5          4.65          7.34         7.79 o                         
 -19   1   5         20.11         13.86        11.01 o                         
 -18   1   5          6.89          5.48        10.87 o                         
 -17   1   5         18.28         16.48         5.33 o                         
 -16   1   5         16.18         11.84         4.33 o                         
 -15   1   5         41.81         36.59         5.99 o                         
 -14   1   5         28.65         27.47         5.09 o                         
 -13   1   5        453.15        450.37        11.64 o                         
 -12   1   5        143.38        146.77         7.10 o                         
 -11   1   5        116.39        116.71         6.17 o                         
 -10   1   5         99.79        107.45         5.99 o                         
  -9   1   5          2.39          1.90         1.63 o                         
  -8   1   5         17.97         17.49         2.02 o                         
  -7   1   5         77.58         75.24         3.00 o                         
  -6   1   5       2165.15       2396.58        27.98 o                         
  -5   1   5       1030.74       1115.83        15.14 o                         
  -4   1   5         79.16         75.84         3.82 o                         
  -3   1   5          1.86          0.24         1.37 o                         
  -2   1   5        266.26        217.47        24.91 o                         
  -1   1   5        722.10        688.64        14.03 o                         
   0   1   5          2.11          0.52         1.27 o                         
   1   1   5       2402.90       2634.36        28.88 o                         
   2   1   5        799.18        769.23        11.14 o                         
   3   1   5        307.10        285.90        10.08 o                         
   4   1   5         92.96         96.46         6.95 o                         
   5   1   5         21.90         25.81         3.23 o                         
   6   1   5        306.99        334.06         9.88 o                         
   7   1   5         79.59         77.96         7.50 o                         
   8   1   5        315.83        306.42        12.83 o                         
   9   1   5         49.98         41.57         7.27 o                         
  10   1   5         55.10         58.62         8.56 o                         
  11   1   5         15.41          9.42         6.76 o                         
  12   1   5          4.64          3.41         6.91 o                         
  13   1   5          8.16         -5.18         6.14 o                         
  14   1   5         71.99         69.44        13.44 o                         
  15   1   5         13.32         28.94        23.78 o                         
  16   1   5          2.27         12.99        20.73 o                         
 -20   2   5         68.70         57.86        15.49 o                         
 -19   2   5         10.32          4.85         6.67 o                         
 -18   2   5         57.46         61.09         8.71 o                         
 -17   2   5        117.08        105.62        10.50 o                         
 -16   2   5         38.17         37.65         7.37 o                         
 -15   2   5          4.59          0.46         3.84 o                         
 -14   2   5         39.98         30.39         5.04 o                         
 -13   2   5        621.29        630.02        15.57 o                         
 -12   2   5          1.06          2.58         3.07 o                         
 -11   2   5        415.99        400.58        12.81 o                         
 -10   2   5        558.38        550.76        10.61 o                         
  -9   2   5       1174.70       1092.82        15.80 o                         
  -8   2   5       1720.37       1599.72        22.38 o                         
  -7   2   5       4072.20       4300.51        40.56 o                         
  -6   2   5       1156.35       1023.89        12.23 o                         
  -5   2   5       3832.77       3876.13        52.84 o                         
  -4   2   5       1396.01       1386.94        22.08 o                         
  -3   2   5       3601.50       3743.18        44.82 o                         
  -2   2   5          0.24          0.69         1.44 o                         
  -1   2   5       1122.94       1270.19        18.69 o                         
   0   2   5         54.93         44.13         3.35 o                         
   1   2   5       2325.70       2528.68        25.39 o                         
   2   2   5       1503.74       1524.16        21.13 o                         
   3   2   5        674.01        626.49        14.32 o                         
   4   2   5       1216.08       1206.08        18.22 o                         
   5   2   5       1416.42       1428.42        20.85 o                         
   6   2   5        625.73        630.35        13.65 o                         
   7   2   5       1539.42       1494.75        27.23 o                         
   8   2   5        203.15        209.80        11.83 o                         
   9   2   5        258.79        254.54        13.34 o                         
  10   2   5         56.65         39.97         8.49 o                         
  11   2   5          1.73          1.73         8.38 o                         
  12   2   5         30.45         10.66         7.62 o                         
  13   2   5          9.99          9.63         8.24 o                         
  14   2   5         41.23         44.10        13.64 o                         
  15   2   5         30.93         50.32        15.59 o                         
 -20   3   5         11.35          9.22         7.78 o                         
 -19   3   5         13.23          8.65         6.34 o                         
 -18   3   5         10.52          1.46         5.91 o                         
 -17   3   5        228.33        245.15        14.93 o                         
 -16   3   5        338.74        315.24        15.12 o                         
 -15   3   5        635.81        642.48        19.69 o                         
 -14   3   5        665.16        639.73        16.63 o                         
 -13   3   5        494.42        462.49        11.36 o                         
 -12   3   5       1382.07       1338.71        20.52 o                         
 -11   3   5        649.68        593.69        10.83 o                         
 -10   3   5        694.16        638.26        10.64 o                         
  -9   3   5         30.39         22.63         2.66 o                         
  -8   3   5         16.86         25.99         3.24 o                         
  -7   3   5        128.58        156.50         4.17 o                         
  -6   3   5        652.99        694.67         9.51 o                         
  -5   3   5       2193.77       2298.48        26.95 o                         
  -4   3   5        686.25        629.64        10.64 o                         
  -3   3   5       5137.01       5283.24        72.10 o                         
  -2   3   5       7853.71       7939.15        90.58 o                         
  -1   3   5       6166.91       5923.75        69.60 o                         
   0   3   5       3334.41       3267.03        41.92 o                         
   1   3   5       2963.11       2994.05        44.88 o                         
   2   3   5       1140.64        985.04        14.68 o                         
   3   3   5        623.79        605.55        15.26 o                         
   4   3   5        290.50        280.03        11.10 o                         
   5   3   5         14.85         22.21         4.52 o                         
   6   3   5        163.07        160.99         9.47 o                         
   7   3   5        277.20        279.38        11.96 o                         
   8   3   5        393.15        436.50        26.69 o                         
   9   3   5        163.26        167.48        11.74 o                         
  10   3   5        493.83        488.07        18.43 o                         
  11   3   5        405.75        416.75        18.47 o                         
  12   3   5        272.63        285.92        17.31 o                         
  13   3   5        122.49        128.14        11.75 o                         
  14   3   5         84.14         94.36        13.44 o                         
  15   3   5         20.56         10.37        11.12 o                         
 -20   4   5         83.69         72.54        13.06 o                         
 -19   4   5         77.66         66.23        11.18 o                         
 -18   4   5         81.71         67.83         9.32 o                         
 -17   4   5        179.15        191.44        13.68 o                         
 -16   4   5         15.99         19.88         6.03 o                         
 -15   4   5         18.12         15.69         5.38 o                         
 -14   4   5         37.88         32.97         5.39 o                         
 -13   4   5         15.45         18.82         3.88 o                         
 -12   4   5         20.20         14.51         3.45 o                         
 -11   4   5       2999.64       2964.67        33.50 o                         
 -10   4   5       1094.39       1126.79        16.01 o                         
  -9   4   5       3422.66       3299.88        38.43 o                         
  -8   4   5       4018.09       4025.71        40.56 o                         
  -7   4   5       4340.96       4311.97        47.32 o                         
  -6   4   5       5237.13       4989.49        53.74 o                         
  -5   4   5      10825.11      10967.71       100.41 o                         
  -4   4   5        450.63        607.11        16.20 o                         
  -3   4   5       4696.42       4779.74        52.03 o                         
  -2   4   5        119.39         99.25         5.95 o                         
  -1   4   5         46.10         66.21         4.44 o                         
   0   4   5         30.87         48.60         4.34 o                         
   1   4   5        376.50        346.15         9.39 o                         
   2   4   5       5488.12       5612.35        46.68 o                         
   3   4   5       2893.44       2919.57        31.18 o                         
   4   4   5       4604.75       4666.59        58.49 o                         
   5   4   5       3460.20       3352.11        40.79 o                         
   6   4   5       2558.49       2510.45        29.30 o                         
   7   4   5       1508.28       1518.68        36.34 o                         
   8   4   5        413.33        424.18        15.79 o                         
   9   4   5        618.08        607.26        17.77 o                         
  10   4   5         39.65         26.72         6.78 o                         
  11   4   5         15.33          7.80         5.98 o                         
  12   4   5          4.17         -0.87         6.24 o                         
  13   4   5         22.12         30.89         7.91 o                         
  14   4   5         34.29         51.77        11.59 o                         
  15   4   5         13.59         24.07        10.10 o                         
 -19   5   5         12.67          3.44         7.70 o                         
 -18   5   5        111.91        114.52        11.27 o                         
 -17   5   5        178.29        189.89        13.56 o                         
 -16   5   5        374.51        390.39        16.63 o                         
 -15   5   5        637.35        670.65        17.27 o                         
 -14   5   5        983.18        961.38        20.38 o                         
 -13   5   5       1462.12       1366.60        24.65 o                         
 -12   5   5       1082.90        998.41        24.86 o                         
 -11   5   5        776.66        751.81        13.39 o                         
 -10   5   5        745.91        716.66        12.67 o                         
  -8   5   5         24.76         16.12         2.87 o                         
  -7   5   5         77.70         92.12         6.03 o                         
  -6   5   5        967.02       1063.86        16.62 o                         
  -5   5   5       1783.35       1745.95        23.49 o                         
  -4   5   5       9936.85       9936.62        92.75 o                         
  -3   5   5       5568.21       5673.55        56.11 o                         
  -2   5   5       7655.48       7628.10        73.16 o                         
  -1   5   5       5813.27       5709.78        56.81 o                         
   0   5   5       4100.44       3915.70        41.40 o                         
   1   5   5       4679.48       4563.18        41.39 o                         
   2   5   5       3572.65       3565.69        32.94 o                         
   3   5   5         27.57         11.48         3.44 o                         
   4   5   5        204.85        174.15        11.59 o                         
   5   5   5         72.90         58.92         4.96 o                         
   6   5   5         74.28        103.92         6.39 o                         
   7   5   5        312.09        347.19        11.14 o                         
   8   5   5        950.87        945.24        24.06 o                         
   9   5   5        568.41        610.58        18.34 o                         
  10   5   5        860.64        926.81        23.38 o                         
  11   5   5        470.27        498.44        18.16 o                         
  12   5   5        315.69        302.56        16.52 o                         
  13   5   5        187.60        177.42        16.41 o                         
  14   5   5         62.86         55.85        12.25 o                         
  15   5   5          4.09         10.20        12.89 o                         
 -19   6   5        101.81        109.46        21.42 o                         
 -18   6   5        115.68        114.26        15.10 o                         
 -17   6   5        161.44        130.56        11.71 o                         
 -16   6   5         75.79         68.25         8.50 o                         
 -15   6   5         69.65         79.27         7.63 o                         
 -14   6   5          0.63         -0.34         3.89 o                         
 -13   6   5        236.79        238.15        10.46 o                         
 -12   6   5        332.43        340.66        10.48 o                         
 -11   6   5        707.15        749.24        15.01 o                         
 -10   6   5       1056.36       1109.14        19.10 o                         
  -9   6   5       3301.43       3205.61        39.76 o                         
  -8   6   5       3968.92       4001.00        46.93 o                         
  -7   6   5       3352.33       3309.22        45.06 o                         
  -6   6   5       2116.14       2059.54        31.35 o                         
  -5   6   5       3462.45       3347.90        49.19 o                         
  -4   6   5       1947.23       1940.31        30.02 o                         
  -3   6   5       2547.25       2501.64        32.34 o                         
  -2   6   5        938.61        916.99        17.01 o                         
  -1   6   5        329.03        363.96         9.87 o                         
   0   6   5        734.77        773.41        12.58 o                         
   1   6   5       1136.31       1134.06        22.14 o                         
   2   6   5       2727.53       2723.73        32.59 o                         
   3   6   5       2321.15       2321.96        32.26 o                         
   4   6   5       2342.47       2343.21        30.05 o                         
   5   6   5       2840.44       2725.39        34.08 o                         
   6   6   5       1797.15       1791.01        25.88 o                         
   7   6   5       1421.17       1348.24        24.24 o                         
   8   6   5        712.18        714.08        17.17 o                         
   9   6   5        224.04        205.59        14.28 o                         
  10   6   5         99.19         91.41        10.11 o                         
  11   6   5         26.43         16.10         7.66 o                         
  12   6   5         11.86          1.76         9.34 o                         
  13   6   5         53.15         81.25        14.20 o                         
  14   6   5         95.84        134.94        15.17 o                         
 -18   7   5         40.85         33.21        10.94 o                         
 -17   7   5        102.22         91.99        14.31 o                         
 -16   7   5        218.90        209.82        11.86 o                         
 -15   7   5        218.20        242.35        11.99 o                         
 -14   7   5        592.90        626.06        16.84 o                         
 -13   7   5        923.01        925.29        20.22 o                         
 -12   7   5        629.39        611.25        14.38 o                         
 -11   7   5        930.89        887.17        19.67 o                         
 -10   7   5        838.22        813.23        18.19 o                         
  -9   7   5        514.84        453.21        15.09 o                         
  -8   7   5         57.59         55.37         5.93 o                         
  -7   7   5         31.97         39.17         4.73 o                         
  -6   7   5        736.06        790.80        15.47 o                         
  -5   7   5       1618.31       1646.13        24.51 o                         
  -4   7   5       2324.32       2299.64        33.71 o                         
  -3   7   5       1690.36       1673.12        24.84 o                         
  -2   7   5       7465.68       7278.38        65.83 o                         
  -1   7   5       3268.09       3151.82        34.66 o                         
   0   7   5       3383.15       3361.42        41.88 o                         
   1   7   5       2602.28       2531.30        31.49 o                         
   2   7   5       1806.86       1735.22        24.44 o                         
   3   7   5        744.19        669.33        14.11 o                         
   4   7   5        365.13        309.09        10.22 o                         
   5   7   5         51.22         51.02         5.58 o                         
   6   7   5        304.11        343.69        12.69 o                         
   7   7   5        184.66        197.63        10.36 o                         
   8   7   5        514.17        512.95        15.66 o                         
   9   7   5        471.15        493.27        15.55 o                         
  10   7   5        502.09        516.85        20.80 o                         
  11   7   5        148.36        161.36        13.42 o                         
  12   7   5        260.91        258.92        18.36 o                         
  13   7   5        150.15        166.97        16.41 o                         
  14   7   5        108.87        128.31        38.47 o                         
 -18   8   5         69.50         57.82        19.58 o                         
 -17   8   5         57.14         63.27        13.38 o                         
 -16   8   5          3.61          3.58         6.51 o                         
 -15   8   5         73.68         85.11        10.19 o                         
 -14   8   5          0.71         -1.50         4.39 o                         
 -13   8   5         37.48         44.07         6.27 o                         
 -12   8   5        239.52        216.36        11.52 o                         
 -11   8   5        342.69        348.38        13.12 o                         
 -10   8   5        684.08        721.74        17.61 o                         
  -9   8   5       1753.21       1756.87        35.02 o                         
  -8   8   5        836.41        889.55        22.54 o                         
  -7   8   5       1473.13       1499.43        26.73 o                         
  -6   8   5       3175.80       3117.86        56.76 o                         
  -5   8   5       2091.74       2051.47        29.62 o                         
  -4   8   5        425.32        422.96        11.72 o                         
  -3   8   5        273.53        262.77         9.48 o                         
  -2   8   5        131.87        163.08         8.28 o                         
  -1   8   5         12.11         17.27         4.15 o                         
   0   8   5         82.63         91.46         6.50 o                         
   1   8   5        677.84        692.59        14.58 o                         
   2   8   5       1194.23       1223.05        22.50 o                         
   3   8   5       1071.89       1107.58        35.58 o                         
   4   8   5       1372.57       1335.69        24.50 o                         
   5   8   5       1282.77       1261.15        24.26 o                         
   6   8   5        448.50        464.79        14.84 o                         
   7   8   5        441.11        465.74        15.43 o                         
   8   8   5        489.03        469.72        15.87 o                         
   9   8   5        223.03        209.28        11.92 o                         
  10   8   5          0.40         -5.66         6.04 o                         
  11   8   5          3.14         -6.58         7.70 o                         
  12   8   5         29.35         46.81        18.17 o                         
  13   8   5         11.88         15.62        12.88 o                         
 -17   9   5          4.51         -0.39         8.70 o                         
 -16   9   5        122.91        127.71        13.42 o                         
 -15   9   5         49.00         67.35         9.71 o                         
 -14   9   5        269.74        295.64        17.22 o                         
 -13   9   5        181.22        191.79        14.94 o                         
 -12   9   5        252.03        272.00        12.79 o                         
 -11   9   5        317.88        330.11        16.80 o                         
 -10   9   5        244.71        254.95        27.56 o                         
  -9   9   5          2.59         -2.95         4.67 o                         
  -8   9   5         44.59         44.19         7.67 o                         
  -7   9   5         46.31         25.68         5.40 o                         
  -6   9   5         59.32         62.22         6.79 o                         
  -5   9   5        602.18        615.07        16.46 o                         
  -4   9   5        667.21        679.44        17.42 o                         
  -3   9   5        510.74        521.36        15.30 o                         
  -2   9   5       1258.49       1224.12        24.69 o                         
  -1   9   5       1228.51       1244.74        25.21 o                         
   0   9   5       2141.89       2048.26        35.16 o                         
   1   9   5        682.86        632.26        17.73 o                         
   2   9   5        400.39        368.66        14.56 o                         
   3   9   5        188.72        180.78        10.62 o                         
   4   9   5        140.23        114.63         8.85 o                         
   5   9   5         10.11          6.92         5.13 o                         
   6   9   5         46.10         70.33         7.95 o                         
   7   9   5         79.95         77.47         9.62 o                         
   8   9   5         37.41         31.69         6.53 o                         
   9   9   5        191.60        207.93        12.66 o                         
  10   9   5        237.93        215.03        18.65 o                         
  11   9   5        128.14        113.96        15.10 o                         
  12   9   5         84.55        123.73        20.91 o                         
 -16  10   5         56.36         58.21        10.12 o                         
 -15  10   5          7.17         16.05         7.28 o                         
 -14  10   5          0.42          0.96         6.32 o                         
 -13  10   5          0.02          1.72         7.29 o                         
 -12  10   5         49.38         56.51         9.36 o                         
 -11  10   5         38.11         53.61         8.82 o                         
 -10  10   5        145.62        156.67        35.38 o                         
  -9  10   5        711.15        700.21        28.85 o                         
  -8  10   5        202.53        234.43        14.08 o                         
  -7  10   5        571.22        531.91        16.05 o                         
  -6  10   5        334.52        343.60        16.34 o                         
  -5  10   5        138.15        145.52        10.11 o                         
  -4  10   5         65.44         63.53         8.10 o                         
  -3  10   5         78.86         80.88         8.13 o                         
  -2  10   5        210.54        201.66        11.44 o                         
  -1  10   5         72.46         79.68         8.41 o                         
   0  10   5        402.72        390.50        20.08 o                         
   1  10   5        176.49        184.44        11.71 o                         
   2  10   5        369.69        350.19        17.01 o                         
   3  10   5        238.26        233.86        16.44 o                         
   4  10   5         32.16         24.44         7.43 o                         
   5  10   5        837.96        831.61        24.31 o                         
   6  10   5        176.04        157.45        12.51 o                         
   7  10   5         25.70         19.17         7.80 o                         
   8  10   5         14.49          2.82         6.85 o                         
   9  10   5          2.17         -2.37         6.59 o                         
  10  10   5          0.81         -2.23        10.67 o                         
  11  10   5          4.48        -20.63        20.63 o                         
 -15  11   5         12.53         -2.14        14.64 o                         
 -14  11   5          7.04         13.72         7.20 o                         
 -13  11   5         32.51         23.45         8.70 o                         
 -12  11   5         32.79         47.68         9.78 o                         
 -11  11   5          6.57          7.71         6.72 o                         
 -10  11   5         71.77         78.10        13.00 o                         
  -9  11   5         69.58         57.29        11.93 o                         
  -8  11   5          0.45         -1.89         7.47 o                         
  -7  11   5          2.02         11.49         8.31 o                         
  -6  11   5          6.55         10.51         6.69 o                         
  -5  11   5         24.08         31.87         8.29 o                         
  -4  11   5         89.97         96.65        11.12 o                         
  -3  11   5        189.41        175.96        14.09 o                         
  -2  11   5        172.29        156.21        13.56 o                         
  -1  11   5        105.83        119.50        12.11 o                         
   0  11   5         17.70         12.25         7.06 o                         
   1  11   5        119.34        103.73        19.54 o                         
   2  11   5        110.27        113.48        12.19 o                         
   3  11   5          5.66         -3.55         6.89 o                         
   4  11   5          1.95         -0.41         6.86 o                         
   5  11   5         98.55         81.52        11.39 o                         
   6  11   5         17.68         16.25         7.97 o                         
   7  11   5         40.33         40.11         9.82 o                         
   8  11   5         30.68         33.13         9.14 o                         
   9  11   5         25.94          9.64        10.36 o                         
  10  11   5         33.82         24.05        13.22 o                         
 -13  12   5          5.85         -1.16         7.88 o                         
 -12  12   5         17.44         20.87        14.74 o                         
 -11  12   5         20.63         23.76         8.85 o                         
 -10  12   5          0.03         -4.94         9.64 o                         
  -9  12   5          2.39          1.75         8.72 o                         
  -8  12   5          5.25         13.33         9.05 o                         
  -7  12   5         16.49         29.80        10.63 o                         
  -6  12   5         29.58         38.45        11.66 o                         
  -5  12   5          4.21          0.60         6.51 o                         
  -4  12   5         50.37         34.73         8.80 o                         
  -3  12   5          0.38         -5.69         5.80 o                         
  -2  12   5          6.31          6.56         7.52 o                         
  -1  12   5          9.03         -3.14         6.09 o                         
   0  12   5         13.37         13.09         7.52 o                         
   1  12   5          1.50         -2.72         6.35 o                         
   2  12   5         15.09         25.12         8.44 o                         
   3  12   5        333.88        321.74        25.60 o                         
   4  12   5          0.16         -6.37         8.08 o                         
   5  12   5          0.07         -2.96         9.24 o                         
   6  12   5          2.03          5.62         7.55 o                         
   7  12   5          3.81          8.48         7.72 o                         
   8  12   5          0.69          3.12         7.61 o                         
   9  12   5          9.12          4.89        13.18 o                         
 -11  13   5         11.17         -4.24        11.87 o                         
 -10  13   5          0.53         -3.01         9.58 o                         
  -9  13   5          1.82          3.84        21.11 o                         
  -8  13   5          0.08         11.89        10.96 o                         
  -7  13   5          0.12         11.00         8.96 o                         
  -6  13   5          4.15          9.46         8.67 o                         
  -5  13   5          4.23         -3.05         6.47 o                         
  -4  13   5         19.00         27.23         9.27 o                         
  -3  13   5         10.97         10.92         8.01 o                         
  -2  13   5         13.56         16.32         8.58 o                         
  -1  13   5          4.27          1.07         7.90 o                         
   0  13   5         10.12          2.60         7.52 o                         
   1  13   5          0.20         -7.02         7.02 o                         
   2  13   5          1.75         -6.92         6.92 o                         
   3  13   5         11.11         16.95         8.64 o                         
   4  13   5         41.44         45.42        10.52 o                         
   5  13   5          0.14          0.25        10.26 o                         
   6  13   5          1.00          3.05         7.97 o                         
   7  13   5          3.77          4.51        11.11 o                         
  -9  14   5          0.37          2.58        19.29 o                         
  -8  14   5          9.31         11.78        10.36 o                         
  -7  14   5          1.94         23.70        11.51 o                         
  -6  14   5         12.00         19.52        10.23 o                         
  -5  14   5         17.44         19.90         8.78 o                         
  -4  14   5          0.03          7.10         8.06 o                         
  -3  14   5          5.81          3.72         7.81 o                         
  -2  14   5          0.11          3.13         7.69 o                         
  -1  14   5          0.31         -6.80         6.80 o                         
   0  14   5          0.11          3.95         7.60 o                         
   1  14   5          3.46          0.22         9.65 o                         
   2  14   5          1.99         -0.73        14.40 o                         
   3  14   5         26.86         27.87        13.70 o                         
   4  14   5         20.44         17.51         9.69 o                         
  -5  15   5          1.82         11.27        18.89 o                         
  -4  15   5          7.28          7.28        10.70 o                         
  -3  15   5         17.80         23.69         9.70 o                         
  -2  15   5         30.90         20.90         9.29 o                         
  -1  15   5          6.23          0.91         9.01 o                         
   0  15   5          4.10         -8.58        11.29 o                         
 -20   0   6          0.80         -7.00        10.26 o                         
 -19   0   6          0.99         -8.91         8.91 o                         
 -18   0   6        177.16        177.66        23.46 o                         
 -17   0   6        591.91        604.88        26.13 o                         
 -16   0   6        807.28        838.14        23.54 o                         
 -15   0   6         76.15         74.83         8.83 o                         
 -14   0   6       2616.08       2686.30        57.73 o                         
 -13   0   6       2032.03       2033.57        45.88 o                         
 -12   0   6       3113.82       2953.16        58.80 o                         
 -11   0   6       1981.54       1800.72        39.36 o                         
 -10   0   6        892.95        799.42        23.49 o                         
  -9   0   6        535.17        484.65        17.69 o                         
  -8   0   6        661.95        701.24        13.41 o                         
  -7   0   6       1010.08       1157.91        22.05 o                         
  -6   0   6        595.01        550.36        14.33 o                         
  -5   0   6       2002.84       1900.61        35.00 o                         
  -4   0   6       8761.96       9042.37       194.80 o                         
  -3   0   6      14756.86      14817.67       301.26 o                         
  -2   0   6      21765.06      22958.52       488.72 o                         
  -1   0   6       8653.31       8696.01       147.40 o                         
   0   0   6       8374.18       8197.84       156.07 o                         
   1   0   6       5997.02       5865.84       171.76 o                         
   2   0   6       5263.24       5135.44        69.43 o                         
   4   0   6        320.13        307.46        29.20 o                         
   5   0   6        378.10        381.81        12.86 o                         
   6   0   6        340.44        351.64        16.85 o                         
   7   0   6        400.01        436.79        20.80 o                         
   8   0   6        990.86        981.04        32.29 o                         
   9   0   6       1319.25       1290.44        62.28 o                         
  10   0   6       1151.57       1160.13        39.83 o                         
  11   0   6        899.35        941.67        37.72 o                         
  12   0   6        594.45        619.10        32.63 o                         
  13   0   6        241.70        189.34        22.68 o                         
  14   0   6        119.25        145.45        22.96 o                         
  15   0   6         19.29         72.93        36.30 o                         
 -20   1   6        149.37        153.01        15.90 o                         
 -19   1   6        235.07        232.12        18.83 o                         
 -18   1   6        297.50        326.86        14.55 o                         
 -17   1   6        160.76        161.94         9.82 o                         
 -16   1   6         96.14         88.36         8.45 o                         
 -15   1   6         30.64         21.71         5.25 o                         
 -14   1   6         17.90         17.80         4.67 o                         
 -13   1   6        624.75        648.80        16.11 o                         
 -12   1   6       1055.86       1093.76        18.30 o                         
 -11   1   6       2164.42       2171.88        39.16 o                         
 -10   1   6       3425.15       3405.91        44.31 o                         
  -9   1   6       5695.71       5868.86        68.57 o                         
  -8   1   6       8047.78       7907.75        72.30 o                         
  -7   1   6       9258.16       9233.49        91.41 o                         
  -6   1   6       2653.86       2417.16        29.87 o                         
  -5   1   6       5779.07       5610.02        72.29 o                         
  -4   1   6       4421.33       4098.32       166.57 o                         
  -3   1   6         27.89         10.29         2.55 o                         
  -2   1   6        455.55        398.04        10.65 o                         
  -1   1   6       1284.22       1435.84        41.90 o                         
   0   1   6        361.70        331.41         8.05 o                         
   1   1   6       3947.09       4062.17        43.48 o                         
   2   1   6       4580.90       4527.04        55.23 o                         
   4   1   6       3591.73       3639.73        46.36 o                         
   5   1   6       6084.21       5931.32        65.41 o                         
   6   1   6        710.43        691.95        14.75 o                         
   7   1   6       3140.52       3047.57        45.13 o                         
   8   1   6        399.30        393.40        15.04 o                         
   9   1   6        226.26        228.81        13.94 o                         
  10   1   6         97.00         99.88        10.58 o                         
  11   1   6          3.66          8.51         6.73 o                         
  12   1   6         41.72         46.12        10.21 o                         
  13   1   6          3.84         14.43         8.17 o                         
  14   1   6         99.70         99.10        15.83 o                         
  15   1   6         61.61         96.55        27.42 o                         
 -20   2   6         39.27         26.09         9.85 o                         
 -19   2   6         10.35         10.74         6.67 o                         
 -18   2   6         49.55         60.32         9.01 o                         
 -17   2   6        184.37        202.85        14.06 o                         
 -16   2   6        392.73        425.79        14.99 o                         
 -15   2   6        861.48        897.34        20.81 o                         
 -14   2   6       2457.28       2408.23        46.61 o                         
 -13   2   6        273.02        260.76        10.18 o                         
 -12   2   6       1803.12       1728.34        28.07 o                         
 -11   2   6       1344.67       1311.39        22.24 o                         
 -10   2   6        836.08        786.28        14.59 o                         
  -9   2   6       1012.88        976.87        16.04 o                         
  -8   2   6        420.48        413.63         7.18 o                         
  -7   2   6       2042.64       2314.18        29.57 o                         
  -6   2   6        611.31        612.72         9.66 o                         
  -5   2   6       4167.35       4336.80        51.72 o                         
  -4   2   6       7023.46       7095.01        93.61 o                         
  -3   2   6       5644.38       5355.95        67.22 o                         
  -2   2   6       3792.04       3535.59        43.74 o                         
  -1   2   6       9553.37       9159.45       103.70 o                         
   0   2   6      12375.65      12410.30       138.54 o                         
   1   2   6       2686.84       2554.93        26.57 o                         
   2   2   6       2165.51       2124.68        25.31 o                         
   3   2   6        739.13        359.14        22.94 o                         
   4   2   6         83.09         73.05         6.86 o                         
   5   2   6         86.66         99.47         7.72 o                         
   6   2   6         36.75         47.36         6.98 o                         
   7   2   6       1376.32       1323.72        25.88 o                         
   8   2   6        601.05        604.03        18.13 o                         
   9   2   6        976.52        991.95        24.83 o                         
  10   2   6        703.37        713.29        22.54 o                         
  11   2   6        397.20        394.69        18.29 o                         
  12   2   6        262.45        270.37        17.66 o                         
  13   2   6        181.99        180.13        15.98 o                         
  14   2   6         85.67         94.57        13.11 o                         
  15   2   6         47.10         50.73        12.49 o                         
 -20   3   6         51.25         39.99         8.76 o                         
 -19   3   6        126.65        120.21        26.75 o                         
 -18   3   6         64.33         67.62         9.53 o                         
 -17   3   6        185.82        206.84        14.15 o                         
 -16   3   6        135.81        126.23        10.82 o                         
 -15   3   6         10.67          1.73         4.14 o                         
 -14   3   6        100.93        100.61         7.93 o                         
 -13   3   6          0.33          4.28         3.53 o                         
 -12   3   6        142.17        156.57         8.37 o                         
 -11   3   6       1447.40       1470.20        24.16 o                         
 -10   3   6       1827.84       1792.22        31.71 o                         
  -9   3   6       2345.38       2260.94        37.18 o                         
  -8   3   6       2751.48       2626.00        30.50 o                         
  -7   3   6       3099.17       2989.26        30.57 o                         
  -6   3   6       5669.77       5616.62        59.00 o                         
  -5   3   6       5038.86       5232.23        72.55 o                         
  -4   3   6        536.13        454.56        11.04 o                         
  -3   3   6        927.31        921.98        16.00 o                         
  -2   3   6        218.54        210.70         6.91 o                         
  -1   3   6         72.23         77.18         5.04 o                         
   0   3   6       1607.97       1773.21        26.56 o                         
   1   3   6       2184.16       2225.09        26.74 o                         
   2   3   6       2345.92       2415.54        29.32 o                         
   3   3   6       1953.92       1803.09        26.88 o                         
   4   3   6       2553.26       2451.08        41.84 o                         
   5   3   6       2199.09       2140.39        34.32 o                         
   6   3   6       1599.36       1601.16        29.06 o                         
   7   3   6        870.58        806.23        24.02 o                         
   8   3   6        405.42        373.73        16.18 o                         
   9   3   6        126.79         99.06        10.41 o                         
  10   3   6         56.27         47.92         8.77 o                         
  11   3   6          1.63         -5.83         5.83 o                         
  12   3   6         48.09         36.76         9.36 o                         
  13   3   6         46.88         56.11         9.90 o                         
  14   3   6         44.26         62.00        13.30 o                         
 -20   4   6          0.19         -5.92         7.34 o                         
 -19   4   6          2.85         -5.24         6.10 o                         
 -18   4   6         85.25        100.48        15.07 o                         
 -17   4   6         61.64         64.74         8.77 o                         
 -16   4   6        137.21        147.55        11.64 o                         
 -15   4   6        299.48        296.22        14.00 o                         
 -14   4   6        396.11        417.58        13.69 o                         
 -13   4   6        295.33        288.37        10.98 o                         
 -12   4   6        751.41        765.93        16.88 o                         
 -11   4   6       1285.18       1258.81        22.76 o                         
 -10   4   6         15.90          7.41         2.97 o                         
  -9   4   6         91.76         98.74         4.55 o                         
  -8   4   6         42.64         50.70         3.17 o                         
  -7   4   6        180.44        200.99         5.78 o                         
  -6   4   6        357.05        393.67        10.26 o                         
  -5   4   6          3.10         14.25         2.77 o                         
  -4   4   6       6007.17       6108.60        65.21 o                         
  -3   4   6       1006.16        922.57        15.28 o                         
  -2   4   6       1546.88       1475.04        23.35 o                         
  -1   4   6       2414.32       2206.20        31.82 o                         
   0   4   6       1325.63       1240.40        21.31 o                         
   1   4   6        349.00        304.74        10.93 o                         
   2   4   6       1724.80       1704.37        25.22 o                         
   3   4   6         89.20         84.14         7.70 o                         
   4   4   6         14.05         11.04         3.91 o                         
   5   4   6        126.39        124.68         8.95 o                         
   6   4   6        163.71        169.07        10.75 o                         
   7   4   6        168.13        158.37        10.91 o                         
   8   4   6        138.12        128.16        13.84 o                         
   9   4   6         13.81          8.28         9.17 o                         
  10   4   6        210.18        197.70        16.02 o                         
  11   4   6        130.09        121.46        11.42 o                         
  12   4   6        113.25        101.64        11.62 o                         
  13   4   6         42.82         26.45         8.68 o                         
  14   4   6         21.82         18.74        10.87 o                         
 -19   5   6         28.83         41.36         8.81 o                         
 -18   5   6          5.84          4.61         6.50 o                         
 -17   5   6          7.92         11.75         6.11 o                         
 -16   5   6         23.68         27.49         6.70 o                         
 -15   5   6         20.10         16.91         5.57 o                         
 -14   5   6          1.28          0.72         4.43 o                         
 -13   5   6         11.53         18.39         4.42 o                         
 -12   5   6          5.20          2.98         3.07 o                         
 -11   5   6         74.74         73.19         5.35 o                         
 -10   5   6        126.24        137.52         6.66 o                         
  -9   5   6        211.90        222.35         7.23 o                         
  -8   5   6        516.85        513.69        12.03 o                         
  -7   5   6       1383.34       1368.47        19.78 o                         
  -6   5   6        567.47        544.30        16.91 o                         
  -5   5   6        414.99        388.67         8.73 o                         
  -4   5   6        479.71        510.25         9.49 o                         
  -3   5   6        254.95        237.70         6.37 o                         
  -2   5   6          0.28          0.11         1.73 o                         
  -1   5   6         14.77         16.67         2.72 o                         
   0   5   6        131.29        108.55         4.97 o                         
   1   5   6        147.96        134.14         6.81 o                         
   2   5   6         24.85         12.23         5.30 o                         
   3   5   6       1022.83       1006.53        19.23 o                         
   4   5   6        764.05        682.18        16.05 o                         
   5   5   6        264.94        224.72        10.97 o                         
   6   5   6        260.73        222.70        11.07 o                         
   7   5   6        239.44        209.98        11.56 o                         
   8   5   6        152.37        160.44        12.71 o                         
   9   5   6          0.67          3.57         6.37 o                         
  10   5   6          0.00         -4.24         5.89 o                         
  11   5   6          2.10         -1.44         5.91 o                         
  12   5   6         29.79         30.52        10.07 o                         
  13   5   6         23.45         20.20        11.52 o                         
  14   5   6          0.31         13.08        11.81 o                         
 -19   6   6          4.19         -1.95         6.70 o                         
 -18   6   6          0.49         -5.85         5.85 o                         
 -17   6   6         13.63         11.63         6.61 o                         
 -16   6   6          2.25         -0.12         5.19 o                         
 -15   6   6         32.48         26.63         6.79 o                         
 -14   6   6         22.57         17.78         5.49 o                         
 -13   6   6         82.25         77.38         7.66 o                         
 -12   6   6          3.69          1.53         3.86 o                         
 -11   6   6          1.05          1.48         5.29 o                         
 -10   6   6          2.38          3.21         3.79 o                         
  -9   6   6         22.41         26.80         3.81 o                         
  -8   6   6         71.17         61.54         5.65 o                         
  -7   6   6         47.57         51.44         8.42 o                         
  -6   6   6       1606.16       1580.73        22.90 o                         
  -5   6   6         14.19         16.20         3.16 o                         
  -4   6   6          3.13          0.92         2.40 o                         
  -3   6   6         40.40         34.22         4.95 o                         
  -2   6   6        294.69        286.50         7.98 o                         
  -1   6   6         43.05         30.27         5.10 o                         
   0   6   6         43.24         35.64         4.13 o                         
   1   6   6         85.51         94.15         4.37 o                         
   2   6   6          0.47          4.13         3.03 o                         
   3   6   6         12.11         12.87         4.66 o                         
   4   6   6         32.12         27.38         5.04 o                         
   5   6   6         38.34         33.52         5.93 o                         
   6   6   6         17.62         15.93         5.80 o                         
   7   6   6         12.88         12.12         5.53 o                         
   8   6   6        121.58         99.90        11.22 o                         
   9   6   6         43.66         50.59         9.21 o                         
  10   6   6          3.72         -1.15         7.03 o                         
  11   6   6          2.23         -3.01         6.71 o                         
  12   6   6          2.95          0.80         6.77 o                         
  13   6   6          2.78         -4.52        10.24 o                         
 -18   7   6          0.28         -7.70         7.70 o                         
 -17   7   6          2.15          0.56         5.77 o                         
 -16   7   6          1.94          6.85         6.07 o                         
 -15   7   6         21.40         18.91         6.37 o                         
 -14   7   6          5.55          9.87         5.42 o                         
 -13   7   6         17.01         15.79         5.47 o                         
 -12   7   6          0.07         -0.11         3.68 o                         
 -11   7   6         17.69         18.25         4.46 o                         
 -10   7   6         47.13         46.02         5.53 o                         
  -9   7   6          0.16         -1.41         3.27 o                         
  -8   7   6        119.03        112.86         7.59 o                         
  -7   7   6        247.41        244.19         9.28 o                         
  -6   7   6          9.20         13.06         3.62 o                         
  -5   7   6        487.04        507.52        16.59 o                         
  -4   7   6          2.96          7.26         5.14 o                         
  -3   7   6        333.62        337.18         9.21 o                         
  -2   7   6        251.42        230.51         8.02 o                         
  -1   7   6        249.36        238.60         5.93 o                         
   0   7   6         98.86        102.94         4.68 o                         
   1   7   6         39.57         31.30         4.32 o                         
   2   7   6         17.73         22.64         4.11 o                         
   3   7   6          7.52          8.77         3.88 o                         
   4   7   6          2.39         -3.17         3.17 o                         
   5   7   6        197.81        206.84         9.15 o                         
   6   7   6          0.87         -5.75         5.75 o                         
   7   7   6         54.37         45.57         8.72 o                         
   8   7   6          1.15         -3.70         8.97 o                         
   9   7   6         57.35         54.07        13.65 o                         
  10   7   6          3.05          0.43         7.07 o                         
  11   7   6         41.14         36.17         9.43 o                         
  12   7   6          0.02          4.97         7.70 o                         
  13   7   6          4.06         10.20        11.00 o                         
 -18   8   6          3.51         13.68        15.72 o                         
 -17   8   6          2.30         -0.24         7.91 o                         
 -16   8   6         35.22         31.07         8.14 o                         
 -15   8   6         36.01         11.30        10.51 o                         
 -14   8   6         70.12         65.39         9.02 o                         
 -13   8   6         69.73         61.70         7.91 o                         
 -12   8   6         37.94         33.68         5.93 o                         
 -11   8   6          3.36          6.25         4.29 o                         
 -10   8   6          0.42         -2.03         3.55 o                         
  -9   8   6         85.85         78.43         8.50 o                         
  -8   8   6         36.49         38.27         6.53 o                         
  -7   8   6          1.68          2.23         3.95 o                         
  -6   8   6         72.95         87.05         6.87 o                         
  -5   8   6        221.57        232.23         9.92 o                         
  -4   8   6         56.97         51.69         5.45 o                         
  -3   8   6         18.22         10.50         4.08 o                         
  -2   8   6        785.19        829.86        15.64 o                         
  -1   8   6        183.69        223.20         8.83 o                         
   0   8   6        269.46        299.28         9.91 o                         
   1   8   6        243.37        268.46         9.91 o                         
   2   8   6        107.36        124.95         7.66 o                         
   3   8   6          4.87          7.52         4.14 o                         
   4   8   6         44.68         37.69         5.99 o                         
   5   8   6          1.77          7.02         4.61 o                         
   6   8   6          8.42          4.62         5.85 o                         
   7   8   6          5.59          0.58         5.82 o                         
   8   8   6          4.47          0.82         7.53 o                         
   9   8   6         23.46         24.28         8.51 o                         
  10   8   6         33.74         48.38        10.88 o                         
  11   8   6          8.16          3.12         7.79 o                         
  12   8   6          7.06         -3.55        11.72 o                         
 -17   9   6         19.92         11.91        10.52 o                         
 -16   9   6          0.08         -4.47         7.85 o                         
 -15   9   6         22.20         14.37        12.46 o                         
 -14   9   6          3.28          3.42         5.93 o                         
 -13   9   6         13.02         16.32         6.77 o                         
 -12   9   6         34.71         29.34         5.97 o                         
 -11   9   6        107.70        105.40         8.63 o                         
 -10   9   6        254.84        260.70        14.11 o                         
  -9   9   6        238.61        234.98        13.68 o                         
  -8   9   6        507.59        536.64        20.15 o                         
  -7   9   6        213.40        247.53        13.17 o                         
  -6   9   6        286.01        299.11        12.18 o                         
  -5   9   6        245.67        275.51        12.11 o                         
  -4   9   6        165.02        181.65        10.39 o                         
  -3   9   6        279.60        281.76        12.16 o                         
  -2   9   6         46.21         42.95         6.40 o                         
  -1   9   6          4.43          7.94         4.58 o                         
   0   9   6         48.78         58.09         7.11 o                         
   1   9   6        110.97        114.59         8.52 o                         
   2   9   6        271.80        270.85        11.86 o                         
   3   9   6        448.49        490.12        15.35 o                         
   4   9   6        339.92        387.30        14.02 o                         
   5   9   6        187.08        212.89        11.72 o                         
   6   9   6        199.59        239.75        12.32 o                         
   7   9   6        132.93        145.67        15.00 o                         
   8   9   6         32.53         27.03         9.20 o                         
   9   9   6         16.93         24.93         9.12 o                         
  10   9   6          5.36         -3.64         8.33 o                         
  11   9   6          5.31          0.05         9.05 o                         
 -16  10   6        118.59        120.19        39.41 o                         
 -15  10   6         41.22         36.52        14.58 o                         
 -14  10   6         95.21        119.12        14.60 o                         
 -13  10   6         66.47         64.88        18.86 o                         
 -12  10   6        155.26        149.67        13.00 o                         
 -11  10   6         83.02         76.97         8.19 o                         
 -10  10   6         53.56         43.86         8.73 o                         
  -9  10   6          3.85         -2.08         5.35 o                         
  -8  10   6         16.79         13.84         6.33 o                         
  -7  10   6         25.87         23.00         6.83 o                         
  -6  10   6        159.43        166.21        13.33 o                         
  -5  10   6        395.45        409.27        14.72 o                         
  -4  10   6        457.11        491.97        27.96 o                         
  -3  10   6        413.55        456.78        21.23 o                         
  -2  10   6       1000.09       1050.26        24.03 o                         
  -1  10   6        370.50        390.33        15.26 o                         
   0  10   6         81.32         82.50         8.95 o                         
   1  10   6        110.93        111.08        10.01 o                         
   2  10   6        250.99        250.22        13.33 o                         
   3  10   6         46.62         64.40         8.43 o                         
   4  10   6        104.38        107.45         9.48 o                         
   5  10   6          4.47         -2.16         6.93 o                         
   6  10   6          0.95         -5.41         5.41 o                         
   7  10   6         42.02         39.58        10.02 o                         
   8  10   6         79.01         94.48        15.30 o                         
   9  10   6         55.27         57.14        13.37 o                         
  10  10   6         21.27         30.48        10.95 o                         
 -14  11   6          0.96          8.89        12.94 o                         
 -13  11   6          5.45          1.35        10.66 o                         
 -12  11   6         52.41         46.70         9.36 o                         
 -11  11   6         86.69         80.87        10.50 o                         
 -10  11   6        142.85        154.94        38.62 o                         
  -9  11   6        181.51        256.05        21.05 o                         
  -8  11   6        244.58        302.64        21.57 o                         
  -7  11   6        295.80        317.80        16.78 o                         
  -6  11   6        282.40        296.13        14.13 o                         
  -5  11   6        326.77        357.55        16.56 o                         
  -4  11   6         83.87        106.20         9.82 o                         
  -3  11   6        114.17        104.79         9.84 o                         
  -2  11   6         49.32         33.44         7.36 o                         
  -1  11   6         21.58         11.54         6.64 o                         
   0  11   6          8.04         -1.18         5.74 o                         
   1  11   6         28.79         18.60         7.01 o                         
   2  11   6        307.09        334.13        16.12 o                         
   3  11   6        331.24        374.40        18.91 o                         
   4  11   6        148.32        163.52        12.68 o                         
   5  11   6        209.06        253.06        31.06 o                         
   6  11   6        135.29        159.98        14.70 o                         
   7  11   6        126.44        118.20        19.44 o                         
   8  11   6         71.56         60.12        15.23 o                         
   9  11   6         26.45         22.44        13.53 o                         
 -13  12   6         78.01         98.39        13.16 o                         
 -12  12   6        154.60        148.89        14.53 o                         
 -11  12   6         31.18         37.93         8.81 o                         
 -10  12   6         51.93         50.72        12.54 o                         
  -9  12   6          6.66          1.59         8.51 o                         
  -8  12   6          3.39          6.26        15.26 o                         
  -7  12   6         48.91         52.02        11.77 o                         
  -6  12   6         45.72         53.00        23.73 o                         
  -5  12   6         86.43        100.31        14.12 o                         
  -4  12   6        468.89        502.48        21.48 o                         
  -3  12   6        149.14        161.62        14.65 o                         
  -2  12   6        324.40        347.49        19.83 o                         
  -1  12   6        370.85        372.92        22.46 o                         
   0  12   6        290.01        327.81        19.63 o                         
   1  12   6        236.33        240.61        17.10 o                         
   2  12   6        241.31        253.39        18.33 o                         
   3  12   6          4.84          3.06        10.57 o                         
   4  12   6          0.11         -6.42         7.09 o                         
   5  12   6          3.71         -0.64         7.18 o                         
   6  12   6          8.76          8.27         7.74 o                         
   7  12   6         30.47         52.98        16.76 o                         
 -11  13   6         80.34         66.48        10.85 o                         
 -10  13   6          6.59         -6.72        15.21 o                         
  -9  13   6        110.02        148.41        18.23 o                         
  -8  13   6        175.46        187.63        45.08 o                         
  -7  13   6        131.56        137.35        32.64 o                         
  -6  13   6        125.18        123.61        30.12 o                         
  -5  13   6        128.37        136.58        14.39 o                         
  -4  13   6         51.84         58.52        14.42 o                         
  -3  13   6          7.52         14.83         8.64 o                         
  -2  13   6         13.12          9.30         7.87 o                         
  -1  13   6          6.39         -6.56         6.86 o                         
   0  13   6         70.04         74.77        11.74 o                         
   1  13   6         44.18         53.26        10.58 o                         
   2  13   6          0.69         -6.65         6.65 o                         
   3  13   6        177.06        205.04        17.42 o                         
   4  13   6         22.78         16.27         8.22 o                         
   5  13   6        109.76        121.03        20.38 o                         
  -8  14   6          4.67         13.31        10.15 o                         
  -7  14   6          9.19         16.03        10.41 o                         
  -6  14   6          4.21          5.99        12.53 o                         
  -5  14   6         54.14         55.12        12.41 o                         
  -4  14   6         55.65         56.80        11.43 o                         
  -3  14   6         77.95        104.63        13.53 o                         
  -2  14   6        107.71        104.10        13.94 o                         
  -1  14   6        125.20        110.87        13.74 o                         
   0  14   6        110.57        100.24        13.86 o                         
   1  14   6         20.12         20.10         9.85 o                         
   2  14   6         30.75         29.35         9.56 o                         
   3  14   6         10.90        -10.68        10.68 o                         
 -20   1   7          0.17         -3.06         7.73 o                         
 -19   1   7          8.80         -7.75        10.92 o                         
 -18   1   7          7.70          4.76         4.56 o                         
 -17   1   7         16.69         19.86         5.91 o                         
 -16   1   7        136.17        128.95         9.76 o                         
 -15   1   7          6.50          8.95         4.50 o                         
 -14   1   7        397.34        380.94        11.37 o                         
 -13   1   7        266.76        276.30         9.21 o                         
 -12   1   7         13.59         14.98         3.25 o                         
 -11   1   7         14.54         12.32         3.37 o                         
 -10   1   7          3.18          1.63         2.16 o                         
  -9   1   7        130.38        155.67         6.91 o                         
  -8   1   7        163.57        155.64         9.02 o                         
  -7   1   7          4.76          3.24         1.30 o                         
  -6   1   7        855.49        928.20        16.03 o                         
  -5   1   7        784.80        830.33        24.33 o                         
  -4   1   7        537.35        546.16         9.85 o                         
  -3   1   7          8.94          3.72         2.18 o                         
  -2   1   7       1241.65       1259.21        18.28 o                         
  -1   1   7        297.40        270.96         5.68 o                         
   0   1   7        596.53        543.27         8.09 o                         
   1   1   7        138.41        168.82         9.63 o                         
   2   1   7         22.56         20.57         3.66 o                         
   3   1   7         43.69         37.80         4.45 o                         
   4   1   7         54.91         60.62         4.98 o                         
   5   1   7        350.23        348.13        10.58 o                         
   6   1   7         28.97         33.09         5.06 o                         
   7   1   7         30.28         12.59         5.24 o                         
   8   1   7         54.85         61.00         8.12 o                         
   9   1   7         62.43         58.79         9.26 o                         
  10   1   7         39.75         30.24         8.11 o                         
  11   1   7         12.78          5.79         7.80 o                         
  12   1   7          1.19        -15.21        15.21 o                         
  13   1   7          1.35         -0.78         7.98 o                         
  14   1   7         13.49         -1.82        14.45 o                         
 -20   2   7         48.48         46.27        12.08 o                         
 -19   2   7         26.09         15.70         6.31 o                         
 -18   2   7          2.67          0.53         5.83 o                         
 -17   2   7         10.18         -5.10         5.10 o                         
 -16   2   7         16.99         17.12         5.33 o                         
 -15   2   7          5.20          1.20         4.12 o                         
 -14   2   7          9.96         16.90         4.59 o                         
 -13   2   7        283.86        286.85        10.76 o                         
 -12   2   7          6.74          6.90         3.17 o                         
 -11   2   7         44.68         43.13         5.51 o                         
 -10   2   7        661.70        579.99        65.84 o                         
  -9   2   7        868.55        896.96        18.95 o                         
  -8   2   7        649.48        604.00        10.50 o                         
  -7   2   7       1883.41       1948.06        23.67 o                         
  -6   2   7        950.11        887.44        14.20 o                         
  -5   2   7       1851.63       1937.19        26.89 o                         
  -4   2   7        292.76        304.93         7.85 o                         
  -3   2   7         59.46         70.10         4.14 o                         
  -2   2   7        552.65        564.28        11.33 o                         
  -1   2   7         22.47         15.49         2.62 o                         
   0   2   7         85.92         88.66         3.38 o                         
   1   2   7        653.20        671.60        10.15 o                         
   2   2   7        288.07        310.91         8.60 o                         
   3   2   7        554.03        572.13        16.77 o                         
   4   2   7        834.50        854.42        16.02 o                         
   5   2   7       1824.47       1837.05        27.37 o                         
   6   2   7        302.29        307.96        12.55 o                         
   7   2   7        613.16        589.31        20.60 o                         
   8   2   7        198.62        208.34        12.71 o                         
   9   2   7         64.27         59.81         9.42 o                         
  10   2   7         10.06          4.83         6.74 o                         
  11   2   7          0.43         -2.44         7.28 o                         
  12   2   7         22.48          9.28         8.36 o                         
  13   2   7          0.89         -6.96         7.38 o                         
  14   2   7         19.88         21.63        13.05 o                         
 -20   3   7          3.36          5.06         7.31 o                         
 -19   3   7         34.09         28.09         8.14 o                         
 -18   3   7         58.99         55.80         8.94 o                         
 -17   3   7        167.35        163.61        12.85 o                         
 -16   3   7        271.03        274.62        14.16 o                         
 -15   3   7        536.60        563.72        16.36 o                         
 -14   3   7        794.02        747.57        18.14 o                         
 -13   3   7        330.28        322.21        11.31 o                         
 -12   3   7        833.65        798.51        20.60 o                         
 -11   3   7       1009.02        946.48        21.70 o                         
 -10   3   7        356.87        336.58         9.92 o                         
  -9   3   7         46.07         56.26         5.01 o                         
  -8   3   7        364.26        411.29        10.05 o                         
  -7   3   7        529.82        561.66         9.21 o                         
  -6   3   7        766.48        761.14        16.92 o                         
  -5   3   7       1619.71       1683.52        25.08 o                         
  -4   3   7       2628.58       2593.19        35.20 o                         
  -3   3   7       3022.74       2995.59        42.26 o                         
  -2   3   7       2686.12       2694.24        36.81 o                         
  -1   3   7       2681.50       2678.45        36.92 o                         
   0   3   7       1888.66       1862.38        28.47 o                         
   1   3   7        494.29        508.09         8.66 o                         
   2   3   7        411.82        430.52        10.63 o                         
   3   3   7        387.68        392.92        10.23 o                         
   4   3   7         33.03         23.79         4.20 o                         
   5   3   7        245.65        256.28        11.67 o                         
   6   3   7        211.01        204.51        11.63 o                         
   7   3   7        256.74        265.43        16.51 o                         
   8   3   7        166.64        183.67        14.75 o                         
   9   3   7         77.66         98.39        12.12 o                         
  10   3   7         69.14         95.27        11.48 o                         
  11   3   7        145.69        137.04        14.26 o                         
  12   3   7         88.71         78.13        12.70 o                         
  13   3   7         47.09         47.62        10.34 o                         
 -20   4   7         53.53         50.73         9.96 o                         
 -19   4   7         92.09         81.45        10.98 o                         
 -18   4   7         57.52         63.11        12.85 o                         
 -17   4   7        109.50        110.85        10.96 o                         
 -16   4   7         25.22         16.99         6.19 o                         
 -15   4   7          1.18          1.73         4.11 o                         
 -14   4   7         11.88          8.07         4.26 o                         
 -13   4   7        151.14        169.38        11.43 o                         
 -12   4   7        153.58        156.64        10.41 o                         
 -11   4   7       1038.82        950.19        22.12 o                         
 -10   4   7       1758.20       1696.09        27.06 o                         
  -9   4   7       1286.86       1294.13        21.88 o                         
  -8   4   7       1615.88       1622.84        25.76 o                         
  -7   4   7       2807.88       2764.12        38.11 o                         
  -6   4   7       1948.89       1888.58        25.20 o                         
  -5   4   7       3266.73       3275.48        38.93 o                         
  -4   4   7       1462.16       1379.86        20.52 o                         
  -3   4   7        398.07        376.53        10.51 o                         
  -2   4   7         10.41         11.71         3.37 o                         
  -1   4   7         40.07         52.43         9.39 o                         
   0   4   7        702.91        706.98        15.62 o                         
   1   4   7        779.78        772.40        11.29 o                         
   2   4   7       1538.50       1537.16        24.14 o                         
   3   4   7       1909.60       1844.64        26.45 o                         
   4   4   7       1877.43       1895.95        32.40 o                         
   5   4   7       1032.06       1033.91        22.92 o                         
   6   4   7        786.10        769.91        20.29 o                         
   7   4   7        760.84        809.84        21.87 o                         
   8   4   7        450.07        437.17        20.33 o                         
   9   4   7         88.60         86.06        12.31 o                         
  10   4   7         57.67         45.99        14.92 o                         
  11   4   7          0.26         -9.27         9.27 o                         
  12   4   7         11.86          0.60         6.97 o                         
  13   4   7         28.13         29.31         9.53 o                         
 -19   5   7         40.50         29.44         8.68 o                         
 -18   5   7         86.24         88.97        10.68 o                         
 -17   5   7        154.97        147.83        12.16 o                         
 -16   5   7        299.02        296.24        15.29 o                         
 -15   5   7        541.08        533.67        21.62 o                         
 -14   5   7        801.17        779.14        22.67 o                         
 -13   5   7        629.29        602.43        18.98 o                         
 -12   5   7        670.12        646.96        24.58 o                         
 -11   5   7        752.82        687.38        16.34 o                         
 -10   5   7        158.99        157.46         8.39 o                         
  -9   5   7        403.01        394.60        14.30 o                         
  -8   5   7        100.48         93.81         7.75 o                         
  -7   5   7        585.41        636.36        15.29 o                         
  -6   5   7       1126.13       1056.77        17.66 o                         
  -5   5   7       1238.63       1255.92        19.91 o                         
  -4   5   7       5938.81       5840.01        64.67 o                         
  -3   5   7       2966.12       2924.14        37.07 o                         
  -2   5   7       3022.68       2971.72        37.91 o                         
  -1   5   7       3225.94       3231.88        40.86 o                         
   0   5   7       2967.49       2922.47        39.62 o                         
   1   5   7       1775.36       1739.72        19.47 o                         
   2   5   7       1230.62       1205.88        19.39 o                         
   3   5   7        153.62        183.76        10.73 o                         
   4   5   7          9.38          8.27         4.85 o                         
   5   5   7          0.79          7.05         5.01 o                         
   6   5   7          4.21         11.45         4.99 o                         
   7   5   7        187.32        208.07        12.26 o                         
   8   5   7        848.33        923.65        26.01 o                         
   9   5   7        341.59        380.39        18.49 o                         
  10   5   7        423.41        454.00        20.29 o                         
  11   5   7        177.63        182.03        15.47 o                         
  12   5   7         98.82         93.68        12.05 o                         
  13   5   7         59.08         69.98        10.65 o                         
 -19   6   7         97.71        100.74        11.31 o                         
 -18   6   7         60.08         65.31         9.38 o                         
 -17   6   7        145.58        136.52        13.83 o                         
 -16   6   7         18.39          2.39         5.80 o                         
 -15   6   7          9.74          5.42         6.75 o                         
 -14   6   7          2.69         -4.81         4.81 o                         
 -13   6   7        293.16        266.73        15.91 o                         
 -12   6   7        260.32        280.80        13.48 o                         
 -11   6   7       1702.74       1613.20        28.32 o                         
 -10   6   7       1114.37       1135.29        22.12 o                         
  -9   6   7       1495.91       1514.54        25.92 o                         
  -8   6   7       3104.16       3063.24        51.16 o                         
  -7   6   7       5224.80       5030.62        66.84 o                         
  -6   6   7         60.08         64.72         8.02 o                         
  -5   6   7       1910.01       1921.16        27.62 o                         
  -4   6   7        243.42        243.09         9.30 o                         
  -3   6   7        437.32        435.47        11.86 o                         
  -2   6   7         55.83         66.15         6.01 o                         
  -1   6   7         97.18        104.74         7.13 o                         
   0   6   7       1168.05       1211.38        21.73 o                         
   1   6   7        610.20        615.62        15.21 o                         
   2   6   7       1834.98       1743.95        28.25 o                         
   3   6   7       1582.52       1541.06        26.66 o                         
   4   6   7       1526.03       1570.61        27.69 o                         
   5   6   7        982.15        995.27        21.78 o                         
   6   6   7        517.61        524.84        21.05 o                         
   7   6   7        580.05        605.88        18.45 o                         
   8   6   7         51.29         54.31        12.18 o                         
   9   6   7         35.65         26.04         8.72 o                         
  10   6   7         10.56         12.85         9.08 o                         
  11   6   7          0.99         -2.67        12.20 o                         
  12   6   7          0.21          7.56         8.35 o                         
 -18   7   7         37.07         29.34         8.06 o                         
 -17   7   7        151.40        156.67        12.92 o                         
 -16   7   7        234.31        258.91        19.27 o                         
 -15   7   7        149.07        142.43        16.47 o                         
 -14   7   7        250.30        276.77        17.44 o                         
 -13   7   7        765.89        767.39        64.22 o                         
 -12   7   7        465.94        475.07        19.99 o                         
 -11   7   7        379.30        366.34        14.54 o                         
 -10   7   7        143.98        145.95         9.07 o                         
  -9   7   7        137.45        123.10         7.88 o                         
  -8   7   7          0.01          2.20         3.63 o                         
  -7   7   7          1.65          5.29         3.24 o                         
  -6   7   7       1285.74       1284.31        20.95 o                         
  -5   7   7        150.73        158.76         9.62 o                         
  -4   7   7       1118.02       1072.98        17.13 o                         
  -3   7   7       2690.75       2674.39        32.48 o                         
  -2   7   7       3939.35       3837.95        43.23 o                         
  -1   7   7       1344.00       1342.09        21.71 o                         
   0   7   7       2576.75       2610.05        37.87 o                         
   1   7   7        649.69        631.29        18.57 o                         
   2   7   7        750.15        697.55        17.28 o                         
   3   7   7        433.36        438.70        14.26 o                         
   4   7   7        119.45        104.13         8.97 o                         
   5   7   7         44.72         37.68         6.77 o                         
   6   7   7        148.55        150.80        12.76 o                         
   7   7   7        112.22        113.07        11.96 o                         
   8   7   7        357.57        411.62        20.29 o                         
   9   7   7        138.38        163.14        14.40 o                         
  10   7   7        246.34        263.14        18.33 o                         
  11   7   7        253.61        251.48        18.89 o                         
  12   7   7        157.16        149.27        17.54 o                         
 -17   8   7         56.81         51.91         9.12 o                         
 -16   8   7          1.18         -0.91         8.05 o                         
 -15   8   7         10.59         20.48         8.67 o                         
 -14   8   7         18.91         29.76         8.66 o                         
 -13   8   7         48.42         40.02         8.74 o                         
 -12   8   7        146.07        161.90        11.93 o                         
 -11   8   7        410.99        397.41        17.49 o                         
 -10   8   7        651.02        687.39        16.57 o                         
  -9   8   7       1220.76       1183.35        26.61 o                         
  -8   8   7        815.13        870.79        21.81 o                         
  -7   8   7       1181.80       1197.88        23.38 o                         
  -6   8   7       1122.50       1102.17        20.05 o                         
  -5   8   7       1077.53       1071.61        19.69 o                         
  -4   8   7        535.31        513.61        13.22 o                         
  -3   8   7          6.31          3.11         3.34 o                         
  -2   8   7        544.43        521.32        12.37 o                         
  -1   8   7         15.01         15.29         3.84 o                         
   0   8   7        238.07        238.69         9.36 o                         
   1   8   7        689.19        689.82        14.82 o                         
   2   8   7        586.30        564.72        16.51 o                         
   3   8   7        478.87        457.26        17.51 o                         
   4   8   7        657.08        660.89        21.26 o                         
   5   8   7        412.73        423.76        18.92 o                         
   6   8   7        381.00        401.41        22.79 o                         
   7   8   7        150.85        146.37        13.86 o                         
   8   8   7         66.60         67.27        11.31 o                         
   9   8   7         49.66         49.45        11.72 o                         
  10   8   7          6.82          2.00         8.89 o                         
  11   8   7          7.63          0.74         8.96 o                         
 -16   9   7         52.53         26.58        14.01 o                         
 -15   9   7        118.42        147.84        15.66 o                         
 -14   9   7        172.69        193.89        35.42 o                         
 -13   9   7        132.02        121.81        13.27 o                         
 -12   9   7        143.15        128.71        11.32 o                         
 -11   9   7        160.89        166.91        10.23 o                         
 -10   9   7         86.21         94.52         9.18 o                         
  -9   9   7          4.09         -4.11         7.55 o                         
  -8   9   7          1.77          6.95         5.04 o                         
  -7   9   7         28.48         26.26         6.22 o                         
  -6   9   7        170.25        177.43        10.27 o                         
  -5   9   7        230.78        249.45        11.83 o                         
  -4   9   7        523.11        503.77        15.30 o                         
  -3   9   7        504.59        490.40        15.26 o                         
  -2   9   7        247.87        238.82        11.66 o                         
  -1   9   7        546.28        540.20        14.75 o                         
   0   9   7       1183.23       1143.02        22.38 o                         
   1   9   7        540.87        517.00        15.04 o                         
   2   9   7        112.52         91.16         7.95 o                         
   3   9   7         30.38         26.52         8.02 o                         
   4   9   7          0.52         -5.24         6.27 o                         
   5   9   7          1.19         -5.78         7.13 o                         
   6   9   7         51.57         48.03        10.08 o                         
   7   9   7         55.28         55.58        10.34 o                         
   8   9   7        104.06         87.33        12.41 o                         
   9   9   7         45.22         40.21        12.39 o                         
  10   9   7         61.29         42.52        22.92 o                         
 -15  10   7         10.53         17.43        13.62 o                         
 -14  10   7         10.95         21.13        12.79 o                         
 -13  10   7         13.18         22.18        15.62 o                         
 -12  10   7         27.68         16.23         6.88 o                         
 -11  10   7         38.80         32.44         6.80 o                         
 -10  10   7        137.65        137.70        11.47 o                         
  -9  10   7        236.11        252.70        24.51 o                         
  -8  10   7        265.62        247.26        16.65 o                         
  -7  10   7        295.32        321.73        15.42 o                         
  -6  10   7        169.67        159.24        10.71 o                         
  -5  10   7        102.30        113.24         9.44 o                         
  -4  10   7         92.50         74.48         8.20 o                         
  -3  10   7         12.88         16.19         5.69 o                         
  -2  10   7         16.61          8.44         5.49 o                         
  -1  10   7          1.55         -0.80         5.06 o                         
   0  10   7         85.10         80.26         8.54 o                         
   1  10   7        355.46        339.81        15.16 o                         
   2  10   7        111.88        113.30         9.48 o                         
   3  10   7        176.01        148.96        13.24 o                         
   4  10   7        112.55        100.28        11.94 o                         
   5  10   7        171.78        140.90        13.78 o                         
   6  10   7         88.82         47.50        10.07 o                         
   7  10   7         87.84         71.69        13.30 o                         
   8  10   7          1.27         -7.40         7.40 o                         
   9  10   7          1.54         -2.79         9.53 o                         
 -14  11   7         21.45         10.04        13.47 o                         
 -13  11   7          0.24          1.32        10.40 o                         
 -12  11   7         50.83         37.32        10.29 o                         
 -11  11   7          8.74         10.80         6.48 o                         
 -10  11   7         33.28         24.21         7.57 o                         
  -9  11   7          0.53          1.08         5.94 o                         
  -8  11   7          0.01         -6.82         8.03 o                         
  -7  11   7          8.10          6.57         6.35 o                         
  -6  11   7         10.03          8.96         6.66 o                         
  -5  11   7         29.44         21.47         6.53 o                         
  -4  11   7        206.84        210.22        13.04 o                         
  -3  11   7        145.22        129.37        10.59 o                         
  -2  11   7         90.84         78.76        14.19 o                         
  -1  11   7         35.24         22.29         7.19 o                         
   0  11   7         39.09         37.97         7.74 o                         
   1  11   7         19.98         19.47         6.79 o                         
   2  11   7          9.73          4.91         6.25 o                         
   3  11   7         20.15          5.40        11.06 o                         
   4  11   7          0.54          6.34        10.61 o                         
   5  11   7          4.20         -4.49         9.99 o                         
   6  11   7          0.08         -2.18        11.21 o                         
   7  11   7         20.15         46.12        19.14 o                         
   8  11   7         14.41         10.93        11.23 o                         
 -12  12   7          0.33         -4.39         9.30 o                         
 -11  12   7         61.41         64.23        10.04 o                         
 -10  12   7          0.45         17.11        16.01 o                         
  -9  12   7          1.48          9.79         7.83 o                         
  -8  12   7          1.38          4.54         7.54 o                         
  -7  12   7          5.45         15.13         8.60 o                         
  -6  12   7         16.36          5.59        15.68 o                         
  -5  12   7          0.33         -2.86         6.30 o                         
  -4  12   7         32.60         28.31         8.80 o                         
  -3  12   7          0.25         -2.88         6.08 o                         
  -2  12   7          6.82          1.15        10.28 o                         
  -1  12   7          0.81         -2.61         6.33 o                         
   0  12   7         20.09         25.07         8.29 o                         
   1  12   7          4.12         -1.62         6.12 o                         
   2  12   7         29.93         21.10         8.58 o                         
   3  12   7        223.09        169.88        22.27 o                         
   4  12   7         22.57         -3.07        11.53 o                         
   5  12   7          0.69         -1.61        12.49 o                         
   6  12   7          0.35          6.25        12.65 o                         
 -10  13   7          0.03          0.85         8.64 o                         
  -9  13   7          1.53          2.16         8.94 o                         
  -8  13   7          0.63         18.51         9.29 o                         
  -7  13   7          0.03         -4.51         7.86 o                         
  -6  13   7         19.22         22.99        10.19 o                         
  -5  13   7         15.35         10.43         8.89 o                         
  -4  13   7         26.63         12.89         8.28 o                         
  -3  13   7          2.32          0.10        11.42 o                         
  -2  13   7          0.02         -5.46         7.11 o                         
  -1  13   7          0.00         -2.23         8.25 o                         
   0  13   7          0.89         -3.68        10.05 o                         
   1  13   7          5.06          8.54        11.09 o                         
   2  13   7          6.13          9.57        13.44 o                         
   3  13   7          8.04         -1.68        10.89 o                         
   4  13   7         26.51         23.74        13.39 o                         
  -7  14   7          3.67         -7.17        13.23 o                         
  -6  14   7          0.32          0.00         9.05 o                         
  -5  14   7         11.30          7.10         9.77 o                         
  -4  14   7          0.02          4.66         7.88 o                         
  -3  14   7          1.89         18.94        13.08 o                         
  -2  14   7          1.28          4.33         7.96 o                         
  -1  14   7          0.14         -4.16         7.56 o                         
   0  14   7          2.29          2.64         8.40 o                         
 -20   0   8         14.12          2.31        11.10 o                         
 -19   0   8         60.44         44.53        11.27 o                         
 -18   0   8         94.13         93.28        13.50 o                         
 -17   0   8        398.51        429.78        18.24 o                         
 -16   0   8       1979.24       2090.95        41.49 o                         
 -15   0   8         78.63         71.24        10.16 o                         
 -14   0   8        704.22        726.39        25.15 o                         
 -13   0   8       1126.81       1125.67        30.94 o                         
 -12   0   8       1459.29       1465.27        35.27 o                         
 -11   0   8       1197.95       1161.51        30.54 o                         
 -10   0   8        947.69        995.58        24.78 o                         
  -8   0   8        356.16        123.60        12.50 o                         
  -7   0   8        409.54        458.93        17.29 o                         
  -6   0   8       1719.49       1774.53        35.80 o                         
  -5   0   8       3374.80       3300.16        78.57 o                         
  -4   0   8       1708.85       1548.85        32.08 o                         
  -3   0   8       3849.66       3612.00        98.41 o                         
  -2   0   8      13397.22      13441.75       368.11 o                         
  -1   0   8       1013.71        948.46        23.77 o                         
   0   0   8       1009.54       1079.16        42.20 o                         
   1   0   8       2694.34       2725.53        53.81 o                         
   2   0   8       2529.10       2588.72        52.90 o                         
   3   0   8       1129.61       1187.03        31.56 o                         
   4   0   8       1238.06       1328.87        35.41 o                         
   5   0   8        607.92        564.52        22.73 o                         
   6   0   8        117.35        112.26        10.11 o                         
   7   0   8        505.21        474.50        24.87 o                         
   8   0   8        465.80        476.11        25.26 o                         
   9   0   8        488.37        459.90        33.57 o                         
  10   0   8        312.14        310.01        26.23 o                         
  11   0   8        404.57        424.88        28.93 o                         
  12   0   8        203.83        229.85        25.81 o                         
  13   0   8        119.33        139.76        22.18 o                         
 -20   1   8        140.88        159.26        14.61 o                         
 -19   1   8        122.44        122.56        10.78 o                         
 -18   1   8        179.32        192.46        11.12 o                         
 -17   1   8        284.48        302.34        26.97 o                         
 -16   1   8         77.59         69.11         7.75 o                         
 -15   1   8          9.05         14.17         5.28 o                         
 -14   1   8          0.32         -0.39         3.25 o                         
 -13   1   8        252.92        249.73         8.87 o                         
 -12   1   8       1516.53       1539.20        25.76 o                         
 -11   1   8       1885.01       1981.27        39.67 o                         
 -10   1   8       2674.15       2668.13        59.82 o                         
  -9   1   8       4953.47       4931.01        69.36 o                         
  -8   1   8       2878.19       2772.52        41.20 o                         
  -7   1   8       4721.91       4753.09        65.47 o                         
  -6   1   8       4786.97       4742.55        65.46 o                         
  -5   1   8       1366.80       1303.64        19.81 o                         
  -4   1   8        745.10        757.45        13.41 o                         
  -3   1   8        567.95        519.80        19.25 o                         
  -2   1   8         34.02         52.56         6.90 o                         
  -1   1   8       2423.04       2324.11        44.68 o                         
   0   1   8       1072.89        963.62        20.46 o                         
   1   1   8       1871.62       1804.19        32.89 o                         
   2   1   8       4051.52       3915.10        67.56 o                         
   3   1   8       3187.51       3083.06        38.34 o                         
   4   1   8        805.22        806.84        17.09 o                         
   5   1   8       2784.89       2692.58        36.47 o                         
   6   1   8        304.91        323.94        13.09 o                         
   7   1   8        383.85        406.81        27.95 o                         
   8   1   8        255.17        252.68        14.58 o                         
   9   1   8         24.44         23.35         8.00 o                         
  10   1   8          2.98          2.83         7.68 o                         
  11   1   8          3.97         -0.58         8.12 o                         
  12   1   8         48.94         45.40        15.06 o                         
  13   1   8         37.93         47.77        11.31 o                         
 -20   2   8         29.13         28.84         7.23 o                         
 -19   2   8         85.15         84.07        10.94 o                         
 -18   2   8         44.09         39.96         7.47 o                         
 -17   2   8         29.47         28.50         6.78 o                         
 -16   2   8        574.95        596.31        17.74 o                         
 -15   2   8        613.51        640.01        17.44 o                         
 -14   2   8       1489.87       1511.70        28.48 o                         
 -13   2   8        972.61        953.15        23.74 o                         
 -12   2   8        316.18        304.08        12.45 o                         
 -11   2   8        104.04        106.92         8.12 o                         
 -10   2   8        657.55        633.87        16.30 o                         
  -9   2   8         95.23         84.23         5.57 o                         
  -8   2   8         12.35         11.91         2.68 o                         
  -7   2   8        160.31        157.14         5.38 o                         
  -6   2   8       1221.13       1246.22        18.56 o                         
  -5   2   8       3176.19       3114.71        46.88 o                         
  -4   2   8       2168.22       2140.54        34.86 o                         
  -3   2   8       2136.53       2136.85        62.77 o                         
  -2   2   8       4307.71       4134.96        60.99 o                         
  -1   2   8       3576.72       3348.97        36.47 o                         
   0   2   8       3650.16       3619.74        40.35 o                         
   1   2   8       2974.14       2953.15        35.71 o                         
   2   2   8        399.43        404.67        10.05 o                         
   3   2   8         54.11         45.84         4.83 o                         
   4   2   8          1.54          6.01         3.83 o                         
   5   2   8         17.12         26.05         4.91 o                         
   6   2   8         54.53         50.42         7.36 o                         
   7   2   8        169.24        149.65        11.14 o                         
   8   2   8        408.29        422.12        20.26 o                         
   9   2   8        468.62        433.76        23.38 o                         
  10   2   8        316.48        316.51        18.55 o                         
  11   2   8        128.30         89.47        12.61 o                         
  12   2   8        113.05        108.85        14.26 o                         
  13   2   8         73.87         63.05        14.24 o                         
 -20   3   8         72.63         56.01        10.00 o                         
 -19   3   8         93.81        121.14        21.85 o                         
 -18   3   8         38.56         48.99         8.69 o                         
 -17   3   8         10.91         13.46         5.82 o                         
 -16   3   8         34.67         31.82         6.13 o                         
 -15   3   8          1.12         -1.68         4.14 o                         
 -14   3   8          4.55          5.71         5.20 o                         
 -13   3   8        136.21        146.27        11.24 o                         
 -12   3   8        209.91        211.93        12.25 o                         
 -11   3   8        284.20        294.46        11.85 o                         
 -10   3   8        794.33        783.98        18.55 o                         
  -9   3   8       2887.65       2806.70        38.19 o                         
  -8   3   8       1740.35       1683.46        25.24 o                         
  -7   3   8       1716.46       1676.52        21.80 o                         
  -6   3   8       1957.81       1963.53        28.94 o                         
  -5   3   8       1096.60       1083.37        20.90 o                         
  -4   3   8        377.70        373.26        10.14 o                         
  -3   3   8          5.42          5.11         2.71 o                         
  -2   3   8         10.87          9.29         3.06 o                         
  -1   3   8        236.23        219.05        11.12 o                         
   0   3   8         51.59         42.24         2.30 o                         
   1   3   8        384.75        371.94         9.01 o                         
   2   3   8       1028.27        972.58        16.79 o                         
   3   3   8       1287.25       1243.27        22.08 o                         
   4   3   8        528.57        507.33        13.06 o                         
   5   3   8       1651.06       1604.70        30.36 o                         
   6   3   8        742.49        777.97        24.78 o                         
   7   3   8        287.22        283.18        15.18 o                         
   8   3   8        147.32        124.88        13.34 o                         
   9   3   8         33.33         43.81        10.27 o                         
  10   3   8          3.16         10.55         8.44 o                         
  11   3   8          1.99         -2.75         7.58 o                         
  12   3   8          8.29          4.17         9.06 o                         
 -19   4   8         16.23         13.41         7.24 o                         
 -18   4   8         42.09         58.30        10.69 o                         
 -17   4   8        117.56        120.56        13.79 o                         
 -16   4   8        159.93        165.56        10.97 o                         
 -15   4   8        161.75        166.33        14.77 o                         
 -14   4   8        337.10        337.78        15.23 o                         
 -13   4   8        389.53        392.29        15.41 o                         
 -12   4   8        349.51        337.04        13.57 o                         
 -11   4   8        506.86        486.89        15.43 o                         
 -10   4   8        463.83        436.71        11.94 o                         
  -9   4   8         81.41         86.90         5.91 o                         
  -8   4   8        805.11        785.39        15.28 o                         
  -7   4   8         98.41        109.89         6.10 o                         
  -6   4   8         17.20         21.08         3.35 o                         
  -5   4   8        760.48        671.04        13.40 o                         
  -4   4   8       2075.17       1962.25        30.13 o                         
  -3   4   8       1966.32       1865.77        29.31 o                         
  -2   4   8       1850.79       1681.75        27.44 o                         
  -1   4   8        739.74        702.41        16.07 o                         
   0   4   8        460.24        450.23        13.80 o                         
   1   4   8        339.21        316.12        11.73 o                         
   2   4   8         54.56         55.38         4.73 o                         
   3   4   8         15.94         17.47         3.96 o                         
   4   4   8          3.34         -0.20         4.53 o                         
   5   4   8        126.30        115.90         9.46 o                         
   6   4   8        539.74        482.05        17.09 o                         
   7   4   8        183.68        161.19        12.22 o                         
   8   4   8         31.33         28.55         8.93 o                         
   9   4   8         10.13         16.76         8.68 o                         
  10   4   8        123.70        128.62        15.31 o                         
  11   4   8         36.08         28.18        16.14 o                         
  12   4   8         37.73         11.38         8.97 o                         
 -19   5   8         15.13         14.29         7.28 o                         
 -18   5   8          0.58         -3.54         5.91 o                         
 -17   5   8         17.96         17.64         6.87 o                         
 -16   5   8          1.71          3.60         6.89 o                         
 -15   5   8          0.27         -2.44         6.01 o                         
 -14   5   8          8.56         10.18         5.33 o                         
 -13   5   8         89.07         80.34         8.43 o                         
 -12   5   8         20.81         22.41         5.32 o                         
 -11   5   8         74.34         56.14         6.80 o                         
 -10   5   8          3.02          5.27         3.17 o                         
  -9   5   8        269.55        252.70        12.07 o                         
  -8   5   8         27.77         21.86         4.96 o                         
  -7   5   8         54.52         40.04         4.47 o                         
  -6   5   8        107.41         92.57         6.24 o                         
  -5   5   8       1084.47       1033.48        18.14 o                         
  -4   5   8        153.16        168.01         8.09 o                         
  -3   5   8        572.66        583.72        13.51 o                         
  -2   5   8        102.57        110.79         8.51 o                         
  -1   5   8         21.68         11.03         4.03 o                         
   0   5   8         60.71         49.94         6.74 o                         
   1   5   8         92.68         74.86         7.25 o                         
   2   5   8        380.83        310.54         9.51 o                         
   3   5   8          1.84         -3.83         3.83 o                         
   4   5   8        126.35        100.49         9.38 o                         
   5   5   8        278.75        248.33        13.99 o                         
   6   5   8         68.60         58.65         8.77 o                         
   7   5   8         13.84          8.73         5.69 o                         
   8   5   8         61.54         27.31         9.00 o                         
   9   5   8        118.65        106.89        12.18 o                         
  10   5   8          0.16          6.27        10.17 o                         
  11   5   8          0.02         -2.03        11.58 o                         
  12   5   8          0.88         -1.83         7.46 o                         
 -18   6   8          2.79          0.95         6.27 o                         
 -17   6   8         14.65         22.33         9.99 o                         
 -16   6   8          4.62          5.05         7.43 o                         
 -15   6   8          9.19         -0.62         6.42 o                         
 -14   6   8          2.49         -5.25         5.25 o                         
 -13   6   8        210.50        191.63        20.19 o                         
 -12   6   8          0.05         -1.50         5.65 o                         
 -11   6   8         59.19         45.67         5.80 o                         
 -10   6   8        144.67        126.88         8.14 o                         
  -9   6   8         50.10         56.14         5.61 o                         
  -8   6   8          8.25          5.68         4.45 o                         
  -7   6   8        241.91        240.71        10.81 o                         
  -6   6   8       1299.19       1269.52        21.42 o                         
  -5   6   8        567.37        537.43        13.36 o                         
  -4   6   8         35.45         40.23         5.50 o                         
  -3   6   8         17.22          0.86         4.76 o                         
  -2   6   8         42.67         30.96         5.04 o                         
  -1   6   8          0.52          0.54         3.59 o                         
   0   6   8        130.79        112.82         7.83 o                         
   1   6   8          4.01         10.71         3.06 o                         
   2   6   8         15.46          7.28         4.63 o                         
   3   6   8         23.41         19.49         5.34 o                         
   4   6   8          7.66          1.19         4.61 o                         
   5   6   8          8.07         -2.01         4.56 o                         
   6   6   8         32.03         32.81         6.82 o                         
   7   6   8          0.35          0.89         5.66 o                         
   8   6   8         25.50         18.40         7.88 o                         
   9   6   8         70.23         48.38        10.00 o                         
  10   6   8          3.63          2.31         7.69 o                         
  11   6   8         16.44          9.52        12.53 o                         
 -18   7   8          0.21          4.13        11.83 o                         
 -17   7   8          0.23          1.33         8.08 o                         
 -16   7   8          1.13          5.46         7.58 o                         
 -15   7   8          0.14         -6.02         6.16 o                         
 -14   7   8         10.22         -4.96         5.66 o                         
 -13   7   8         26.90         27.61         8.97 o                         
 -12   7   8          0.96          0.15         4.89 o                         
 -11   7   8         19.18         13.67         4.71 o                         
 -10   7   8         36.55         40.76        10.89 o                         
  -9   7   8          4.02         -1.67         4.48 o                         
  -8   7   8         65.95         74.50         8.48 o                         
  -7   7   8        250.81        285.18        13.57 o                         
  -6   7   8         61.41         57.36         6.69 o                         
  -5   7   8        128.82        124.75         8.09 o                         
  -4   7   8         53.94         60.37         6.13 o                         
  -3   7   8         59.98         52.33         5.99 o                         
  -2   7   8         11.54         10.79         4.34 o                         
  -1   7   8         10.55          1.69         4.13 o                         
   0   7   8        106.64        115.79        10.84 o                         
   1   7   8          0.41          8.93         4.94 o                         
   2   7   8          0.62         -1.96         4.30 o                         
   3   7   8          1.64         10.03         5.21 o                         
   4   7   8          1.35          0.31         5.30 o                         
   5   7   8         27.18         24.11         6.61 o                         
   6   7   8          0.56          7.32         6.72 o                         
   7   7   8         52.44         53.11        14.23 o                         
   8   7   8          1.81          3.42        10.26 o                         
   9   7   8          4.30          3.39         8.09 o                         
  10   7   8         17.58         26.89         9.30 o                         
 -17   8   8          6.22          1.84         8.15 o                         
 -16   8   8         16.17          4.45         8.45 o                         
 -15   8   8          7.93          3.85         7.69 o                         
 -14   8   8        176.36        164.02        15.31 o                         
 -13   8   8         14.89          8.14         6.84 o                         
 -12   8   8          6.41          8.25         6.34 o                         
 -11   8   8         25.97         29.83         6.34 o                         
 -10   8   8         12.30         13.31         5.28 o                         
  -9   8   8          0.37          7.33         7.67 o                         
  -8   8   8         94.04        101.17        10.41 o                         
  -7   8   8        156.75        163.35        12.83 o                         
  -6   8   8        166.20        174.26        10.99 o                         
  -5   8   8        166.99        194.02        15.53 o                         
  -4   8   8        222.10        236.76        11.34 o                         
  -3   8   8         50.10         63.20         8.20 o                         
  -2   8   8          5.17          4.59         4.66 o                         
  -1   8   8        188.81        237.44        12.07 o                         
   0   8   8        379.59        425.26        14.49 o                         
   1   8   8         69.45         91.84         8.53 o                         
   2   8   8          1.00          1.92         5.26 o                         
   3   8   8          7.33          9.74         6.67 o                         
   4   8   8         11.95         15.08         7.22 o                         
   5   8   8         12.64          4.43         7.83 o                         
   6   8   8          0.01         -6.49         6.49 o                         
   7   8   8          6.04          0.37         7.13 o                         
   8   8   8         18.74          9.54         8.25 o                         
   9   8   8         15.94          6.70        13.38 o                         
  10   8   8         10.93         -0.61        10.13 o                         
 -16   9   8          1.16         -2.63         8.12 o                         
 -15   9   8          0.48          0.37        14.70 o                         
 -14   9   8          0.18          3.83         7.09 o                         
 -13   9   8         47.91         39.57         9.72 o                         
 -12   9   8         23.46         13.80        12.37 o                         
 -11   9   8         50.69         60.62         8.52 o                         
 -10   9   8        149.62        158.59        26.30 o                         
  -9   9   8        233.17        216.29        18.06 o                         
  -8   9   8         10.81         11.41         8.16 o                         
  -7   9   8        226.26        274.80        20.12 o                         
  -6   9   8         80.59        112.42        11.49 o                         
  -5   9   8        165.52        179.62        13.94 o                         
  -4   9   8        144.91        120.10        11.92 o                         
  -3   9   8          4.54          6.62         9.45 o                         
  -2   9   8          4.72          3.04         5.82 o                         
  -1   9   8         75.94         58.54         8.92 o                         
   0   9   8         53.28         64.88         8.97 o                         
   1   9   8         99.25        128.91        11.44 o                         
   2   9   8         59.45         85.39        10.47 o                         
   3   9   8         82.68        109.74        11.82 o                         
   4   9   8        121.21        144.96        13.40 o                         
   5   9   8        193.72        226.54        16.59 o                         
   6   9   8         28.02         26.25        14.63 o                         
   7   9   8         66.48         73.20        11.96 o                         
   8   9   8         50.57         43.30        11.18 o                         
   9   9   8         12.78         11.40         9.25 o                         
 -15  10   8         37.28         14.61        13.27 o                         
 -14  10   8         81.63         78.69        11.80 o                         
 -13  10   8         84.85         82.38        12.19 o                         
 -12  10   8         83.36        102.46        11.01 o                         
 -11  10   8         97.63         96.14        10.27 o                         
 -10  10   8         16.65          3.37         8.35 o                         
  -9  10   8          0.09         -0.33        10.08 o                         
  -8  10   8          9.55         -7.48         7.48 o                         
  -7  10   8         34.45         25.68         9.48 o                         
  -6  10   8        113.52        130.79        15.32 o                         
  -5  10   8        144.26        150.17        13.44 o                         
  -4  10   8        325.80        340.34        19.27 o                         
  -3  10   8        484.22        484.18        21.20 o                         
  -2  10   8        413.44        455.39        21.36 o                         
  -1  10   8        255.94        254.87        19.36 o                         
   0  10   8         74.86         80.92        10.22 o                         
   1  10   8         44.59         66.83        12.39 o                         
   2  10   8         23.06         28.64         8.15 o                         
   3  10   8         43.39         36.45        11.52 o                         
   4  10   8          6.61          8.18         9.37 o                         
   5  10   8         15.07          2.30         8.40 o                         
   6  10   8         43.22         21.54        10.08 o                         
   7  10   8          2.30         -7.17         8.56 o                         
   8  10   8         43.07         25.84        12.64 o                         
 -14  11   8          0.26        -10.16        10.16 o                         
 -13  11   8         55.52         58.07        16.74 o                         
 -12  11   8         19.02         14.80         8.81 o                         
 -11  11   8         31.20         33.13         7.95 o                         
 -10  11   8        170.44        169.42        17.34 o                         
  -9  11   8         89.69         72.14        13.50 o                         
  -8  11   8        153.02        137.88        16.18 o                         
  -7  11   8        253.33        297.50        37.13 o                         
  -6  11   8         59.70         44.31        12.34 o                         
  -5  11   8        103.86         83.93        11.98 o                         
  -4  11   8         73.90         63.86        11.34 o                         
  -3  11   8         37.57         49.57        20.42 o                         
  -2  11   8          0.13         -6.64         6.64 o                         
  -1  11   8          6.21         -8.06         8.06 o                         
   0  11   8          8.19        -10.88        15.78 o                         
   1  11   8        102.92        121.45        16.34 o                         
   2  11   8         72.80         59.46        15.49 o                         
   3  11   8        104.82        121.34        16.13 o                         
   4  11   8        183.04        188.57        26.92 o                         
   5  11   8         89.18         65.27        12.07 o                         
   6  11   8         20.05          9.67        10.06 o                         
 -12  12   8         78.36         63.30        13.74 o                         
 -11  12   8         24.90         29.72         9.96 o                         
 -10  12   8         16.47          8.22        14.92 o                         
  -9  12   8          0.41         -4.97        13.62 o                         
  -8  12   8          0.69         -6.85        12.76 o                         
  -7  12   8         41.44         44.67        19.15 o                         
  -6  12   8         81.50         85.82        20.16 o                         
  -5  12   8         69.01         39.03        15.48 o                         
  -4  12   8        220.91        187.09        16.96 o                         
  -3  12   8        109.65        118.21        14.87 o                         
  -2  12   8        127.86        117.74        15.02 o                         
  -1  12   8        135.17        123.42        19.81 o                         
   0  12   8        197.41        185.96        18.34 o                         
   1  12   8         43.66         11.96        11.27 o                         
   2  12   8         96.19         72.06        14.76 o                         
   3  12   8          0.09        -10.62        10.62 o                         
   4  12   8          0.01         -4.78        13.22 o                         
  -9  13   8         49.23         60.00        22.65 o                         
  -8  13   8         87.86         85.71        25.71 o                         
  -7  13   8        142.94        100.87        24.65 o                         
  -6  13   8         55.15         54.08        20.99 o                         
  -5  13   8         38.77         26.85        16.87 o                         
  -4  13   8         22.48         -8.86        11.24 o                         
  -3  13   8          4.22         -5.26         9.60 o                         
  -2  13   8          3.69         13.11        18.45 o                         
  -1  13   8          6.36          4.97        12.58 o                         
   0  13   8         44.30         13.02        12.96 o                         
   1  13   8         41.08         43.48        15.43 o                         
   2  13   8         10.92          2.98        12.82 o                         
 -20   1   9          0.10          0.70         6.74 o                         
 -19   1   9          0.02          5.88         5.35 o                         
 -18   1   9          0.40         -1.11         4.64 o                         
 -17   1   9         17.27         25.01         6.21 o                         
 -16   1   9         76.41         69.25         7.96 o                         
 -15   1   9          2.25          0.91         4.14 o                         
 -14   1   9        284.11        283.48        10.11 o                         
 -13   1   9        276.06        270.61        10.52 o                         
 -12   1   9         34.43         26.90         5.28 o                         
 -11   1   9          5.72          4.01         3.35 o                         
 -10   1   9          8.47          8.86         3.88 o                         
  -9   1   9         21.23         23.43         5.17 o                         
  -8   1   9         21.72         24.60         4.11 o                         
  -7   1   9         82.13         87.55         5.51 o                         
  -6   1   9         99.91         84.84         5.29 o                         
  -5   1   9         87.34         83.32         4.99 o                         
  -4   1   9        237.24        244.22         7.48 o                         
  -3   1   9        110.54        110.28         9.56 o                         
  -2   1   9        461.25        495.16        12.98 o                         
  -1   1   9        353.49        373.53        15.31 o                         
   0   1   9        852.00        867.11        17.32 o                         
   1   1   9        359.18        370.04        11.27 o                         
   2   1   9          7.72          1.33         3.19 o                         
   3   1   9        329.78        327.10        11.86 o                         
   4   1   9          0.71         -2.90         3.56 o                         
   5   1   9        114.41         96.20         8.51 o                         
   6   1   9          0.05         -3.09         4.44 o                         
   7   1   9         17.64         16.57         7.70 o                         
   8   1   9          6.68          3.70        10.11 o                         
   9   1   9         25.47         12.99         8.27 o                         
  10   1   9         12.77          1.08        12.84 o                         
  11   1   9         24.04         31.59        10.66 o                         
 -20   2   9         19.49         12.64         6.71 o                         
 -19   2   9         32.55          5.90        12.17 o                         
 -18   2   9          2.02         -5.08         5.08 o                         
 -17   2   9         22.16         15.87         6.05 o                         
 -16   2   9         38.72         40.22         6.58 o                         
 -15   2   9          3.28          8.73         5.58 o                         
 -14   2   9          5.34          7.48         5.12 o                         
 -13   2   9         87.78        100.84         9.20 o                         
 -12   2   9        177.09        175.39        13.79 o                         
 -11   2   9          7.66          4.21         3.43 o                         
 -10   2   9        243.47        244.35        10.28 o                         
  -9   2   9        528.31        519.04        12.21 o                         
  -8   2   9        600.16        620.46        12.95 o                         
  -7   2   9        141.40        157.69         5.69 o                         
  -6   2   9        517.05        563.16        14.31 o                         
  -5   2   9        466.82        485.74         9.99 o                         
  -4   2   9         15.13          8.39         3.73 o                         
  -3   2   9          5.31          2.07         3.03 o                         
  -2   2   9         44.14         44.59         4.37 o                         
  -1   2   9          9.11         13.57         2.88 o                         
   0   2   9         17.75         23.19         3.58 o                         
   1   2   9         82.16         89.30         5.52 o                         
   2   2   9        281.68        299.34         9.18 o                         
   3   2   9          3.15          9.66         3.49 o                         
   4   2   9        106.51        111.12         7.51 o                         
   5   2   9        472.06        472.10        14.54 o                         
   6   2   9        435.25        457.08        16.64 o                         
   7   2   9         31.58         20.29         6.60 o                         
   8   2   9         69.89         79.44        11.98 o                         
   9   2   9         24.02          4.20        16.84 o                         
  10   2   9         11.67          5.78         8.69 o                         
  11   2   9          0.03         -6.48        12.05 o                         
 -19   3   9          6.00          7.51         6.99 o                         
 -18   3   9        121.71        123.23        12.01 o                         
 -17   3   9         72.91         69.63        10.49 o                         
 -16   3   9        269.24        305.03        16.29 o                         
 -15   3   9        227.34        222.42        14.48 o                         
 -14   3   9        270.28        275.67        14.25 o                         
 -13   3   9        684.79        676.50        20.08 o                         
 -12   3   9        290.30        298.35        12.80 o                         
 -11   3   9        208.02        207.40        11.34 o                         
 -10   3   9        454.87        462.80        13.95 o                         
  -9   3   9         20.71         24.15         3.67 o                         
  -8   3   9        253.60        241.67         9.00 o                         
  -7   3   9        133.98        140.15         5.36 o                         
  -6   3   9        816.53        866.21        17.04 o                         
  -5   3   9        210.46        212.69         8.29 o                         
  -4   3   9       3506.07       3459.46        46.54 o                         
  -3   3   9       1836.51       1790.14        28.37 o                         
  -2   3   9       2128.98       2073.54        31.90 o                         
  -1   3   9        959.87       1000.87        19.81 o                         
   0   3   9        475.18        501.76        10.59 o                         
   1   3   9        253.03        296.20        11.02 o                         
   2   3   9        456.69        489.00        11.97 o                         
   3   3   9         67.49         55.74         5.43 o                         
   4   3   9        129.65        147.47         9.30 o                         
   5   3   9         71.82         67.85         8.18 o                         
   6   3   9        423.80        424.51        16.44 o                         
   7   3   9        159.23        139.14        11.71 o                         
   8   3   9        123.77        142.69        14.70 o                         
   9   3   9         67.66         80.86        12.44 o                         
  10   3   9         53.23         51.21        11.66 o                         
  11   3   9         98.59        109.06        15.85 o                         
 -19   4   9         71.00         68.31        11.94 o                         
 -18   4   9         34.83         26.01         8.76 o                         
 -17   4   9         32.22          9.94         8.02 o                         
 -16   4   9          7.82          3.59         5.83 o                         
 -15   4   9          0.32          4.04         5.36 o                         
 -14   4   9         14.96          4.70         5.04 o                         
 -13   4   9        237.18        226.92        12.58 o                         
 -12   4   9        355.16        370.43        15.14 o                         
 -11   4   9        654.25        653.21        18.25 o                         
 -10   4   9        869.47        812.51        19.56 o                         
  -9   4   9       1020.65       1030.57        19.23 o                         
  -8   4   9       1036.82       1047.34        18.67 o                         
  -7   4   9        909.46        953.67        20.92 o                         
  -6   4   9        200.59        224.68        12.09 o                         
  -5   4   9        594.64        597.63        14.59 o                         
  -4   4   9       1074.79       1164.13        21.77 o                         
  -3   4   9        106.95        136.45         9.21 o                         
  -2   4   9         11.78         16.97         4.09 o                         
  -1   4   9         92.42         90.81         7.26 o                         
   0   4   9        454.67        424.92         9.34 o                         
   1   4   9        504.77        528.21        11.81 o                         
   2   4   9        553.14        575.04        13.28 o                         
   3   4   9       1371.20       1349.26        22.96 o                         
   4   4   9        353.82        371.35        16.47 o                         
   5   4   9        395.68        424.70        16.26 o                         
   6   4   9        251.46        249.24        14.65 o                         
   7   4   9        112.01        146.36        12.39 o                         
   8   4   9        110.30        122.99        17.33 o                         
   9   4   9         66.37         70.16        13.24 o                         
  10   4   9         10.51          0.16         9.51 o                         
  11   4   9          2.14         11.17        11.47 o                         
 -19   5   9         52.95         58.98         9.94 o                         
 -18   5   9         85.47         86.38        13.53 o                         
 -17   5   9         68.64         54.37        11.56 o                         
 -16   5   9        264.70        307.72        19.39 o                         
 -15   5   9        407.65        403.62        17.79 o                         
 -14   5   9        401.34        414.45        16.94 o                         
 -13   5   9        306.57        318.59        27.68 o                         
 -12   5   9        373.95        401.54        15.26 o                         
 -11   5   9        318.19        339.44        15.03 o                         
 -10   5   9         51.73         62.83         7.18 o                         
  -9   5   9         68.96         67.63         5.77 o                         
  -8   5   9          7.39          6.29         4.34 o                         
  -7   5   9        453.46        433.42        18.70 o                         
  -6   5   9        831.75        806.86        16.10 o                         
  -5   5   9       1378.40       1352.65        29.41 o                         
  -4   5   9       2527.27       2506.29        34.54 o                         
  -3   5   9        433.26        456.48        12.64 o                         
  -2   5   9       1430.19       1478.11        27.09 o                         
  -1   5   9       1535.42       1626.27        29.18 o                         
   0   5   9        690.73        715.54        18.12 o                         
   1   5   9        543.18        582.11        16.26 o                         
   2   5   9        552.01        559.66        13.58 o                         
   3   5   9          0.52          6.90         5.26 o                         
   4   5   9          2.64          8.38         5.58 o                         
   5   5   9         16.92         14.28         6.44 o                         
   6   5   9         52.49         53.96         8.71 o                         
   7   5   9         67.24         84.26        10.67 o                         
   8   5   9        247.91        275.50        18.25 o                         
   9   5   9        240.61        227.60        17.42 o                         
  10   5   9        123.80        134.66        14.60 o                         
 -18   6   9         22.56         20.61         9.98 o                         
 -17   6   9         91.90        102.01        26.61 o                         
 -16   6   9         17.12          1.38         7.51 o                         
 -15   6   9          2.26          2.36         8.57 o                         
 -14   6   9         10.75         17.80         6.62 o                         
 -13   6   9        105.25         97.75         9.61 o                         
 -12   6   9        220.63        236.70        12.87 o                         
 -11   6   9        962.56        909.55        22.90 o                         
 -10   6   9        683.96        704.79        16.93 o                         
  -9   6   9        823.51        832.92        17.85 o                         
  -8   6   9       1055.94       1038.06        44.23 o                         
  -7   6   9       2604.62       2622.33        46.75 o                         
  -6   6   9        980.08       1026.35        19.53 o                         
  -5   6   9       1132.01       1146.93        20.96 o                         
  -4   6   9          2.48          2.70         3.71 o                         
  -3   6   9        138.65        165.46         9.41 o                         
  -2   6   9          0.18          5.75         3.92 o                         
  -1   6   9        268.50        246.94        11.17 o                         
   0   6   9        936.29        896.09        20.75 o                         
   1   6   9        304.92        297.99         9.30 o                         
   2   6   9        919.61        883.79        20.40 o                         
   3   6   9        775.31        767.37        19.43 o                         
   4   6   9        687.12        693.22        19.25 o                         
   5   6   9        434.39        439.88        16.26 o                         
   6   6   9        215.01        213.75        15.88 o                         
   7   6   9        203.03        235.85        14.55 o                         
   8   6   9         67.06         70.11        11.12 o                         
   9   6   9         11.47         19.82        11.60 o                         
  10   6   9         11.52          6.56         8.71 o                         
 -17   7   9         96.50         92.20        13.53 o                         
 -16   7   9        223.42        244.18        19.44 o                         
 -15   7   9        132.71        117.10        13.55 o                         
 -14   7   9        167.20        157.37        33.29 o                         
 -13   7   9        237.38        246.02        56.71 o                         
 -12   7   9        316.27        330.94        14.74 o                         
 -11   7   9        143.59        145.05        12.23 o                         
 -10   7   9         11.25         11.71         4.32 o                         
  -9   7   9         53.47         38.51         6.99 o                         
  -8   7   9         22.97         23.51         6.07 o                         
  -7   7   9         39.90         30.27         6.79 o                         
  -6   7   9        335.95        313.53        11.45 o                         
  -5   7   9        459.54        469.28        13.65 o                         
  -4   7   9        412.79        403.45        12.90 o                         
  -3   7   9        741.64        741.56        22.25 o                         
  -2   7   9       1392.03       1389.31        25.44 o                         
  -1   7   9        924.66        940.33        20.65 o                         
   0   7   9        400.25        415.75        10.20 o                         
   1   7   9        161.49        193.74        11.39 o                         
   2   7   9        246.63        288.93        13.81 o                         
   3   7   9         98.46        110.47         9.53 o                         
   4   7   9          2.38          5.45         5.73 o                         
   5   7   9         12.21         -3.60         5.52 o                         
   6   7   9         95.56         95.02        11.72 o                         
   7   7   9         21.85         25.40         8.80 o                         
   8   7   9         51.18         50.72        11.87 o                         
   9   7   9         65.58         47.66        11.49 o                         
 -17   8   9         31.77         43.75        11.17 o                         
 -16   8   9         24.29         30.83         9.74 o                         
 -15   8   9          6.57         -4.99         6.96 o                         
 -14   8   9          3.64         -0.90         6.76 o                         
 -13   8   9         36.34         30.67         8.27 o                         
 -12   8   9         76.91         61.57         9.44 o                         
 -11   8   9        223.97        227.68        13.32 o                         
 -10   8   9        502.90        525.32        17.55 o                         
  -9   8   9       1490.86       1472.23        54.47 o                         
  -8   8   9        226.54        252.07        15.35 o                         
  -7   8   9        714.68        741.50        22.95 o                         
  -6   8   9        434.31        439.70        25.12 o                         
  -5   8   9        317.71        319.92        12.48 o                         
  -4   8   9         69.82         60.85         7.07 o                         
  -3   8   9         11.29          5.40         5.06 o                         
  -2   8   9         38.33         31.39         6.19 o                         
  -1   8   9        119.02        107.81         8.81 o                         
   0   8   9        272.17        226.20        12.39 o                         
   1   8   9        230.92        228.65        12.93 o                         
   2   8   9        446.13        461.27        16.64 o                         
   3   8   9        434.61        460.65        19.38 o                         
   4   8   9        220.89        233.33        15.99 o                         
   5   8   9        394.35        460.25        21.14 o                         
   6   8   9         90.03         86.58        11.95 o                         
   7   8   9         39.96         26.38        10.57 o                         
   8   8   9          3.75         -7.26         7.26 o                         
 -16   9   9         29.32         25.50        10.32 o                         
 -15   9   9         92.93         70.91        19.35 o                         
 -14   9   9        110.51        122.48        14.22 o                         
 -13   9   9         80.76         80.95        11.64 o                         
 -12   9   9         29.72         13.38        12.14 o                         
 -11   9   9          7.15         -2.88         5.72 o                         
 -10   9   9         26.54         21.92         8.89 o                         
  -9   9   9        114.79        103.03        13.68 o                         
  -8   9   9         94.94         75.90        12.02 o                         
  -7   9   9          4.16          1.96        17.68 o                         
  -6   9   9         98.16         86.20        12.90 o                         
  -5   9   9        296.34        262.45        17.06 o                         
  -4   9   9        294.68        263.61        17.51 o                         
  -3   9   9        158.27        139.96        11.72 o                         
  -2   9   9        526.21        500.84        18.55 o                         
  -1   9   9         87.95         81.08         9.74 o                         
   0   9   9        250.89        253.93        15.58 o                         
   1   9   9        225.73        215.60        14.80 o                         
   2   9   9         34.96         41.72         8.83 o                         
   3   9   9          1.55         -3.57         6.20 o                         
   4   9   9          1.99         -2.93         7.33 o                         
   5   9   9         10.59         -1.54         7.92 o                         
   6   9   9         21.70          7.28         7.62 o                         
   7   9   9         18.24         11.09         9.28 o                         
 -14  10   9          3.05          2.60         8.01 o                         
 -13  10   9         47.02         26.79         8.75 o                         
 -12  10   9         56.14         58.99        10.87 o                         
 -11  10   9         50.58         37.81        15.43 o                         
 -10  10   9         38.26         30.79        10.71 o                         
  -9  10   9         76.18         66.70        12.82 o                         
  -8  10   9        227.29        198.62        18.34 o                         
  -7  10   9         78.07         79.38        13.62 o                         
  -6  10   9         47.36         33.39        10.36 o                         
  -5  10   9         76.71         71.60        11.29 o                         
  -4  10   9         12.86          9.15         8.05 o                         
  -3  10   9          0.01         -3.17         7.60 o                         
  -2  10   9         10.63         -4.17         8.43 o                         
  -1  10   9         23.74         11.49         8.54 o                         
   0  10   9          7.44         -1.42         8.11 o                         
   1  10   9        115.02        103.18        12.17 o                         
   2  10   9        106.78         81.20        11.65 o                         
   3  10   9         75.70         45.96        10.25 o                         
   4  10   9         29.19          9.17         8.59 o                         
   5  10   9         16.71         -8.19         9.43 o                         
   6  10   9         23.78          0.86        11.19 o                         
 -13  11   9          0.92         -8.11         8.11 o                         
 -12  11   9         66.82         48.42        11.24 o                         
 -11  11   9         16.30          0.14         6.15 o                         
 -10  11   9          8.44         -0.20         9.84 o                         
  -9  11   9          2.36         -5.06         8.80 o                         
  -8  11   9         17.67          2.00        12.60 o                         
  -7  11   9         27.07         14.73        12.87 o                         
  -6  11   9          0.10        -14.30        14.30 o                         
  -5  11   9         31.32          9.25        22.33 o                         
  -4  11   9         98.71         66.18        12.18 o                         
  -3  11   9         53.27         12.83         9.90 o                         
  -2  11   9         59.64         32.59        11.38 o                         
  -1  11   9         17.13         -3.93        15.06 o                         
   0  11   9         36.44         28.93        11.08 o                         
   1  11   9          3.23         -7.13         8.98 o                         
   2  11   9          7.96         -7.92         7.92 o                         
   3  11   9          1.21         -7.76         7.76 o                         
   4  11   9          0.60         -5.88         8.53 o                         
 -11  12   9         14.56          8.15         8.70 o                         
 -10  12   9          0.09        -12.72        13.53 o                         
  -9  12   9          1.15         -9.24         9.24 o                         
  -8  12   9          3.05         -8.95         8.95 o                         
  -7  12   9          1.14         -8.11         8.11 o                         
  -6  12   9          4.14         -8.97         8.97 o                         
  -5  12   9          0.06        -17.38        17.38 o                         
  -4  12   9          2.55         -8.88         8.88 o                         
  -3  12   9          2.31        -12.09        12.09 o                         
  -2  12   9          0.37         -9.64         9.64 o                         
  -1  12   9          2.96        -13.29        13.29 o                         
   0  12   9          7.62        -12.19        12.19 o                         
   1  12   9          4.63         -2.18        14.81 o                         
   2  12   9          3.57         -2.42        15.79 o                         
  -7  13   9          0.66         10.04        17.67 o                         
  -6  13   9         16.71          9.14        15.76 o                         
  -5  13   9          7.16         13.58        14.92 o                         
  -4  13   9          0.33         32.45        20.70 o                         
  -3  13   9          0.05        -10.63        10.63 o                         
  -2  13   9          0.15        -10.14        10.14 o                         
  -1  13   9          0.01        -12.13        12.29 o                         
 -19   0  10         43.05         44.36        11.59 o                         
 -18   0  10        198.88        199.70        18.59 o                         
 -17   0  10        214.98        205.75        20.26 o                         
 -16   0  10        819.13        831.57        23.92 o                         
 -15   0  10        290.90        300.83        20.37 o                         
 -14   0  10        306.90        373.71        28.08 o                         
 -13   0  10        158.92        178.50        21.56 o                         
 -12   0  10        696.47        689.95        34.56 o                         
 -11   0  10        655.25        732.68        34.11 o                         
 -10   0  10         20.16         51.47        11.07 o                         
  -9   0  10        212.77        192.06        16.17 o                         
  -8   0  10         29.49         15.90         5.11 o                         
  -7   0  10        776.16        711.29        21.15 o                         
  -6   0  10        732.99        700.99        21.01 o                         
  -5   0  10       1035.85       1052.49        26.94 o                         
  -4   0  10       2820.43       2720.93        53.43 o                         
  -3   0  10       1836.73       1785.45        39.38 o                         
  -2   0  10       1511.57       1529.92        35.72 o                         
  -1   0  10       1646.54       1730.97        41.46 o                         
   0   0  10        508.84        549.80        26.06 o                         
   1   0  10          2.47          5.98         5.38 o                         
   2   0  10        307.39        378.19        18.95 o                         
   3   0  10        445.34        524.08        22.34 o                         
   4   0  10         51.72         72.65        11.30 o                         
   5   0  10        161.78        109.81        21.34 o                         
   6   0  10        127.85         98.43        13.55 o                         
   7   0  10         95.62         72.45        20.12 o                         
   8   0  10        119.45        126.17        24.06 o                         
   9   0  10        108.54         93.64        17.12 o                         
  10   0  10         77.18         87.36        36.30 o                         
 -19   1  10        102.98        116.44         9.62 o                         
 -18   1  10         51.40         62.14         7.53 o                         
 -17   1  10         85.07         94.88         9.36 o                         
 -16   1  10         55.07         52.78         7.33 o                         
 -15   1  10          0.13         -4.47         5.12 o                         
 -14   1  10        123.23        116.74         8.67 o                         
 -13   1  10        165.33        153.23         9.11 o                         
 -12   1  10        254.05        257.20        15.41 o                         
 -11   1  10       1255.68       1240.27        32.86 o                         
 -10   1  10       1810.51       1869.28        41.69 o                         
  -9   1  10       1414.06       1415.30        40.53 o                         
  -8   1  10       1596.74       1664.38        30.09 o                         
  -7   1  10       2282.83       2290.54        32.93 o                         
  -6   1  10       1123.75       1194.66        20.65 o                         
  -5   1  10       1247.06       1318.32        21.98 o                         
  -4   1  10        403.20        427.23        11.19 o                         
  -3   1  10         13.30          3.46         2.77 o                         
  -2   1  10         13.73         39.14         4.48 o                         
  -1   1  10         84.44         67.25         5.79 o                         
   0   1  10       1740.12       1709.69        28.60 o                         
   1   1  10       1337.01       1273.86        24.15 o                         
   2   1  10        619.79        599.88        16.28 o                         
   3   1  10       1438.74       1402.79        27.33 o                         
   4   1  10       1023.63       1030.41        23.61 o                         
   5   1  10        550.74        583.83        18.29 o                         
   6   1  10        251.06        259.22        17.64 o                         
   7   1  10        148.30        151.89        22.44 o                         
   8   1  10         51.24         39.91        10.78 o                         
   9   1  10         10.80         10.55         9.89 o                         
  10   1  10          3.21        -10.20        10.20 o                         
 -19   2  10         45.24         40.89         8.19 o                         
 -18   2  10        243.06        257.54        17.41 o                         
 -17   2  10          2.81          1.66         6.26 o                         
 -16   2  10        235.61        240.77        15.38 o                         
 -15   2  10        445.58        470.57        18.36 o                         
 -14   2  10        661.47        683.53        21.25 o                         
 -13   2  10        421.37        455.20        16.36 o                         
 -12   2  10        351.20        366.07        13.98 o                         
 -11   2  10         29.51         25.39         5.18 o                         
 -10   2  10         58.25         77.17         6.98 o                         
  -9   2  10          1.68          4.32         5.56 o                         
  -8   2  10          1.02          5.14         3.44 o                         
  -7   2  10        602.06        549.70        12.73 o                         
  -6   2  10       1371.02       1288.69        21.40 o                         
  -5   2  10        502.05        431.80        10.70 o                         
  -4   2  10       2366.60       2242.93        31.99 o                         
  -3   2  10        727.99        695.59        14.37 o                         
  -2   2  10        489.64        500.18        12.63 o                         
  -1   2  10       1572.06       1633.57        26.86 o                         
   0   2  10       1652.85       1717.89        28.72 o                         
   1   2  10        264.43        312.43        11.21 o                         
   2   2  10        369.59        432.88        13.82 o                         
   3   2  10          9.89          1.82         4.93 o                         
   4   2  10         43.97         30.09         5.53 o                         
   5   2  10         30.05         21.24         7.53 o                         
   6   2  10         15.75          8.31         6.04 o                         
   7   2  10         59.21         56.16        10.83 o                         
   8   2  10        240.85        207.36        22.32 o                         
   9   2  10        121.27        109.88        14.81 o                         
  10   2  10         78.27         44.28        12.58 o                         
 -19   3  10         97.40         93.58        11.35 o                         
 -18   3  10         79.06         85.39        11.43 o                         
 -17   3  10         22.41         19.61         7.30 o                         
 -16   3  10         15.62         19.82         7.72 o                         
 -15   3  10          1.02          6.32         5.65 o                         
 -14   3  10         35.84         30.55         6.91 o                         
 -13   3  10        231.81        241.97        13.01 o                         
 -12   3  10         93.02         86.55         8.40 o                         
 -11   3  10        914.68        899.81        21.66 o                         
 -10   3  10        263.25        274.44        11.10 o                         
  -9   3  10        540.28        545.01        13.11 o                         
  -8   3  10       1487.67       1465.14        23.61 o                         
  -7   3  10       1649.48       1599.97        22.32 o                         
  -6   3  10         12.36         18.55         3.99 o                         
  -5   3  10        507.83        558.75        13.94 o                         
  -4   3  10        743.12        764.71        16.93 o                         
  -3   3  10        374.20        319.94        11.21 o                         
  -2   3  10        152.29        131.04         5.05 o                         
  -1   3  10         28.11         17.30         3.44 o                         
   0   3  10        414.54        360.97         9.87 o                         
   1   3  10        244.83        235.82        10.08 o                         
   2   3  10         65.40         62.59         6.33 o                         
   3   3  10       1265.42       1242.75        22.45 o                         
   4   3  10        109.64        114.38         8.34 o                         
   5   3  10        152.96        133.24        11.04 o                         
   6   3  10        192.74        187.13        13.24 o                         
   7   3  10        197.05        209.35        14.64 o                         
   8   3  10          1.07         -0.59         8.02 o                         
   9   3  10         12.83         -1.18        18.85 o                         
  10   3  10          0.39         -9.20         9.20 o                         
 -19   4  10          0.07         -1.20         8.62 o                         
 -18   4  10         42.30         26.82         9.86 o                         
 -17   4  10         83.96         89.76        10.99 o                         
 -16   4  10         70.29         66.97         9.67 o                         
 -15   4  10        135.98        129.04        11.71 o                         
 -14   4  10        164.69        168.53        12.48 o                         
 -13   4  10         20.89         31.92         6.39 o                         
 -12   4  10        387.39        363.96        14.51 o                         
 -11   4  10        170.11        162.98        10.71 o                         
 -10   4  10          2.05          3.92         3.64 o                         
  -9   4  10         26.25         37.47         4.96 o                         
  -8   4  10          5.00          3.20         2.58 o                         
  -7   4  10        508.51        476.99        15.39 o                         
  -6   4  10          4.95         10.96         3.86 o                         
  -5   4  10         38.46         26.51         4.76 o                         
  -4   4  10        935.71        832.04        18.50 o                         
  -3   4  10       1741.59       1596.87        28.14 o                         
  -2   4  10        699.35        643.50        16.54 o                         
  -1   4  10        474.31        421.40        13.51 o                         
   0   4  10        226.15        217.87         9.59 o                         
   1   4  10         86.46         78.86         6.35 o                         
   2   4  10         18.38          7.32         5.01 o                         
   3   4  10         50.11         60.40         6.41 o                         
   4   4  10         37.32         18.65         6.35 o                         
   5   4  10         22.43          9.05         6.08 o                         
   6   4  10         35.55         16.67         7.16 o                         
   7   4  10        206.28        178.07        16.95 o                         
   8   4  10         60.73         34.20        11.58 o                         
   9   4  10          0.39          5.05        11.63 o                         
 -18   5  10          7.26          9.71        14.59 o                         
 -17   5  10          0.94         -4.80        11.22 o                         
 -16   5  10          0.23          6.77         6.31 o                         
 -15   5  10          4.28          1.30         5.60 o                         
 -14   5  10         13.01          7.94         5.58 o                         
 -13   5  10         12.62          7.26         5.19 o                         
 -12   5  10          7.89          4.89         4.67 o                         
 -11   5  10        253.96        233.40        11.80 o                         
 -10   5  10         55.56         47.78         6.12 o                         
  -9   5  10         37.61         26.56         4.18 o                         
  -8   5  10        211.65        182.07        11.19 o                         
  -7   5  10         53.22         47.25         9.05 o                         
  -6   5  10         17.32         19.58         4.19 o                         
  -5   5  10          8.56          8.14         3.68 o                         
  -4   5  10          0.10          2.42         3.35 o                         
  -3   5  10          2.50         -1.92         3.83 o                         
  -2   5  10          5.69          1.88         4.07 o                         
  -1   5  10          9.35         17.73         5.15 o                         
   0   5  10         12.54          4.07         2.71 o                         
   1   5  10        102.89         84.33         6.23 o                         
   2   5  10         22.59          4.71         4.10 o                         
   3   5  10         36.71         24.45         6.45 o                         
   4   5  10         18.10         10.34         6.12 o                         
   5   5  10          7.34         -5.44         5.44 o                         
   6   5  10         52.61         33.47        10.60 o                         
   7   5  10          8.31          0.89         7.09 o                         
   8   5  10         16.99         12.80         8.42 o                         
   9   5  10          2.22         -2.88        12.05 o                         
 -18   6  10          2.63          1.59         8.77 o                         
 -17   6  10          1.58         -3.17         7.77 o                         
 -16   6  10          0.33         -5.81         7.47 o                         
 -15   6  10         16.57         28.33         8.70 o                         
 -14   6  10          6.85         13.70         6.06 o                         
 -13   6  10         13.55          3.88         7.29 o                         
 -12   6  10         52.84         39.91         7.19 o                         
 -11   6  10          0.33         -4.60         4.60 o                         
 -10   6  10          3.01          3.57         3.56 o                         
  -9   6  10         74.07         81.15         6.69 o                         
  -8   6  10         46.23         63.61         7.99 o                         
  -7   6  10         24.03         16.61         6.11 o                         
  -6   6  10        166.73        139.98         8.58 o                         
  -5   6  10        128.51         89.39         7.27 o                         
  -4   6  10         11.67          3.73         4.38 o                         
  -3   6  10         22.18          8.51         4.26 o                         
  -2   6  10          3.03          6.86         4.81 o                         
  -1   6  10         12.60         -1.52         4.23 o                         
   0   6  10         79.64         54.26         4.52 o                         
   1   6  10         17.55          4.62         3.56 o                         
   2   6  10         13.84          0.83         5.00 o                         
   3   6  10          0.01         -4.70         4.70 o                         
   4   6  10         34.90         24.14         6.86 o                         
   5   6  10          4.94          2.87         6.91 o                         
   6   6  10          0.48         -0.36         7.79 o                         
   7   6  10         20.22         18.99        11.17 o                         
   8   6  10         37.68         28.73        17.24 o                         
 -17   7  10          0.01         -7.64         7.64 o                         
 -16   7  10          2.62          4.50         7.67 o                         
 -15   7  10          1.93          6.95         6.82 o                         
 -14   7  10          2.60          6.06         6.30 o                         
 -13   7  10          2.71          4.29         5.67 o                         
 -12   7  10         18.57         18.31         6.11 o                         
 -11   7  10          0.03         -2.86         3.99 o                         
 -10   7  10         15.50         17.87         4.70 o                         
  -9   7  10         66.59         70.51        10.55 o                         
  -8   7  10        129.16        157.43        12.05 o                         
  -7   7  10          2.02          7.18         5.67 o                         
  -6   7  10          3.21         -0.88         4.91 o                         
  -5   7  10         13.45          4.41         4.52 o                         
  -4   7  10          4.32          7.68         4.54 o                         
  -3   7  10          7.73          7.31         4.71 o                         
  -2   7  10          0.30         -4.81         4.81 o                         
  -1   7  10          1.04          1.78         4.68 o                         
   0   7  10          7.51         -2.57         3.28 o                         
   1   7  10          0.52         -0.37         5.07 o                         
   2   7  10         38.18         34.25         8.66 o                         
   3   7  10          3.01         -1.47         7.26 o                         
   4   7  10          3.93          3.73         7.69 o                         
   5   7  10         27.93         52.30         9.44 o                         
   6   7  10         16.63         10.85        11.51 o                         
   7   7  10          0.10         -6.44         7.27 o                         
   8   7  10          2.07          3.01         8.83 o                         
 -16   8  10         37.41         25.83        13.68 o                         
 -15   8  10          0.10          3.60        10.41 o                         
 -14   8  10         59.88         47.20         9.95 o                         
 -13   8  10         34.95         39.94         8.72 o                         
 -12   8  10          0.32          4.63         5.79 o                         
 -11   8  10          2.69         -1.05         5.52 o                         
 -10   8  10         53.95         58.33         7.02 o                         
  -9   8  10         13.21          3.60         5.93 o                         
  -8   8  10        140.13        126.80        15.55 o                         
  -7   8  10         43.23         34.09         7.85 o                         
  -6   8  10         21.12         21.49         7.03 o                         
  -5   8  10         57.74         58.66         7.38 o                         
  -4   8  10         59.56         71.43         7.67 o                         
  -3   8  10        142.82        161.79        11.66 o                         
  -2   8  10          1.53          5.20         4.93 o                         
  -1   8  10        166.78        209.41        12.18 o                         
   0   8  10         41.30         54.50         7.94 o                         
   1   8  10        132.56        148.67        11.23 o                         
   2   8  10          7.51          2.19         5.95 o                         
   3   8  10         16.01          5.08         7.24 o                         
   4   8  10          2.75         -7.57         9.46 o                         
   5   8  10         24.62         24.72         9.43 o                         
   6   8  10          0.52         -7.11         7.11 o                         
   7   8  10          4.97         -9.22        17.37 o                         
 -15   9  10         52.88         66.93        11.94 o                         
 -14   9  10          2.83          4.14         7.42 o                         
 -13   9  10         24.22         13.28         8.04 o                         
 -12   9  10        108.88        119.61        13.23 o                         
 -11   9  10         38.28         50.55         9.41 o                         
 -10   9  10         38.62         50.97        11.68 o                         
  -9   9  10        213.14        299.85        22.94 o                         
  -8   9  10         14.66          7.20         8.07 o                         
  -7   9  10        101.67        116.56        15.10 o                         
  -6   9  10         98.71        128.74        20.42 o                         
  -5   9  10         28.52         42.97         9.43 o                         
  -4   9  10         21.76         33.67         7.90 o                         
  -3   9  10          3.48         -5.36         5.36 o                         
  -2   9  10         25.72         12.25        10.83 o                         
  -1   9  10         14.22         14.06         7.76 o                         
   0   9  10          4.11         14.12         7.30 o                         
   1   9  10         21.72         22.29         9.81 o                         
   2   9  10         95.68        116.22        14.06 o                         
   3   9  10         41.26         47.62        10.32 o                         
   4   9  10          6.49         -5.41         8.59 o                         
   5   9  10         82.19        114.39        17.81 o                         
   6   9  10          1.64          0.22         8.39 o                         
 -13  10  10        101.26        110.56        13.92 o                         
 -12  10  10         72.74         49.94        10.37 o                         
 -11  10  10         19.55         16.79        11.39 o                         
 -10  10  10         63.40         62.14        21.19 o                         
  -9  10  10          3.55          5.87        11.36 o                         
  -8  10  10         15.62         23.86        10.43 o                         
  -7  10  10         34.01         22.26        10.64 o                         
  -6  10  10        111.83        100.09        15.11 o                         
  -5  10  10         95.45        135.83        17.12 o                         
  -4  10  10         57.00         56.86        11.32 o                         
  -3  10  10        164.59        179.53        16.33 o                         
  -2  10  10        262.99        309.40        17.98 o                         
  -1  10  10         56.41         72.53        12.51 o                         
   0  10  10         28.29         41.32         9.70 o                         
   1  10  10         95.02         98.31        12.42 o                         
   2  10  10         58.87         45.17        10.37 o                         
   3  10  10          3.18          1.82        10.21 o                         
   4  10  10          2.83         -7.86         7.86 o                         
 -12  11  10         15.48         11.14        10.27 o                         
 -11  11  10         47.40         35.88        18.06 o                         
 -10  11  10         23.31         20.30        12.32 o                         
  -9  11  10        102.34         93.83        15.43 o                         
  -8  11  10         56.53         42.41        12.69 o                         
  -7  11  10        100.05        110.78        16.80 o                         
  -6  11  10         27.75         33.51        33.11 o                         
  -5  11  10         22.17         23.35        21.08 o                         
  -4  11  10          4.41         -8.33         8.33 o                         
  -3  11  10         41.30         24.01        10.82 o                         
  -2  11  10          0.10         -9.05         9.05 o                         
  -1  11  10         22.84          6.60        13.07 o                         
   0  11  10         23.68         15.57        17.80 o                         
   1  11  10         29.99         18.34         9.74 o                         
   2  11  10         18.21          0.73         8.97 o                         
  -9  12  10          0.06          7.67        14.13 o                         
  -8  12  10          1.82        -20.73        29.09 o                         
  -7  12  10          9.24        -11.56        19.68 o                         
  -6  12  10         33.80         19.53        12.70 o                         
  -5  12  10        112.27         92.23        17.58 o                         
  -4  12  10         94.92        101.90        35.42 o                         
  -3  12  10         51.81         31.94        12.49 o                         
  -2  12  10        105.32        124.55        34.38 o                         
  -1  12  10         81.85         88.61        20.13 o                         
   0  12  10         51.46         38.20        15.09 o                         
 -19   1  11          1.84          9.22         5.55 o                         
 -18   1  11          0.44         -2.53         4.97 o                         
 -17   1  11         27.49         17.89         7.33 o                         
 -16   1  11         11.46          2.67         6.02 o                         
 -15   1  11         30.28         30.08         7.42 o                         
 -14   1  11          4.70          0.90         6.92 o                         
 -13   1  11         26.36         16.38         7.91 o                         
 -12   1  11          7.10          1.47         5.30 o                         
 -11   1  11         12.44         11.88         5.76 o                         
 -10   1  11          2.27          7.93         4.92 o                         
  -9   1  11         98.92        104.55         9.83 o                         
  -8   1  11         10.29          8.76         7.27 o                         
  -7   1  11          1.80          5.64         3.03 o                         
  -6   1  11        117.15        127.04         7.50 o                         
  -5   1  11         63.40         64.78         5.52 o                         
  -4   1  11         44.71         47.86         7.08 o                         
  -3   1  11        125.64        135.62         7.59 o                         
  -2   1  11         88.85        100.35        11.26 o                         
  -1   1  11         18.12         28.37         5.85 o                         
   0   1  11         69.20         63.90         6.37 o                         
   1   1  11        106.63        106.99         8.28 o                         
   2   1  11         23.91         16.42         7.18 o                         
   3   1  11          6.16          4.08         4.71 o                         
   4   1  11         12.60          0.83         4.51 o                         
   5   1  11         24.60         26.52         6.72 o                         
   6   1  11          0.15         -5.83         5.83 o                         
   7   1  11         12.66         14.91        10.52 o                         
   8   1  11         38.31         42.62        19.49 o                         
   9   1  11         17.74          9.31        20.64 o                         
 -19   2  11         14.05          8.89         6.78 o                         
 -18   2  11          7.05          7.08        10.23 o                         
 -17   2  11         53.68         50.62         9.46 o                         
 -16   2  11          5.65         -1.00         6.05 o                         
 -15   2  11         19.05         20.30         7.01 o                         
 -14   2  11          1.53         -4.08         4.68 o                         
 -13   2  11         39.73         36.08         8.12 o                         
 -12   2  11        244.67        250.32        16.48 o                         
 -11   2  11         80.92         85.89         9.95 o                         
 -10   2  11        435.49        451.16        18.01 o                         
  -9   2  11        221.56        256.79        13.12 o                         
  -8   2  11         94.83        124.43         8.57 o                         
  -7   2  11        176.38        199.27         9.56 o                         
  -6   2  11        145.55        191.04         8.33 o                         
  -5   2  11          2.31          8.50         3.07 o                         
  -4   2  11          3.16          1.72         2.61 o                         
  -3   2  11         19.09         24.80         3.93 o                         
  -2   2  11        117.39         99.24        10.46 o                         
  -1   2  11         61.62         55.64         5.67 o                         
   0   2  11          0.88          1.77         3.35 o                         
   1   2  11         51.54         39.35         5.75 o                         
   2   2  11        322.11        325.58        12.86 o                         
   3   2  11         51.17         61.31         7.67 o                         
   4   2  11         57.20         67.38         8.04 o                         
   5   2  11          5.03          3.08         5.51 o                         
   6   2  11         46.66         43.80         9.73 o                         
   7   2  11         12.78         11.23         8.46 o                         
   8   2  11          2.64         -3.49         7.58 o                         
 -18   3  11         55.87         63.33        10.37 o                         
 -17   3  11         35.72         44.79         8.92 o                         
 -16   3  11        137.03        132.04        12.55 o                         
 -15   3  11        107.63        115.25        11.15 o                         
 -14   3  11         81.46         92.33         9.71 o                         
 -13   3  11        351.71        366.48        15.39 o                         
 -12   3  11        107.41        113.79         9.59 o                         
 -11   3  11         21.19         25.20         5.39 o                         
 -10   3  11         51.76         67.18         6.84 o                         
  -9   3  11         10.99          5.35         3.64 o                         
  -8   3  11         15.72         10.71         3.65 o                         
  -7   3  11          1.38          7.79         4.10 o                         
  -6   3  11        785.18        829.25        16.17 o                         
  -5   3  11          8.82          9.26         5.65 o                         
  -4   3  11        618.15        670.51        13.90 o                         
  -3   3  11        899.11        930.76        17.80 o                         
  -2   3  11        965.70       1016.82        22.12 o                         
  -1   3  11        318.28        379.94        11.74 o                         
   0   3  11        292.42        339.64        20.34 o                         
   1   3  11         19.34         37.75         5.85 o                         
   2   3  11        371.48        412.14        12.60 o                         
   3   3  11         23.72          6.63         4.69 o                         
   4   3  11          0.03          1.49         4.53 o                         
   5   3  11         11.22         16.27         6.76 o                         
   6   3  11         53.15         51.50        13.24 o                         
   7   3  11         43.73         53.27        11.10 o                         
   8   3  11         56.56         71.67        19.19 o                         
 -18   4  11          5.64          4.37         8.50 o                         
 -17   4  11         12.95          8.61         7.25 o                         
 -16   4  11          0.81          1.23         6.05 o                         
 -15   4  11         16.59          2.73         5.98 o                         
 -14   4  11         34.31         22.73         7.20 o                         
 -13   4  11        142.55        141.52        11.16 o                         
 -12   4  11        166.63        169.73        11.69 o                         
 -11   4  11        234.57        246.09        16.23 o                         
 -10   4  11        446.59        487.38        15.29 o                         
  -9   4  11        448.70        477.25        15.17 o                         
  -8   4  11        514.03        568.30        13.38 o                         
  -7   4  11       1039.30       1090.13        18.83 o                         
  -6   4  11          7.70         21.52         4.85 o                         
  -5   4  11        126.15        172.50         9.94 o                         
  -4   4  11         78.88        110.18         8.11 o                         
  -3   4  11          8.05         24.98         5.07 o                         
  -2   4  11         41.62         22.30         5.82 o                         
  -1   4  11        100.42         84.99         5.68 o                         
   0   4  11        354.30        337.14        10.43 o                         
   1   4  11         80.06         77.42         6.46 o                         
   2   4  11        120.97        140.37         8.77 o                         
   3   4  11        260.79        259.51        12.02 o                         
   4   4  11        190.45        209.68        13.94 o                         
   5   4  11        125.86        143.20        12.35 o                         
   6   4  11         78.67         93.28        11.28 o                         
   7   4  11         58.39         73.95        11.38 o                         
   8   4  11          7.82         38.69        12.14 o                         
 -18   5  11         76.22         81.79        13.39 o                         
 -17   5  11         46.85         45.43        13.75 o                         
 -16   5  11        139.28        143.00        13.13 o                         
 -15   5  11        212.54        211.37        14.70 o                         
 -14   5  11        254.66        260.84        16.80 o                         
 -13   5  11        116.77        143.13        11.50 o                         
 -12   5  11        198.39        203.54        12.35 o                         
 -11   5  11        161.01        178.38        11.40 o                         
 -10   5  11         41.67         48.26         6.20 o                         
  -9   5  11         24.70         15.64         4.07 o                         
  -8   5  11         59.91         46.48         4.53 o                         
  -7   5  11        113.72         92.87         9.09 o                         
  -6   5  11        969.05        958.82        24.73 o                         
  -5   5  11        530.24        558.82        15.10 o                         
  -4   5  11        775.04        787.97        19.50 o                         
  -3   5  11        400.57        448.40        15.00 o                         
  -2   5  11        348.14        427.34        16.13 o                         
  -1   5  11        483.30        575.11        14.28 o                         
   0   5  11        698.19        798.46        16.47 o                         
   1   5  11         18.30         32.66         5.22 o                         
   2   5  11        111.46        116.00        15.29 o                         
   3   5  11          1.87          1.20         8.80 o                         
   4   5  11          3.83          0.14         6.30 o                         
   5   5  11         43.65         38.69         9.14 o                         
   6   5  11         64.17         51.92        10.18 o                         
   7   5  11         64.39         84.71        10.50 o                         
 -17   6  11         16.25         14.59         9.80 o                         
 -16   6  11          1.38         11.14         8.29 o                         
 -15   6  11          0.09         -2.35         8.31 o                         
 -14   6  11         20.13         19.59         6.94 o                         
 -13   6  11        135.74        115.85        13.23 o                         
 -12   6  11        180.37        155.73        11.46 o                         
 -11   6  11        302.77        281.98        13.43 o                         
 -10   6  11        439.87        455.03        26.35 o                         
  -9   6  11        314.56        340.19        11.27 o                         
  -8   6  11        162.48        175.28        12.60 o                         
  -7   6  11        371.95        425.10        35.67 o                         
  -6   6  11        749.04        818.06        23.56 o                         
  -5   6  11        240.74        279.67        12.35 o                         
  -4   6  11         89.31        112.95         8.50 o                         
  -3   6  11          0.10          1.20         5.80 o                         
  -2   6  11         15.43          4.96         6.48 o                         
  -1   6  11         20.44         11.69         5.16 o                         
   0   6  11        146.43        115.59         6.98 o                         
   1   6  11        627.50        615.99        14.84 o                         
   2   6  11        170.29        174.38        11.95 o                         
   3   6  11        231.21        243.96        14.09 o                         
   4   6  11        219.27        221.59        14.05 o                         
   5   6  11        126.15        140.30        12.38 o                         
   6   6  11         42.11         35.47         9.03 o                         
   7   6  11         42.58         54.15        10.93 o                         
 -16   7  11        140.89        159.07        16.54 o                         
 -15   7  11         71.45         73.31        11.39 o                         
 -14   7  11        166.05        146.37        17.76 o                         
 -13   7  11         99.48        100.70        11.82 o                         
 -12   7  11         53.60         62.34         8.02 o                         
 -11   7  11         57.41         66.16        10.58 o                         
 -10   7  11         40.82         51.38         6.85 o                         
  -9   7  11         82.10         56.64         5.95 o                         
  -8   7  11         51.11         38.88         9.77 o                         
  -7   7  11        132.86        125.36        11.67 o                         
  -6   7  11        164.62        147.77        12.57 o                         
  -5   7  11        274.90        266.85        12.45 o                         
  -4   7  11        626.00        653.26        17.80 o                         
  -3   7  11        467.33        495.54        15.72 o                         
  -2   7  11        206.96        230.09        12.65 o                         
  -1   7  11        219.57        225.84        13.98 o                         
   0   7  11        141.75        160.74         8.28 o                         
   1   7  11         31.54         40.99         8.27 o                         
   2   7  11          9.32         11.98         6.75 o                         
   3   7  11          4.13         -2.38         6.15 o                         
   4   7  11          0.28          3.58        10.02 o                         
   5   7  11         18.80         13.93         8.16 o                         
   6   7  11         67.15         53.74        13.52 o                         
 -15   8  11         10.16          2.09         7.62 o                         
 -14   8  11          0.44          8.15         6.97 o                         
 -13   8  11         38.00         14.67         7.57 o                         
 -12   8  11         49.70         39.54         8.40 o                         
 -11   8  11         43.85         58.18        16.56 o                         
 -10   8  11        209.45        202.24        12.25 o                         
  -9   8  11        874.84        874.60        26.76 o                         
  -8   8  11        134.02        140.41        13.08 o                         
  -7   8  11        290.74        286.44        17.39 o                         
  -6   8  11        100.61        124.13        12.65 o                         
  -5   8  11         39.09         37.31         8.85 o                         
  -4   8  11         22.74         22.00         6.47 o                         
  -3   8  11          6.70         13.15         6.18 o                         
  -2   8  11         30.65          9.71         6.54 o                         
  -1   8  11         23.82         22.26         6.87 o                         
   0   8  11         67.22         54.67         8.35 o                         
   1   8  11        166.80        158.79        12.23 o                         
   2   8  11        132.21        112.91        12.49 o                         
   3   8  11        129.14        111.94        14.21 o                         
   4   8  11        101.26        106.92        13.14 o                         
   5   8  11        226.80        220.67        20.56 o                         
 -14   9  11         94.14         92.00        12.92 o                         
 -13   9  11         61.07         55.40        10.83 o                         
 -12   9  11          2.85          1.97         6.34 o                         
 -11   9  11          6.05          0.63         5.66 o                         
 -10   9  11          4.21          6.65         5.12 o                         
  -9   9  11          4.97         -0.54         8.29 o                         
  -8   9  11         12.18          8.19         8.51 o                         
  -7   9  11         28.43         30.51        14.32 o                         
  -6   9  11         72.98         50.70        11.85 o                         
  -5   9  11         60.53         40.24        12.00 o                         
  -4   9  11         67.54         37.04         8.58 o                         
  -3   9  11        104.18        104.39        11.62 o                         
  -2   9  11        276.33        262.83        16.87 o                         
  -1   9  11         17.98          9.85         7.49 o                         
   0   9  11         78.25         60.21        10.57 o                         
   1   9  11         34.90         31.19         9.75 o                         
   2   9  11          0.06          1.19         9.33 o                         
   3   9  11          5.60          9.65        11.54 o                         
   4   9  11          2.40          1.44         9.24 o                         
 -12  10  11         38.38         18.22         8.14 o                         
 -11  10  11        130.41        100.47        13.21 o                         
 -10  10  11          2.22          1.53         9.68 o                         
  -9  10  11         42.47         13.98        10.57 o                         
  -8  10  11         74.09         64.59        19.63 o                         
  -7  10  11         75.11         67.46        18.96 o                         
  -6  10  11         30.98          9.81         9.98 o                         
  -5  10  11         21.34         10.32        16.56 o                         
  -4  10  11          0.46        -10.24        10.24 o                         
  -3  10  11          0.94         -7.47         7.47 o                         
  -2  10  11         52.85         26.51         9.66 o                         
  -1  10  11         22.25          5.59         8.19 o                         
   0  10  11         10.42          3.25         8.23 o                         
   1  10  11         37.71         27.83         9.73 o                         
   2  10  11         51.14         26.19        10.61 o                         
 -10  11  11          9.94        -11.29        11.29 o                         
  -9  11  11          3.32         -5.06        10.57 o                         
  -8  11  11          3.27         -5.18         9.44 o                         
  -7  11  11          8.74        -20.98        20.98 o                         
  -6  11  11          7.71        -19.73        19.91 o                         
  -5  11  11         14.55         -7.76        35.02 o                         
  -4  11  11         21.63         -0.63        31.92 o                         
  -3  11  11          3.02        -12.08        12.08 o                         
  -2  11  11         20.37          0.06        10.27 o                         
  -1  11  11          1.20        -16.24        16.24 o                         
 -18   0  12         46.93         37.33        11.35 o                         
 -17   0  12         95.20         89.84        20.68 o                         
 -16   0  12        233.80        209.58        27.38 o                         
 -15   0  12        268.39        345.78        30.64 o                         
 -14   0  12        211.17        236.44        25.82 o                         
 -13   0  12        352.83        422.11        29.87 o                         
 -12   0  12        153.52        177.26        21.12 o                         
 -11   0  12         66.60         85.28        14.41 o                         
 -10   0  12         99.24        154.50        17.91 o                         
  -9   0  12         23.00          3.29         6.86 o                         
  -8   0  12       1100.25        926.30        36.97 o                         
  -7   0  12        146.94        103.56        10.43 o                         
  -6   0  12        344.38        283.42        15.14 o                         
  -5   0  12        710.80        676.52        23.20 o                         
  -4   0  12        468.85        464.48        19.14 o                         
  -3   0  12        639.17        648.91        39.51 o                         
  -2   0  12        852.65        950.47        29.30 o                         
  -1   0  12        261.17        309.24        31.76 o                         
   0   0  12        451.59        546.38        23.24 o                         
   1   0  12        286.34        369.66        20.90 o                         
   2   0  12          2.25          1.29         7.08 o                         
   3   0  12          2.67          6.51         7.77 o                         
   4   0  12         10.43          9.72         8.38 o                         
   5   0  12         13.46         -7.72         7.72 o                         
   6   0  12        349.00        342.31        41.23 o                         
   7   0  12         42.03         39.54        18.11 o                         
 -18   1  12         19.39         31.34         8.83 o                         
 -17   1  12         35.81         42.76        10.88 o                         
 -16   1  12          1.40         -1.78         7.04 o                         
 -15   1  12         58.05         55.32        18.01 o                         
 -14   1  12          9.10         12.77         7.03 o                         
 -13   1  12        226.63        219.00        17.09 o                         
 -12   1  12        326.41        356.05        40.77 o                         
 -11   1  12        184.83        176.41        13.94 o                         
 -10   1  12        429.69        485.34        33.43 o                         
  -9   1  12       1396.01       1447.46        35.41 o                         
  -8   1  12        122.02        143.36        11.41 o                         
  -7   1  12        715.94        839.46        20.73 o                         
  -6   1  12        635.60        710.56        16.65 o                         
  -5   1  12        173.27        230.89        10.46 o                         
  -4   1  12         22.56         45.28         5.73 o                         
  -3   1  12         10.31         25.17         5.05 o                         
  -2   1  12        151.30        110.74         8.12 o                         
  -1   1  12        117.24         99.48         8.17 o                         
   0   1  12        173.55        158.15        12.35 o                         
   1   1  12        404.41        402.29        16.24 o                         
   2   1  12        409.31        420.44        15.67 o                         
   3   1  12        127.85        136.87        10.83 o                         
   4   1  12        124.05        131.92        11.25 o                         
   5   1  12        337.90        403.13        17.78 o                         
   6   1  12         73.02         80.36        12.25 o                         
   7   1  12         24.40         23.86        11.14 o                         
 -18   2  12        113.53        105.77        12.42 o                         
 -17   2  12         73.99         76.33        10.70 o                         
 -16   2  12        195.80        224.81        15.69 o                         
 -15   2  12         56.97         59.64         8.95 o                         
 -14   2  12        217.52        235.04        18.65 o                         
 -13   2  12        244.74        253.27        17.48 o                         
 -12   2  12         54.55         66.25        10.05 o                         
 -11   2  12          0.34          5.86         5.54 o                         
 -10   2  12         71.77         77.05         9.51 o                         
  -9   2  12         48.47         43.80         7.45 o                         
  -8   2  12          1.89          0.34         6.00 o                         
  -7   2  12         76.63         56.29         6.38 o                         
  -6   2  12        648.32        588.52        15.23 o                         
  -5   2  12        686.84        637.54        17.33 o                         
  -4   2  12        560.23        538.46        14.97 o                         
  -3   2  12        525.10        552.06        14.72 o                         
  -2   2  12        489.82        541.62        15.11 o                         
  -1   2  12        169.60        219.95        10.75 o                         
   0   2  12        150.02        163.20        10.30 o                         
   1   2  12         73.00        101.74        10.80 o                         
   2   2  12         26.09         48.85         7.25 o                         
   3   2  12         16.68          9.77         6.13 o                         
   4   2  12          1.19         12.30         6.08 o                         
   5   2  12         11.49         -6.16         6.16 o                         
   6   2  12         37.77         32.45        10.14 o                         
   7   2  12         21.95          8.15        10.57 o                         
 -18   3  12         23.46         27.96         8.84 o                         
 -17   3  12          0.34         -0.86         7.54 o                         
 -16   3  12          0.38          6.86         6.16 o                         
 -15   3  12          0.29         -2.62         5.25 o                         
 -14   3  12          1.74          0.14         5.15 o                         
 -13   3  12        104.32         87.66         9.09 o                         
 -12   3  12        234.78        217.60        12.69 o                         
 -11   3  12        341.98        327.50        18.30 o                         
 -10   3  12        285.33        327.87        31.80 o                         
  -9   3  12        457.94        456.55        28.06 o                         
  -8   3  12        249.42        242.54        12.48 o                         
  -7   3  12        403.64        441.54        13.86 o                         
  -6   3  12         26.09         41.18         4.85 o                         
  -5   3  12         13.22         27.45         4.12 o                         
  -4   3  12         17.83         31.48         7.70 o                         
  -3   3  12         31.12         46.35         5.16 o                         
  -2   3  12         30.02         21.49         6.17 o                         
  -1   3  12        105.66         85.03         7.26 o                         
   0   3  12         84.41         59.12         8.47 o                         
   1   3  12        114.95        121.67         9.56 o                         
   2   3  12        249.42        270.10        13.63 o                         
   3   3  12        368.02        357.56        16.15 o                         
   4   3  12        126.19        135.33        10.18 o                         
   5   3  12         57.10         61.48         9.53 o                         
   6   3  12          4.34         -2.78        13.52 o                         
   7   3  12         13.61         33.31        16.57 o                         
 -17   4  12         40.46         37.05         8.92 o                         
 -16   4  12         62.24         47.23         8.84 o                         
 -15   4  12         37.54         30.04         7.84 o                         
 -14   4  12         80.56         69.95        13.59 o                         
 -13   4  12          3.48          2.27         5.16 o                         
 -12   4  12         66.48         66.80         8.02 o                         
 -11   4  12         10.70         14.14         4.94 o                         
 -10   4  12          9.38         12.02         4.59 o                         
  -9   4  12         14.34          6.77         3.96 o                         
  -8   4  12         18.80         10.76         4.25 o                         
  -7   4  12         12.79          8.91         4.01 o                         
  -6   4  12        103.37         73.31        10.90 o                         
  -5   4  12        131.78        110.33        10.65 o                         
  -4   4  12         50.70         37.99         7.45 o                         
  -3   4  12        209.96        191.01         7.94 o                         
  -2   4  12        399.55        401.96        17.11 o                         
  -1   4  12         71.26         68.91         8.02 o                         
   0   4  12         13.35         12.29         4.14 o                         
   1   4  12         12.96          7.51         8.26 o                         
   2   4  12         21.25         13.79         5.25 o                         
   3   4  12          0.27         -4.63         4.63 o                         
   4   4  12          1.28         -0.78         6.51 o                         
   5   4  12         12.91          7.40         7.30 o                         
   6   4  12          5.49          1.24        10.69 o                         
 -17   5  12          6.53          1.01         7.34 o                         
 -16   5  12          1.79         -4.97         6.12 o                         
 -15   5  12          6.66         -0.37         6.74 o                         
 -14   5  12          5.68          1.90         5.59 o                         
 -13   5  12         49.76         47.93         7.93 o                         
 -12   5  12          0.55         -1.81         4.53 o                         
 -11   5  12         11.87          6.76         4.81 o                         
 -10   5  12         63.19         51.68         6.56 o                         
  -9   5  12         75.63         66.48         6.53 o                         
  -8   5  12         25.99         17.76         3.60 o                         
  -7   5  12         20.49         14.51         9.50 o                         
  -6   5  12        254.50        230.40        13.80 o                         
  -5   5  12         42.35         25.86         5.27 o                         
  -4   5  12          2.84         -4.04         4.04 o                         
  -3   5  12          2.38          6.54         4.95 o                         
  -2   5  12         29.42         19.49         3.27 o                         
  -1   5  12        147.40        135.37         7.58 o                         
   0   5  12          4.00          7.24         4.02 o                         
   1   5  12        137.18        120.22         8.65 o                         
   2   5  12          1.46         -2.66         4.66 o                         
   3   5  12         14.52         -5.00         6.10 o                         
   4   5  12          4.14         -6.93         6.93 o                         
   5   5  12         10.32         -6.41         6.41 o                         
   6   5  12          3.26          7.30        10.70 o                         
 -16   6  12          0.39          0.60         7.75 o                         
 -15   6  12          0.26          0.70         6.28 o                         
 -14   6  12         12.10          7.96         6.57 o                         
 -13   6  12         13.45         10.27         6.02 o                         
 -12   6  12          0.43         -3.59         4.44 o                         
 -11   6  12          7.76          7.16         4.73 o                         
 -10   6  12          7.98         10.44         4.53 o                         
  -9   6  12          3.48          0.61         3.27 o                         
  -8   6  12          6.92          3.95         2.78 o                         
  -7   6  12          0.01         -1.65         5.16 o                         
  -6   6  12          0.97          0.64         5.01 o                         
  -5   6  12         47.72         34.21         6.59 o                         
  -4   6  12          2.49         -0.83         4.63 o                         
  -3   6  12         20.24         31.31         6.38 o                         
  -2   6  12         23.69         12.28         5.44 o                         
  -1   6  12         11.30         -1.05         3.18 o                         
   0   6  12          0.01          0.74         3.98 o                         
   1   6  12         70.25         52.51         6.44 o                         
   2   6  12          0.10         -6.39         6.39 o                         
   3   6  12         15.66          6.31         6.49 o                         
   4   6  12          1.00         -6.44         6.44 o                         
   5   6  12         12.22         -1.57         8.01 o                         
 -15   7  12          0.95         -1.31         7.26 o                         
 -14   7  12          2.30         -5.47         5.47 o                         
 -13   7  12          1.45          8.27         5.84 o                         
 -12   7  12          1.46          6.78         5.22 o                         
 -11   7  12          9.88         17.38         5.67 o                         
 -10   7  12          0.28          3.21         4.43 o                         
  -9   7  12          6.64          9.98         4.03 o                         
  -8   7  12         95.84        109.93        11.81 o                         
  -7   7  12         28.96         25.20        11.21 o                         
  -6   7  12          3.65          2.05         5.98 o                         
  -5   7  12          0.95         -5.89         5.89 o                         
  -4   7  12         34.83         46.33         7.07 o                         
  -3   7  12          2.25         -0.52         5.16 o                         
  -2   7  12          0.01         -3.60         5.20 o                         
  -1   7  12          2.46         -3.25         3.43 o                         
   0   7  12         12.11         11.85         5.62 o                         
   1   7  12          0.41          0.70         5.96 o                         
   2   7  12          0.26         -6.10         8.67 o                         
   3   7  12         28.26         50.12         9.05 o                         
   4   7  12          1.11         -3.71         7.74 o                         
 -14   8  12          3.09         -2.30         6.87 o                         
 -13   8  12          3.41          4.14        15.07 o                         
 -12   8  12          9.91          4.63         9.23 o                         
 -11   8  12          2.67         -1.69         5.49 o                         
 -10   8  12          0.23         -1.57         4.64 o                         
  -9   8  12          3.27          2.06         9.18 o                         
  -8   8  12          0.09         -4.59         6.32 o                         
  -7   8  12         11.96         13.95         7.52 o                         
  -6   8  12         10.71          3.03         7.27 o                         
  -5   8  12          0.80         -6.02         6.02 o                         
  -4   8  12         10.28          9.03         6.03 o                         
  -3   8  12         19.10         23.41         8.14 o                         
  -2   8  12          1.16          1.33         5.89 o                         
  -1   8  12         37.62         63.75         9.10 o                         
   0   8  12         17.41         20.13         7.35 o                         
   1   8  12          2.62         -1.21         6.92 o                         
   2   8  12         21.71         30.92         9.51 o                         
   3   8  12          0.13          8.47         8.86 o                         
 -12   9  12         31.05         24.33        10.51 o                         
 -11   9  12         30.49         39.84         8.70 o                         
 -10   9  12         66.32         75.38        10.05 o                         
  -9   9  12         34.95         62.96        17.81 o                         
  -8   9  12          1.43         22.88        11.34 o                         
  -7   9  12         47.75         75.20        14.08 o                         
  -6   9  12         56.11         57.02        13.64 o                         
  -5   9  12         23.00         26.24        11.88 o                         
  -4   9  12          1.59         -8.98         8.98 o                         
  -3   9  12          2.83         -5.14         8.09 o                         
  -2   9  12          1.62         -9.46         9.46 o                         
  -1   9  12         18.41         -7.56         7.79 o                         
   0   9  12         19.01          6.10         8.28 o                         
   1   9  12          7.27          3.94         8.48 o                         
 -10  10  12         43.80         23.62         7.95 o                         
  -9  10  12         19.80          9.87        25.92 o                         
  -8  10  12          0.49         -6.85        21.58 o                         
  -7  10  12          9.13         -8.41        14.47 o                         
  -6  10  12         31.47         22.65        18.11 o                         
  -5  10  12         71.58         81.97        20.84 o                         
  -4  10  12         23.76         12.36        10.91 o                         
  -3  10  12         51.58         32.54        10.44 o                         
  -2  10  12         35.63         30.76         9.71 o                         
  -1  10  12         43.71         92.80        15.11 o                         
 -17   1  13          8.25         13.40         9.62 o                         
 -16   1  13         13.30         21.04         9.56 o                         
 -15   1  13         47.53         33.47        16.53 o                         
 -14   1  13          0.05         -5.82         5.82 o                         
 -13   1  13          0.54         -4.03         6.01 o                         
 -12   1  13          0.04         -5.02         5.60 o                         
 -11   1  13         10.02          9.63         9.38 o                         
 -10   1  13         10.95          9.06         5.59 o                         
  -9   1  13         48.02         43.50         9.80 o                         
  -8   1  13         89.26        101.90        10.07 o                         
  -7   1  13         11.90         20.07         7.35 o                         
  -6   1  13          7.52          7.75         4.57 o                         
  -5   1  13         40.47         45.14         5.76 o                         
  -4   1  13         54.20         55.10         6.12 o                         
  -3   1  13         62.58         69.69         8.97 o                         
  -2   1  13        107.29        130.55         9.26 o                         
  -1   1  13          0.09         -1.86         3.92 o                         
   0   1  13          0.75          0.29         4.54 o                         
   1   1  13          8.84          5.68         4.94 o                         
   2   1  13          0.02         -4.72         4.72 o                         
   3   1  13          0.05         -3.97         5.70 o                         
   4   1  13          1.35         -1.40         5.91 o                         
   5   1  13          7.23          0.72         6.32 o                         
 -17   2  13          0.10          1.58         6.87 o                         
 -16   2  13          5.26         11.61         8.38 o                         
 -15   2  13          8.84         14.81         9.68 o
[truncated: 29,080 more chars]
